# Supplementary material for: Construction and analysis for differentially expressed long non-coding RNAs and MicroRNAs mediated competing endogenous RNA network in colon cancer
Source: PLoS One. 2018 Feb 8;13(2):e0192494. doi: 10.1371/journal.pone.0192494 (PMC5805314; doi:10.1371/journal.pone.0192494)
Supplement: S1 Table — (CSV) [file pone.0192494.s001.csv]

Name(mRNA)	logFC	PValue	FDR
PRSS56	9.722273069	4.37E-10	2.85E-09
MAGEA3	9.591611768	8.22E-08	3.92E-07
RNU5A-1	9.541070802	1.07E-06	4.28E-06
RNA5SP141	9.538139091	1.25E-05	4.14E-05
RNU5B-1	9.525236126	6.86E-06	2.38E-05
PPBP	9.419479272	1.40E-11	1.09E-10
RNU5E-1	9.374410685	3.20E-08	1.62E-07
NOTUM	9.262760155	5.89E-24	1.44E-22
KLK6	9.235283244	7.38E-28	2.37E-26
RNA5SP355	9.194370385	2.43E-05	7.62E-05
MAGEA6	8.953118175	3.22E-07	1.40E-06
RNY1	8.73461231	1.04E-05	3.50E-05
FEZF1	8.690080662	1.97E-21	3.95E-20
7SK	8.687947716	2.24E-10	1.51E-09
DKK4	8.681278939	1.36E-17	1.95E-16
SCARNA5	8.467190341	4.24E-09	2.43E-08
MAGEA12	8.387555036	9.87E-07	3.97E-06
IGFL1	8.339089716	6.49E-13	5.88E-12
COL10A1	8.180677864	6.95E-32	2.81E-30
ZIC5	8.178128472	7.67E-15	8.45E-14
CST1	8.169648412	5.00E-28	1.62E-26
KLK7	8.145366577	7.79E-19	1.26E-17
PRR9	8.10546743	1.82E-09	1.09E-08
SPRR2D	8.08577055	1.82E-10	1.24E-09
RNA5SP211	8.076106766	7.79E-05	0.000219954
RNU4-2	8.073119498	5.59E-09	3.15E-08
KLK8	8.062644701	9.14E-20	1.60E-18
SNORA74A	8.042113199	1.38E-08	7.39E-08
RNA5SP202	7.972254224	2.95E-05	9.09E-05
SPRR2E	7.857682071	4.41E-06	1.59E-05
RN7SKP255	7.795893522	2.08E-05	6.61E-05
RNU1-13P	7.746534201	2.72E-06	1.02E-05
RNU1-11P	7.727101572	1.28E-05	4.23E-05
SOX14	7.698738256	1.25E-17	1.80E-16
NKX2-1	7.640244049	1.04E-07	4.85E-07
ELF5	7.609554169	1.34E-11	1.05E-10
SFTA2	7.602541672	2.73E-25	7.34E-24
SNORA71D	7.596845018	1.07E-08	5.80E-08
RNU4-1	7.530997717	4.52E-08	2.24E-07
SPRR1A	7.527113995	4.65E-09	2.65E-08
RNU1-88P	7.482308629	6.14E-06	2.15E-05
MAGEA1	7.465200171	2.62E-05	8.16E-05
DUSP27	7.448509104	7.42E-14	7.40E-13
CLDN18	7.441541914	7.68E-10	4.84E-09
TCN1	7.400459141	1.88E-17	2.66E-16
SNORA23	7.324615138	5.21E-09	2.95E-08
SNORA73B	7.305131173	6.95E-12	5.60E-11
SPRR1B	7.304827277	2.83E-08	1.45E-07
SPERT	7.262970257	1.07E-30	4.08E-29
KRT23	7.239359347	4.32E-24	1.07E-22
SPRR2A	7.2373386	9.24E-09	5.05E-08
HIST1H1B	7.108823929	2.99E-10	1.99E-09
PNMA5	7.098224632	9.05E-07	3.66E-06
RP11-564P9.1	7.095298096	2.42E-05	7.59E-05
RNA5SP267	7.091316388	0.000135526	0.000363108
HIST1H2BI	7.080113292	7.81E-08	3.74E-07
C6orf15	7.04617727	1.87E-12	1.61E-11
RN7SKP9	7.043545563	3.90E-06	1.42E-05
EPYC	7.026788453	4.09E-14	4.19E-13
IVL	7.019797653	5.03E-07	2.12E-06
RNA5SP191	6.977849365	0.0001079	0.000294959
SNORA54	6.957683101	3.55E-07	1.54E-06
RNA5SP149	6.951666765	4.98E-06	1.77E-05
KRT75	6.946845369	7.60E-16	9.26E-15
RNA5SP225	6.930896083	0.000115271	0.00031339
RN7SKP203	6.929277193	5.39E-05	0.000157584
LINC02163	6.9219507	1.15E-34	5.56E-33
RNA5SP215	6.920809568	7.61E-05	0.000215388
RN7SKP227	6.915005546	7.21E-05	0.000205291
RNA5SP243	6.87849605	4.46E-05	0.000132619
RNA5SP134	6.877820608	7.42E-05	0.000210311
LINC01705	6.859153125	3.98E-24	9.85E-23
MT4	6.852577373	3.23E-06	1.19E-05
ORM1	6.821891197	8.59E-08	4.08E-07
HIST1H4C	6.813000574	4.94E-09	2.81E-08
RNA5SP161	6.812240023	0.000144039	0.000383724
SCARNA7	6.805614135	3.32E-08	1.68E-07
RNA5S9	6.797741719	4.73E-06	1.69E-05
SLCO1B3	6.788078757	6.67E-17	9.01E-16
MMP7	6.785407786	9.57E-26	2.66E-24
KRT80	6.784511284	4.37E-74	1.47E-71
MUC6	6.775707147	2.19E-10	1.48E-09
RNA5SP242	6.751369465	9.76E-05	0.00026952
RNU2-59P	6.742225163	1.94E-05	6.20E-05
RNA5SP19	6.738646242	9.63E-05	0.000266321
RNA5SP140	6.713829348	0.000203967	0.000526025
RNY4	6.666775929	7.58E-05	0.000214627
RNA5SP50	6.666516153	0.000178862	0.000467171
SERPINA4	6.638800045	1.74E-19	2.99E-18
HIST1H1E	6.638117984	5.72E-11	4.14E-10
HIST1H4L	6.632393119	1.56E-06	6.07E-06
COL11A1	6.594739999	3.18E-33	1.40E-31
RNY3	6.594386095	7.05E-05	0.000201096
LINC01811	6.590826643	9.16E-22	1.89E-20
CST4	6.531029282	5.55E-19	9.07E-18
SNORA71A	6.49913093	9.41E-13	8.36E-12
SLC26A9	6.45645882	2.66E-10	1.78E-09
HIST1H4B	6.448296498	4.95E-09	2.81E-08
C14orf105	6.437317119	2.58E-12	2.19E-11
SNORA49	6.432518833	7.36E-06	2.54E-05
HIST1H2BB	6.43139481	3.47E-05	0.000105584
CSAG1	6.425579817	3.43E-06	1.26E-05
RP11-601H16.1	6.425457211	6.45E-05	0.000185516
MMP8	6.424864235	2.17E-11	1.66E-10
OBP2B	6.396898113	6.39E-10	4.08E-09
LINC01913	6.370847193	1.77E-09	1.07E-08
RNU1-28P	6.357043308	8.20E-05	0.00023044
RNA5SP208	6.303827127	0.000174974	0.000457907
PTF1A	6.298985767	1.93E-07	8.70E-07
EN2	6.294579858	7.93E-13	7.11E-12
LINC01602	6.289618507	2.63E-12	2.23E-11
FOXQ1	6.218011778	5.90E-52	7.31E-50
KRT16	6.194607003	3.74E-11	2.77E-10
DMBX1	6.191546357	1.38E-20	2.58E-19
C8orf74	6.170714847	1.96E-15	2.29E-14
COMP	6.170335135	2.34E-18	3.61E-17
RNVU1-18	6.17020778	6.71E-05	0.000192315
MTND5P32	6.153445039	2.14E-05	6.79E-05
SPRR3	6.147919929	1.95E-06	7.45E-06
HIST1H4D	6.135840578	1.02E-08	5.54E-08
CEL	6.122282213	5.03E-16	6.23E-15
RNA5SP185	6.112806653	0.000303393	0.00075138
HABP2	6.099628799	1.72E-11	1.32E-10
RPSAP71	6.095988331	1.97E-10	1.34E-09
RNA5SP145	6.089749382	2.63E-05	8.20E-05
RNU1-4	6.088263217	0.000126823	0.00034169
APOA2	6.087527509	4.55E-09	2.59E-08
HIST1H2AB	6.083765576	3.77E-08	1.90E-07
CDH3	6.080909482	1.57E-95	1.45E-92
UHRF2P1	6.072898302	1.26E-06	4.98E-06
RNU5A-8P	6.058280854	1.04E-05	3.50E-05
LEMD1	6.048988055	1.38E-26	4.06E-25
CST2	6.035343042	1.16E-22	2.56E-21
IBSP	6.026207183	1.06E-17	1.55E-16
RNA5-8SP2	6.025199007	2.41E-05	7.57E-05
MIR3609	6.018967486	7.32E-05	0.000207933
LINC02042	6.018418355	6.56E-06	2.28E-05
ONECUT3	6.017003894	2.76E-09	1.62E-08
ADAM20P3	6.015706418	3.67E-16	4.60E-15
ZIC2	6.009224071	2.94E-14	3.06E-13
RP11-460N11.2	5.997532051	2.86E-07	1.26E-06
RNA5SP204	5.985250932	0.000287851	0.000717506
MAGEA11	5.984711816	1.01E-06	4.05E-06
HBE1	5.978959033	5.86E-06	2.06E-05
TRIM71	5.936158811	7.89E-10	4.97E-09
BMP2KL	5.907964643	7.81E-05	0.000220455
SNORA74B	5.896744831	2.65E-06	9.92E-06
RNA5SP226	5.895572638	4.90E-05	0.000144262
TTC29	5.885125634	6.49E-06	2.26E-05
MMP13	5.884501272	7.10E-17	9.57E-16
SERPINB4	5.882968236	8.56E-06	2.92E-05
RNU6ATAC	5.876542504	3.08E-06	1.14E-05
MSLNL	5.860323457	4.66E-12	3.83E-11
PIWIL1	5.855488156	6.17E-16	7.57E-15
MAGEB17	5.833103062	8.76E-11	6.20E-10
XXbac-BPG32J3.19	5.829591149	5.71E-13	5.21E-12
HIST1H3B	5.825653	2.19E-08	1.14E-07
IGFL2-AS1	5.807722493	4.33E-12	3.58E-11
SERPINB3	5.800022297	1.79E-05	5.74E-05
NXPH4	5.799109614	3.40E-14	3.52E-13
RN7SKP8	5.798451904	6.22E-05	0.00017946
FGG	5.791320958	1.31E-08	7.00E-08
AQP5	5.785395868	3.69E-09	2.13E-08
HIST2H2AB	5.767407443	1.45E-07	6.63E-07
OTX1	5.743683352	1.42E-38	8.54E-37
RP11-393I2.2	5.741797621	0.00020387	0.000525861
RP11-925D8.3	5.737280617	0.000148195	0.000393725
NPSR1	5.733918427	5.17E-09	2.93E-08
PAH	5.731505321	5.48E-15	6.12E-14
RNU5D-1	5.726688789	2.51E-05	7.85E-05
RNU2-23P	5.714136773	9.39E-05	0.000260751
C3P1	5.704290923	4.33E-12	3.57E-11
GOLGA6L2	5.704145348	5.59E-10	3.59E-09
CALCA	5.696371899	2.85E-08	1.46E-07
SCARNA6	5.691626119	1.41E-08	7.52E-08
PAX7	5.68780153	1.11E-05	3.70E-05
RNA5SP506	5.68707807	7.07E-05	0.000201658
LY6G6D	5.680606671	2.74E-12	2.31E-11
KRT31	5.67583751	6.57E-08	3.18E-07
MT-TH	5.669381623	9.14E-06	3.10E-05
SNORD17	5.667020268	6.02E-11	4.35E-10
HIST1H3I	5.664034475	3.38E-08	1.71E-07
ESM1	5.650367572	2.28E-72	7.00E-70
C5orf46	5.637165748	5.38E-16	6.63E-15
MAGEA10	5.627135521	1.86E-05	5.96E-05
RNA5-8SP6	5.625788582	7.72E-05	0.000218093
CA9	5.623868725	1.24E-18	1.97E-17
SLCO1B1	5.616206545	1.05E-10	7.37E-10
RNA5SP213	5.60681362	0.000468589	0.001107125
KLC3	5.599794835	2.85E-23	6.53E-22
RN7SKP186	5.591491885	0.000195377	0.000506093
STRA6	5.590119987	9.22E-25	2.39E-23
MAGEC1	5.587162648	1.63E-05	5.26E-05
CPNE7	5.58312297	6.26E-38	3.59E-36
HIST1H2AH	5.580814302	5.03E-09	2.85E-08
GAD1	5.580474014	7.48E-24	1.80E-22
AHSG	5.573201443	2.80E-09	1.64E-08
RNA5SP221	5.569454114	2.47E-05	7.74E-05
AL773572.7	5.552555145	4.69E-11	3.43E-10
IGFL4	5.544125339	3.08E-27	9.42E-26
KRT6C	5.533210341	1.92E-07	8.66E-07
RNA5-8SP5	5.515857837	0.000356139	0.000866143
FGF20	5.511083889	1.57E-09	9.49E-09
WNT7B	5.507328561	4.13E-17	5.69E-16
RP11-420A21.1	5.504491705	8.30E-05	0.000233195
RNU2-61P	5.502871677	0.000186685	0.000485581
AC010970.2	5.497695171	1.20E-06	4.75E-06
RN7SL149P	5.496894144	0.000192427	0.000499134
MT-TM	5.496329662	1.46E-09	8.88E-09
FGB	5.479146439	6.67E-11	4.79E-10
INHBA	5.463016407	1.46E-38	8.76E-37
RNVU1-7	5.456034988	2.30E-05	7.25E-05
RNU1-83P	5.447436235	9.86E-05	0.000271828
CTAG2	5.442384569	0.000283866	0.00070834
RNA5SP370	5.439162171	2.29E-05	7.21E-05
KRT6A	5.432487363	1.57E-07	7.18E-07
RN7SL507P	5.430070221	0.000235635	0.000597472
AC012501.3	5.42602206	2.49E-10	1.68E-09
CXCL17	5.418035213	2.39E-11	1.82E-10
MTCYBP32	5.41570557	0.00026448	0.000664273
PAGE1	5.409727701	0.000134013	0.000359444
DMRTA2	5.407053606	5.72E-11	4.14E-10
RP5-1052M9.1	5.371864072	9.34E-10	5.83E-09
MTCYBP23	5.350498458	8.53E-05	0.000238737
RP11-485B17.5	5.335790565	2.34E-07	1.04E-06
SNORA53	5.334770999	2.89E-08	1.47E-07
VGLL1	5.333345711	1.35E-08	7.21E-08
WNT2	5.330898417	9.76E-52	1.20E-49
RNA5SP183	5.330869431	1.73E-05	5.58E-05
HIST1H2AJ	5.325057457	6.22E-08	3.02E-07
CALB1	5.319852248	9.46E-08	4.46E-07
ETV4	5.317365707	2.00E-73	6.54E-71
SNRPGP18	5.314263034	0.000215741	0.000552423
WASF1P1	5.31130111	1.69E-06	6.54E-06
HIST1H3J	5.302305226	3.98E-09	2.29E-08
SNORA84	5.298110531	1.38E-06	5.43E-06
IGF2	5.278882166	1.01E-08	5.48E-08
MAGEA4	5.277347574	0.000112782	0.00030714
SNORA79	5.270037419	2.03E-07	9.14E-07
MUC5AC	5.269962027	9.57E-10	5.96E-09
CXCL5	5.267905203	6.82E-12	5.50E-11
ALB	5.266086481	2.15E-06	8.18E-06
CEMIP	5.251356824	7.15E-52	8.81E-50
RP11-467P22.5	5.245507867	9.94E-06	3.35E-05
AC140076.1	5.244522494	1.06E-09	6.57E-09
RP1	5.240640015	5.59E-13	5.11E-12
GBX2	5.240390446	7.26E-14	7.24E-13
RNA5SP99	5.237949528	0.000770144	0.001727279
POU5F2	5.233367202	4.20E-06	1.52E-05
S100A7	5.233172323	7.76E-07	3.18E-06
CHST4	5.218237842	4.19E-11	3.08E-10
TRIM72	5.21300837	1.07E-10	7.50E-10
CRAT37	5.209187512	7.48E-10	4.73E-09
CALML5	5.208760635	2.49E-05	7.80E-05
RNU1-19P	5.197104431	0.000109822	0.000299811
ZNF75BP	5.196731417	0.000308284	0.000761608
SCARNA1	5.189679504	5.54E-05	0.000161548
C6orf223	5.187579957	3.30E-55	4.66E-53
FAR2P1	5.179301756	1.18E-06	4.68E-06
PAEP	5.177884761	5.85E-15	6.53E-14
PLUT	5.174246603	1.77E-26	5.16E-25
RNU6-82P	5.161343129	9.24E-05	0.00025686
RP11-474L11.5	5.14333674	0.000546261	0.001270389
SNORA80A	5.136972421	5.62E-05	0.000163401
LINC02187	5.136226438	1.14E-08	6.13E-08
LY6G6E	5.132828118	8.70E-17	1.16E-15
FGF3	5.120472349	1.62E-06	6.29E-06
RNA5SP431	5.117391301	0.000678782	0.001542934
RP11-3L10.3	5.112792538	1.04E-11	8.19E-11
LINC01614	5.111615194	4.74E-16	5.89E-15
CNN2P4	5.109649563	1.19E-07	5.53E-07
NEUROG2	5.104217786	2.34E-08	1.21E-07
CLDN2	5.100501213	9.18E-19	1.47E-17
PADI3	5.100383167	1.39E-09	8.46E-09
SPRR2F	5.098708171	0.000460544	0.001090431
KLK10	5.096048652	1.49E-18	2.34E-17
AKR1C4	5.090495205	1.02E-14	1.11E-13
SOHLH1	5.080886958	8.50E-06	2.90E-05
SNORA38	5.077496313	2.24E-06	8.50E-06
RNA5SP302	5.073867424	0.000658399	0.001503371
CT83	5.0650974	0.000377236	0.000911755
MTND5P26	5.064430473	0.000277367	0.000693353
KRT6B	5.049947803	8.15E-12	6.52E-11
MYBPHL	5.044062299	6.36E-09	3.55E-08
UGT2B4	5.039570874	6.35E-06	2.22E-05
CLDN1	5.032040616	2.19E-59	3.76E-57
AC105399.2	5.021785998	2.74E-11	2.07E-10
AKAP4	5.019542952	1.03E-09	6.40E-09
MAGEC2	4.996631355	0.000184544	0.000480614
PDX1	4.995425173	1.45E-44	1.24E-42
AMELX	4.974718898	4.97E-16	6.16E-15
SNHG25	4.973618064	1.16E-14	1.26E-13
RNA5SP444	4.9731133	0.00065884	0.00150427
HIST1H4E	4.971051831	1.69E-09	1.02E-08
RN7SKP71	4.953615468	0.000157384	0.000415847
TACSTD2	4.9502192	9.71E-18	1.42E-16
PRSS48	4.943085977	4.61E-06	1.65E-05
RNA5SP514	4.940360271	0.000556562	0.001291463
BAAT	4.931628121	2.04E-10	1.38E-09
LINC02178	4.929869595	2.08E-07	9.33E-07
RN7SL648P	4.928899159	4.52E-06	1.62E-05
KRT17	4.928586045	2.02E-14	2.14E-13
RNA5SP150	4.924112115	0.000209722	0.000539191
LINC01655	4.915341645	1.59E-11	1.23E-10
RP11-201O14.1	4.915113281	4.67E-05	0.000138151
RP11-22B10.3	4.911591585	0.000184931	0.000481505
PGC	4.898069888	2.21E-12	1.89E-11
SERPINB13	4.894262317	0.000676198	0.001537817
RNA5SP252	4.884981397	0.000675458	0.001536675
DHRS2	4.870374242	3.08E-15	3.52E-14
HOXC13	4.8701094	1.57E-05	5.10E-05
RNU1-67P	4.869912035	1.14E-06	4.53E-06
LY6G6F	4.859233378	1.89E-15	2.21E-14
SLC25A6P2	4.854125675	2.22E-09	1.32E-08
C10orf113	4.853932609	4.57E-06	1.64E-05
KLK5	4.85290293	3.61E-06	1.32E-05
TPSP2	4.850902023	3.68E-10	2.42E-09
HOXC12	4.847340022	4.29E-05	0.000127982
RNA5SP387	4.825289941	0.001646251	0.003376731
SNORA80B	4.823476595	6.03E-09	3.38E-08
HIST1H2BO	4.822937857	6.78E-08	3.28E-07
IRX5	4.822277472	1.53E-23	3.61E-22
RPL37AP8	4.821327686	9.04E-10	5.65E-09
RNA5SP486	4.814888641	0.000986621	0.002151562
CNTD2	4.813683298	1.62E-27	5.10E-26
RNA5SP460	4.800785336	0.001993516	0.004007123
DPCR1	4.797025179	1.82E-07	8.24E-07
MUC15	4.789875908	4.01E-05	0.000120374
RNU1-20P	4.783555855	0.000650126	0.001486581
KRT78	4.782707389	2.15E-05	6.82E-05
SOX1	4.780521959	1.07E-08	5.81E-08
SEMG2	4.77713803	9.84E-06	3.31E-05
WT1	4.770739005	3.53E-14	3.65E-13
SP9	4.76022134	1.43E-05	4.67E-05
RN7SL151P	4.757322048	0.000197369	0.000510886
EDDM3CP	4.756891861	0.000311123	0.000767814
RAD51AP1P1	4.75370715	0.000242387	0.000613008
LINC01996	4.753369661	4.51E-14	4.58E-13
GATA4	4.753344794	8.79E-06	2.99E-05
GRIN2D	4.750754171	4.52E-49	4.68E-47
RNU1-89P	4.750167563	0.000396332	0.000952351
TNNI3	4.749297648	1.00E-16	1.32E-15
DMRT1	4.748713048	2.73E-06	1.02E-05
LIN28B	4.747174517	0.000867726	0.001920407
FOXI3	4.746951535	1.38E-06	5.40E-06
RP11-170L3.4	4.745397807	1.61E-05	5.22E-05
INSL4	4.743489965	0.000123424	0.000333341
KRTAP3-1	4.740561244	1.71E-07	7.76E-07
FGA	4.737177197	2.16E-12	1.84E-11
LINC02119	4.734124432	9.05E-07	3.66E-06
RNA5SP259	4.733648404	0.000275205	0.000688641
SERPINB7	4.733240337	4.03E-08	2.02E-07
LINC01593	4.730521579	4.60E-12	3.79E-11
CGB5	4.730450407	2.80E-06	1.04E-05
MSMB	4.727246244	4.54E-05	0.000134708
MMP3	4.72494572	2.80E-18	4.29E-17
SLCO1B7	4.722590697	4.77E-08	2.36E-07
RP11-288K12.1	4.721105976	7.21E-05	0.000205199
PGLYRP3	4.718369967	1.11E-07	5.17E-07
PRSS1	4.718089834	1.88E-08	9.85E-08
RP11-55J15.2	4.716151778	2.08E-06	7.93E-06
HIST1H2AL	4.711955712	7.38E-08	3.54E-07
CHRND	4.701140656	7.01E-06	2.43E-05
EIF4E2P1	4.692863529	0.000173364	0.000454098
SALL4	4.684337579	6.87E-33	2.95E-31
HIST1H1D	4.679029769	5.60E-07	2.35E-06
DDN	4.675714847	1.78E-40	1.19E-38
RP11-568J23.1	4.672676253	3.41E-08	1.72E-07
ANXA10	4.661615245	5.02E-06	1.78E-05
CRCT1	4.65974136	0.000678613	0.001542659
TBX5	4.658247543	4.14E-06	1.50E-05
RNU5E-4P	4.657705722	5.66E-05	0.000164687
SNORD15B	4.655884521	2.40E-09	1.42E-08
SCARNA23	4.649795411	2.00E-05	6.37E-05
TRIM29	4.649574679	1.65E-31	6.55E-30
FAR2P4	4.646360486	1.75E-05	5.63E-05
MSX2	4.637650443	7.94E-30	2.88E-28
TESC	4.637003784	3.03E-26	8.69E-25
TG	4.636879985	3.96E-22	8.39E-21
SLC22A11	4.632051985	1.83E-13	1.75E-12
RNU5F-1	4.627530169	1.89E-06	7.25E-06
TCP11	4.627187446	2.07E-07	9.30E-07
RN7SL3	4.625891976	9.76E-08	4.59E-07
RPL12P47	4.625235024	1.10E-08	5.96E-08
RP11-330C7.3	4.624224303	0.000253965	0.000639952
DDX3P1	4.622736429	7.79E-09	4.30E-08
RNU1-52P	4.62268978	0.000889584	0.001961528
RNU1-2	4.617699438	3.93E-05	0.000118032
HTR2C	4.608840949	8.82E-05	0.000246202
PRSS2	4.607891014	1.01E-05	3.39E-05
MUC21	4.603259796	1.69E-06	6.54E-06
SCARNA13	4.601374061	3.12E-09	1.82E-08
TYR	4.598760083	4.67E-06	1.67E-05
RN7SL38P	4.59856712	0.000244488	0.000617855
MTND1P11	4.595175015	0.000176118	0.000460749
RNU6-403P	4.595077622	5.44E-11	3.95E-10
POU5F1B	4.589126567	7.08E-25	1.86E-23
RNA5SP62	4.585927221	0.002032267	0.004079177
MTND1P9	4.574783951	6.15E-06	2.15E-05
IL8	4.572246363	2.19E-19	3.74E-18
RN7SL683P	4.563674891	0.000259102	0.000651778
RP4-604A21.1	4.563489142	4.58E-11	3.35E-10
SCARNA3	4.562781989	0.000100387	0.000276201
RN7SKP189	4.558362164	0.000502998	0.001179797
LY6D	4.557552166	1.89E-07	8.55E-07
RNA5SP481	4.552473967	0.000588986	0.001360059
KARSP1	4.544814324	7.49E-06	2.58E-05
RN7SKP79	4.539052317	0.000325153	0.000797567
RNU1-139P	4.535282917	0.00094652	0.002074332
TCAM1P	4.534584415	3.18E-07	1.39E-06
EPHX4	4.534263167	2.35E-44	1.97E-42
RP11-8P13.1	4.531617991	1.35E-06	5.31E-06
SAGE1	4.531531584	1.03E-05	3.47E-05
C2CD4A	4.531349074	6.70E-28	2.16E-26
ZNF280A	4.528825134	5.17E-11	3.76E-10
RP11-182I10.1	4.528103783	0.000976987	0.002132759
RP11-689E3.2	4.526016433	0.000356334	0.00086655
CTD-2666L21.3	4.522222442	7.71E-11	5.50E-10
SDCBPP1	4.521002911	8.47E-05	0.000237297
RN7SL564P	4.520928907	0.000306025	0.000756949
ADAD1P2	4.519487656	0.000379969	0.000917194
DCAF4L2	4.518993422	0.000834103	0.001856423
PRSS33	4.51712058	6.37E-11	4.59E-10
RNF113B	4.512773249	1.86E-06	7.14E-06
RN7SL7P	4.512028681	0.000914272	0.002010751
RNA5SP277	4.503071625	0.00060927	0.001401989
MT-TV	4.495889474	7.02E-06	2.43E-05
RP11-225N10.3	4.492377327	0.000227057	0.00057769
TAS2R30	4.492065534	5.59E-05	0.000162839
AP004289.2	4.491923379	0.000341311	0.000833782
SLC35D3	4.484560505	1.90E-13	1.82E-12
C2orf61	4.483484341	2.28E-22	4.91E-21
METTL21AP1	4.466333138	0.000247097	0.000623912
C20orf85	4.465295718	5.11E-06	1.81E-05
RP11-545J16.1	4.463036766	2.74E-08	1.40E-07
RN7SKP48	4.461072081	0.000475415	0.001121421
PHACTR2-AS1	4.458146422	6.68E-06	2.32E-05
RNA5SP325	4.451156023	0.000937046	0.00205594
GJB5	4.449502743	1.21E-10	8.41E-10
CTD-2108O9.4	4.448669171	1.09E-06	4.35E-06
RN7SL296P	4.447713725	0.000323422	0.000793804
RP11-801G16.2	4.439210002	0.000304738	0.000754132
AC012513.4	4.438801327	1.21E-05	4.00E-05
AC012512.1	4.437811361	3.31E-09	1.92E-08
UPK2	4.43763264	9.64E-09	5.25E-08
KRT37	4.437390884	1.04E-06	4.16E-06
RNA5SP295	4.435857892	0.000291467	0.000725123
RNU4ATAC	4.435323552	1.99E-07	8.95E-07
CTD-2184D3.1	4.432143827	2.45E-09	1.45E-08
FOLR1	4.431213943	1.95E-11	1.49E-10
RNU6-681P	4.429983939	0.000746442	0.001678663
LARGE2	4.429144353	3.52E-35	1.74E-33
RPS27AP8	4.423731043	0.000286679	0.000714917
MTND1P32	4.420956792	0.001010954	0.002199633
IGF2BP1	4.413245772	8.85E-08	4.20E-07
RP11-117N2.2	4.412817266	0.000284605	0.000710073
UNCX	4.401747647	0.000101099	0.000277995
EIF3KP3	4.395923732	1.30E-06	5.12E-06
VTRNA1-1	4.394517694	0.001455962	0.003029692
RN7SKP180	4.393429326	7.72E-05	0.000218132
RPAP2P1	4.391140411	0.000185738	0.000483375
DUSP9	4.387078423	6.10E-13	5.54E-12
CD200R1L	4.386948685	3.72E-06	1.36E-05
RNU1-46P	4.385239758	0.00094357	0.00206899
PBOV1	4.383597885	5.43E-05	0.000158514
HIST1H2BM	4.382946882	3.10E-05	9.50E-05
SIM2	4.379470101	1.36E-44	1.16E-42
ULBP2	4.374903007	1.62E-20	3.02E-19
ADAM12	4.374801859	1.87E-21	3.76E-20
RP11-351O1.4	4.371374618	0.001046657	0.002269162
RP11-289A15.1	4.371206846	0.0001811	0.000472446
YY1P1	4.370850032	1.50E-06	5.86E-06
AC000374.1	4.370837832	0.000367896	0.000891649
AC013410.1	4.370386965	0.000305994	0.000756949
RNU2-36P	4.368740078	0.000502645	0.001179055
CCNJP2	4.36829254	0.000360666	0.000876229
MAPK15	4.367209857	8.79E-27	2.63E-25
LPO	4.366351994	1.28E-12	1.12E-11
LINC01833	4.365906321	4.97E-09	2.82E-08
AFP	4.357073631	9.17E-09	5.02E-08
PLA2G3	4.356840898	1.18E-08	6.34E-08
RN7SKP90	4.3532448	0.000161995	0.000426844
FAM204CP	4.351051454	0.000289823	0.000721635
MCRIP2P1	4.350795263	1.68E-16	2.18E-15
S100A11P1	4.344902178	1.61E-10	1.10E-09
RPL35AP21	4.343510857	5.21E-08	2.56E-07
S100A2	4.337393874	4.19E-19	6.94E-18
RAD17P2	4.337015072	0.000442462	0.001051857
RLIMP1	4.335906698	0.000192232	0.000498707
NXPH1	4.331368676	1.68E-10	1.15E-09
CAMKV	4.326086885	2.57E-10	1.73E-09
CTD-2146O16.1	4.325387768	0.001059356	0.002292541
KRT83	4.324853196	3.80E-10	2.49E-09
SCARNA21	4.324465765	3.70E-06	1.35E-05
MTND3P12	4.323777601	0.000738144	0.001661984
DUXAP10	4.323623879	9.70E-11	6.82E-10
RP11-332E4.1	4.315659904	6.57E-10	4.18E-09
MTND2P2	4.31494768	0.0015802	0.003255926
RP11-354B3.1	4.314293014	0.000601046	0.001385089
SEC14L4	4.313283524	2.16E-09	1.29E-08
AC000111.5	4.30695211	3.32E-05	0.000101316
RNA5SP74	4.304012221	0.000580264	0.001341933
AC096921.2	4.303709243	3.77E-05	0.000113899
MMP1	4.302451765	1.45E-16	1.89E-15
MMP11	4.302128111	2.49E-27	7.67E-26
SLC13A3	4.298516692	1.38E-12	1.21E-11
MTATP6P19	4.292810223	0.000530162	0.001237045
LINC01630	4.292549558	8.48E-07	3.45E-06
MTND4P32	4.292072194	0.001036791	0.002249583
QTRT1P1	4.28756704	0.000529935	0.001236605
MTND3P10	4.287305498	5.05E-06	1.79E-05
CHCHD4P5	4.287256559	0.000698971	0.001583226
RN7SL141P	4.286905796	0.001352339	0.002841097
TMPRSS11E	4.283477179	4.58E-05	0.000135691
TMEM40	4.271158157	1.57E-11	1.21E-10
LHX3	4.270121356	3.17E-05	9.70E-05
ACSL6	4.26458359	7.95E-15	8.75E-14
MIR1205	4.264306691	3.34E-05	0.000101905
KRT32	4.263565613	6.02E-06	2.11E-05
TCF24	4.261757858	9.68E-17	1.28E-15
MTND4P26	4.257878599	9.27E-09	5.07E-08
LINC01594	4.257058967	2.09E-16	2.68E-15
RP11-315D13.1	4.256577585	0.000272965	0.000683721
RNA5-8SP4	4.25276436	0.001629219	0.00334647
PRSS41	4.248713021	3.65E-10	2.40E-09
EPHA8	4.246194282	3.37E-06	1.24E-05
RNVU1-15	4.2419219	5.00E-06	1.78E-05
RP11-5N19.3	4.240547346	0.000427687	0.001020306
ARHGAP40	4.234542504	1.15E-08	6.21E-08
RN7SKP299	4.233093991	0.000114877	0.000312449
MTCYBP3	4.229736884	0.00024339	0.000615226
SETP10	4.220712933	0.000173304	0.000454014
RN7SL769P	4.214058286	0.000358076	0.000870459
TMPRSS11D	4.213921447	5.31E-05	0.000155233
RP11-589M4.2	4.212264899	4.99E-06	1.78E-05
MTCO2P19	4.210043508	0.000383858	0.00092575
SALL3	4.204543457	0.000359488	0.000873696
RP11-231N9.1	4.201032739	0.000567058	0.001314025
SNORD56B	4.199300729	0.000648907	0.001484108
GAPDHP49	4.191709559	0.00010127	0.00027837
KRT35	4.190292504	3.93E-06	1.43E-05
SMKR1	4.187125879	5.14E-26	1.45E-24
CBX5P1	4.181508808	3.51E-05	0.000106623
RP11-382A18.3	4.178109261	2.75E-06	1.03E-05
TLX3	4.175304145	2.18E-05	6.90E-05
NKD2	4.174943966	4.16E-24	1.03E-22
XAGE2	4.159848489	0.00032638	0.000800272
RNA5SP354	4.15945032	0.001553553	0.003207771
SPRR2C	4.158044712	0.0008786	0.001941284
WISP3	4.153674929	1.34E-10	9.29E-10
MTND4LP14	4.151179518	7.00E-06	2.42E-05
QRSL1P3	4.149068186	2.53E-05	7.92E-05
LCE1E	4.148777025	3.83E-06	1.40E-05
MTND1P21	4.147569816	0.000484403	0.001140404
HS3ST4	4.147403234	1.10E-05	3.66E-05
TNNT1	4.146720646	1.97E-10	1.34E-09
SNORA74	4.144401447	1.31E-05	4.31E-05
AMH	4.141489413	4.06E-13	3.75E-12
SBSN	4.140959732	2.02E-08	1.05E-07
DSCR8	4.135889337	0.001043959	0.002263615
UCN2	4.132217649	1.52E-22	3.31E-21
TMEM14EP	4.12420815	0.000412003	0.000986706
MUC16	4.119591731	1.30E-07	5.99E-07
NPM1P30	4.118528756	1.56E-05	5.05E-05
CT45A1	4.117816845	0.002180674	0.004344675
TPT1P12	4.116635493	3.38E-08	1.71E-07
SFTA3	4.110343878	0.000255593	0.000643755
TRIB3	4.106654674	3.88E-52	4.87E-50
CYCSP6	4.104519897	7.12E-10	4.51E-09
SPINT4	4.101838566	0.000213373	0.000547358
RPS18P1	4.09824913	9.43E-09	5.15E-08
AC003989.4	4.096206094	0.000739393	0.001664549
SPP1	4.093793114	1.52E-14	1.63E-13
VPS26BP1	4.091610432	0.000691823	0.001569155
SP8	4.088132159	5.29E-08	2.60E-07
SUMO2P14	4.077304488	0.000798676	0.001784333
RP11-311B14.1	4.075696802	0.000792054	0.001770886
TPRXL	4.073772073	6.25E-10	4.00E-09
BHLHA9	4.072736481	1.07E-06	4.27E-06
MIR3140	4.069566275	0.000523182	0.001222966
RP11-182I10.2	4.069315627	0.00122108	0.002599007
RP3-363L9.1	4.06736606	0.000412767	0.000988407
AC009362.2	4.066284616	1.76E-09	1.06E-08
HTR1DP1	4.066072796	4.45E-05	0.000132402
LINC02027	4.065268931	1.30E-06	5.14E-06
RP11-767L7.2	4.06504445	0.000931115	0.002044177
MROH9	4.063679618	6.34E-05	0.000182806
KRT5	4.061846973	3.74E-05	0.00011301
RP11-389O22.4	4.05819766	7.66E-09	4.24E-08
FEZF2	4.053310287	8.19E-06	2.80E-05
IGF2BP3	4.051821075	1.26E-09	7.71E-09
SERPINB2	4.05177888	4.14E-07	1.78E-06
NKD1	4.051767921	7.78E-17	1.04E-15
AC159540.14	4.049947607	0.000618537	0.001421766
AC152010.1	4.046582649	0.001107506	0.002384285
ZNF90P1	4.045906366	4.71E-05	0.000139219
KCNE1B	4.044904961	0.000315197	0.000776387
BOLA2P1	4.041130775	1.53E-06	5.96E-06
RPS27AP10	4.039981681	3.14E-06	1.16E-05
RP11-641C17.4	4.039210464	0.000549613	0.001277495
RN7SKP69	4.03803003	0.000468654	0.001107197
RP11-459A10.1	4.036865103	4.19E-08	2.09E-07
RNU1-3	4.035187402	0.001120555	0.002409166
RN7SKP133	4.035096248	0.001014474	0.002206198
PRB1	4.034013692	0.00012226	0.000330473
RNU4-6P	4.030360798	0.001040414	0.002256534
CACYBPP1	4.029186629	0.000133729	0.00035872
MTND5P2	4.028141934	0.000277615	0.00069392
WFDC10A	4.026206571	3.58E-12	2.98E-11
RNU1-42P	4.025807787	0.001076398	0.002324904
SLC4A11	4.024463131	1.10E-23	2.61E-22
RN7SL372P	4.02258838	0.004472885	0.008243191
RP1-21O18.3	4.022556803	9.47E-05	0.000262475
U1	4.022315194	6.96E-08	3.36E-07
RP11-775J23.2	4.021587062	9.05E-05	0.000252064
RPL18P13	4.021455959	5.14E-09	2.91E-08
RP11-829H16.2	4.020766147	5.76E-08	2.81E-07
HIST1H4A	4.020092787	6.53E-06	2.27E-05
VWA2	4.017729897	1.09E-31	4.34E-30
RP11-322D14.1	4.015287027	0.000120602	0.000326564
SSTR5	4.011028852	2.67E-10	1.79E-09
RNU2-64P	4.009741835	0.000427174	0.001019261
RP11-95I19.2	4.0086451	0.000203113	0.000524327
RP11-475E11.2	4.007779355	0.000393119	0.000945546
PRR36	4.004490243	6.20E-22	1.29E-20
CYP2W1	4.00326713	4.72E-10	3.06E-09
RPL31P61	3.998768364	1.44E-08	7.66E-08
DSC3	3.995026514	9.41E-10	5.87E-09
BPIFB2	3.994688115	3.03E-05	9.32E-05
FAM9A	3.994200718	1.23E-05	4.07E-05
ERVV-2	3.994028819	1.42E-05	4.64E-05
RNA5SP28	3.993818207	4.26E-05	0.000127154
CTC-527H23.1	3.991056596	0.001605769	0.003302502
RAB5CP1	3.989883563	1.87E-05	6.00E-05
COX7B2	3.988058301	0.000320331	0.000787413
PRSS22	3.98526328	7.33E-34	3.37E-32
KRT41P	3.983884722	3.85E-06	1.40E-05
RP11-571F15.2	3.982722464	0.000382107	0.000921804
BEST3	3.982513105	1.41E-08	7.50E-08
RNA5SP233	3.981595903	0.000144635	0.000385122
A2ML1	3.978308522	2.37E-06	8.94E-06
RP11-384L8.2	3.97614105	0.000273331	0.000684483
IGFL1P1	3.975601419	8.33E-07	3.40E-06
SNORA71C	3.970976931	8.62E-12	6.87E-11
LHX5	3.965405312	7.82E-08	3.74E-07
NCAPD2P1	3.963911634	4.16E-14	4.25E-13
LVCAT5	3.961296874	0.000594979	0.001372818
MTND4P14	3.95724656	0.000379527	0.000916263
RNU6ATAC23P	3.957026277	0.00118939	0.002538859
DMP1	3.955646565	2.07E-07	9.27E-07
RP1-168P16.3	3.95474877	9.19E-05	0.00025565
RN7SL330P	3.95270457	0.001112254	0.002393645
MIR644A	3.951820737	0.000403086	0.000967144
KRT43P	3.951067488	9.41E-06	3.18E-05
RP11-2J18.1	3.950762643	1.68E-05	5.43E-05
RP11-333E13.2	3.948126894	1.89E-11	1.45E-10
NKX2-8	3.947867042	1.92E-05	6.14E-05
RP11-123C21.3	3.945657628	0.000347465	0.000847145
SNORD105B	3.944608742	7.67E-05	0.000216988
DUSP5P1	3.941489001	1.85E-12	1.59E-11
RP1-37M3.8	3.939205912	0.000861443	0.00190925
RP11-157K17.5	3.937043094	4.08E-05	0.000122144
KRT7-AS	3.934880688	1.24E-16	1.63E-15
NANOS3	3.932425992	1.05E-14	1.15E-13
ASCL5	3.929940308	1.08E-18	1.72E-17
STK31	3.929174104	5.63E-20	1.01E-18
GIF	3.927448006	1.91E-09	1.15E-08
KRT38	3.926185696	1.36E-05	4.46E-05
KLHL35	3.922582936	1.93E-23	4.50E-22
ULBP1	3.920772117	5.02E-26	1.42E-24
DMRT3	3.918963169	5.24E-10	3.38E-09
DSPP	3.918342412	0.000764977	0.001716761
DPRXP1	3.917860718	0.000880521	0.001945262
USP26	3.91780201	1.80E-09	1.08E-08
RNU1-148P	3.916601034	0.001494593	0.003101091
SUMO2P8	3.912717515	0.000545902	0.001269646
RNA5SP152	3.912526322	0.001163516	0.002490265
ZDHHC4P1	3.912198693	5.28E-06	1.87E-05
SERPIND1	3.908977687	7.32E-11	5.24E-10
SCARNA8	3.907600154	9.18E-07	3.71E-06
GJB4	3.90589646	1.27E-18	2.01E-17
RPL34P31	3.904983859	2.77E-08	1.42E-07
GAST	3.904286727	2.16E-07	9.68E-07
EIF1AXP2	3.900362236	0.000667939	0.001521498
NMUR2	3.899446432	6.44E-06	2.24E-05
SPATA20P1	3.897846602	3.93E-09	2.26E-08
RNU1-136P	3.897643871	0.00094443	0.002070736
RP11-406H23.5	3.897364937	0.001325296	0.002793957
RNU1-87P	3.896039478	0.001277094	0.00270469
RPL13P2	3.894566496	1.03E-09	6.39E-09
TECRP2	3.893327657	2.25E-07	1.00E-06
DDX53	3.88673054	0.000348569	0.000849586
RNA5SP403	3.886429212	0.004683611	0.008575297
CSAG3	3.885478349	0.000529212	0.001235275
CTB-20D2.1	3.877397251	0.001014873	0.002206916
RN7SL255P	3.877040104	1.87E-06	7.18E-06
ZNF587P1	3.876481876	5.35E-05	0.00015628
PKP1	3.871303208	2.83E-15	3.24E-14
RP11-3K24.3	3.870111461	0.000431619	0.001028426
RP1-224A6.8	3.868113046	5.04E-06	1.79E-05
SNORA12	3.867450634	4.48E-06	1.61E-05
MAP3K20-AS1	3.864997922	4.44E-11	3.26E-10
RP11-451F14.1	3.864500559	0.000213179	0.000546947
RN7SL480P	3.860154345	0.000856667	0.001899576
KDELC1P1	3.859939065	2.27E-11	1.73E-10
RP11-767L7.1	3.859187452	0.000304245	0.000753084
RP11-320P11.1	3.858919514	0.000958657	0.002097659
CYP4F23P	3.858857381	3.63E-13	3.37E-12
LINC01980	3.858579113	0.000637815	0.001461325
CDY4P	3.856055641	0.001099299	0.002367815
CALCB	3.855472551	0.000322352	0.000791657
RNU7-124P	3.853033141	0.001479449	0.003073023
SNORD12C	3.850953763	3.81E-10	2.50E-09
ZBTB20-AS5	3.848408484	0.002711218	0.005263768
ATG12P2	3.841207845	0.000113328	0.000308523
RP11-10L12.2	3.838852618	2.37E-05	7.45E-05
SMARCE1P2	3.836124091	8.92E-10	5.58E-09
SNORA7B	3.835721345	8.63E-05	0.000241231
VAX1	3.834986134	0.000285166	0.000711417
CBX3P3	3.833480153	0.000353849	0.000861026
ASCL2	3.832540205	4.02E-23	9.09E-22
PIGFP2	3.830777794	0.002814577	0.005447129
RP11-71C5.2	3.830237115	0.000670945	0.001527376
UNC93A	3.829236638	3.88E-11	2.87E-10
RNU4ATAC12P	3.826843872	0.000135114	0.000362097
ABCA12	3.824396636	1.63E-08	8.60E-08
NPC1L1	3.817107791	2.63E-09	1.55E-08
LINC01992	3.816433866	0.000120859	0.000327123
CT45A10	3.81608352	0.002198784	0.004375629
SLC25A24P1	3.815912118	5.58E-06	1.96E-05
RP11-436H11.1	3.814404217	9.28E-10	5.79E-09
MRPS36P2	3.814168602	3.71E-05	0.00011228
CTHRC1	3.813347797	1.62E-26	4.77E-25
LINC01748	3.812970986	4.95E-16	6.14E-15
AC019070.1	3.811552077	0.000953466	0.002087713
F2	3.810735235	3.14E-10	2.08E-09
RP13-16H11.9	3.809384999	0.00029454	0.000731866
RPS19P1	3.807096394	1.58E-11	1.23E-10
MCIDAS	3.805113325	6.55E-31	2.53E-29
RPL17P17	3.804056382	0.002065993	0.004138389
TLX1	3.803811513	1.45E-21	2.93E-20
MAGEA9B	3.800510868	0.001139756	0.002445566
FGL1	3.799958743	0.000118899	0.000322332
RNA5SP290	3.799097287	0.000601303	0.001385531
HNRNPA1P29	3.797937778	0.001016574	0.002209873
RNU4-25P	3.792427641	2.79E-05	8.64E-05
RP1-102G20.4	3.792014442	0.000206894	0.000532706
RPS24P16	3.789081004	9.43E-07	3.81E-06
RNU2-6P	3.788466031	5.22E-07	2.20E-06
RPS27AP7	3.787821068	0.000120683	0.000326728
STC2	3.787819052	2.82E-23	6.46E-22
EVA1A	3.784692419	1.52E-30	5.75E-29
RP5-1163L11.2	3.783787652	0.001074069	0.002320805
TIMM9P1	3.783491493	0.001441372	0.003003781
SIX3	3.781439749	8.15E-06	2.79E-05
TNFSF9	3.780861771	8.14E-17	1.09E-15
CRP	3.780085518	0.000150236	0.000398558
HMGB1P7	3.77793866	0.000482475	0.001136277
RPL11P3	3.777773219	5.42E-10	3.49E-09
RNU1-57P	3.777066172	0.002196358	0.004371341
RN7SKP158	3.774512044	0.000884025	0.001951402
SLCO1A2	3.774403905	2.87E-07	1.26E-06
IFNK	3.772777513	0.002787877	0.005400268
SNORA14A	3.771978965	9.61E-05	0.000266042
PDHA1P1	3.771936583	0.000746522	0.001678726
IGFL2	3.770658753	2.66E-10	1.78E-09
CLPSL2	3.769108329	9.35E-10	5.83E-09
RNU6-1170P	3.764126114	0.000406813	0.000975215
AC021876.4	3.759996967	0.000338336	0.000827327
AACSP1	3.759783378	1.43E-05	4.67E-05
RNU6-1045P	3.757701662	0.000657455	0.001501426
RP11-362F19.2	3.75737948	0.001000733	0.002178807
MAGEB2	3.7545626	0.00164897	0.00338145
KB-1562D12.3	3.753473748	6.41E-05	0.000184617
SNORA37	3.741616757	0.000407706	0.000977066
AC003989.3	3.740875327	0.000874276	0.001932653
ZBTB8OSP1	3.740053862	0.000220687	0.00056339
BPIFA1	3.739679363	0.004895761	0.008919754
EPOP	3.734534569	5.07E-44	4.19E-42
MIR2052HG	3.732679714	1.09E-05	3.65E-05
SLAMF9	3.731851012	7.32E-15	8.08E-14
RP11-416L21.2	3.730889439	1.22E-06	4.84E-06
RP11-451H23.1	3.728891334	0.000296162	0.000735555
LINC01977	3.727774126	2.81E-21	5.56E-20
LCE3D	3.725790355	0.001636521	0.003360187
RPL35AP31	3.725651349	0.000486223	0.001144187
RPS12P16	3.724006968	0.000555762	0.001289792
EGFL6	3.723779058	1.03E-30	3.94E-29
RP11-372E1.1	3.723246297	4.79E-11	3.50E-10
RNU4-4P	3.722677945	0.00019918	0.000515079
RPS20P15	3.721946076	9.35E-05	0.000259684
SNORD38A	3.721296134	1.23E-07	5.71E-07
RNA5SP33	3.720751724	0.002972997	0.005720108
AC012354.8	3.719556778	3.93E-08	1.97E-07
RN7SL735P	3.716833917	0.001198658	0.002556505
RN7SL434P	3.716123303	0.000727908	0.00164121
GABRP	3.713926361	1.85E-08	9.72E-08
MTND6P5	3.711729043	0.001122006	0.002411966
HIST1H2BF	3.711498802	1.42E-06	5.55E-06
SNORA28	3.70927663	7.09E-06	2.45E-05
RNU7-119P	3.70863934	0.002041441	0.004094952
MUCL1	3.708339682	6.29E-06	2.20E-05
RN7SL546P	3.706583808	0.000148342	0.000393985
RP11-277I20.2	3.706144493	0.001278628	0.00270723
RPL23AP23	3.705270989	0.000691316	0.001568555
GJA6P	3.702877048	0.000919766	0.00202187
MT-TS2	3.702804936	2.60E-06	9.75E-06
RP11-397P13.6	3.70177141	9.74E-05	0.000269187
KLF2P1	3.70164852	9.48E-05	0.000262825
RP4-728D4.3	3.700139591	0.001816667	0.003687427
PRDM13	3.698421587	9.04E-07	3.66E-06
PTTG3P	3.697392752	7.12E-09	3.95E-08
KRT8P36	3.697386435	2.08E-07	9.32E-07
DLX6	3.695948464	7.60E-08	3.64E-07
SMILR	3.69495323	4.52E-07	1.93E-06
IFITM5	3.692331923	1.26E-07	5.81E-07
ILF2P1	3.689735175	4.22E-07	1.81E-06
RIPPLY3	3.688421606	4.24E-13	3.91E-12
RP11-829H16.5	3.688265371	0.000903059	0.001988799
RP11-115C21.4	3.687909697	0.000200176	0.000517447
MTCO3P23	3.687660169	0.003370459	0.006396469
FOXG1	3.687011052	0.000224897	0.000572826
5_8S_rRNA	3.682231845	0.001102819	0.002374828
MTATP6P11	3.681575041	0.001807692	0.003671517
TVP23CP1	3.680228016	0.000301993	0.000748371
AC073551.1	3.680221012	0.00022926	0.00058256
RP11-641C17.3	3.67992898	4.70E-05	0.000138925
FOXL2NB	3.679276978	1.38E-05	4.51E-05
SFTPC	3.67857799	0.008950773	0.015305745
RP11-52I18.1	3.677877182	0.000840192	0.001867017
RP11-20L24.1	3.677567667	4.29E-06	1.55E-05
HSPE1P13	3.676867674	0.001529458	0.003165909
MTND6P32	3.676769029	0.002543233	0.004977102
TAS2R18	3.676233867	3.88E-05	0.000116902
RAET1L	3.674553927	5.10E-16	6.31E-15
GMCL1P2	3.674532568	2.79E-08	1.43E-07
SETD6P1	3.674225266	2.37E-06	8.95E-06
RP11-201O14.2	3.673456094	0.000174451	0.000456649
MTATP6P26	3.672622339	1.07E-06	4.26E-06
RP11-398J13.1	3.672538157	3.34E-05	0.000102006
RN7SL329P	3.672007884	0.000972828	0.002125213
ATG9B	3.669974661	2.41E-27	7.42E-26
RN7SL362P	3.667172926	0.001024193	0.002224489
TMEM249	3.664378644	1.08E-13	1.05E-12
KRTAP4-6	3.662664607	0.002295512	0.004542941
RNU1-27P	3.662134342	0.00171725	0.003507445
PSG1	3.661382358	0.00384658	0.007204839
NARSP2	3.661227463	0.000705877	0.001596773
RNA5SP168	3.660400992	0.001334463	0.002810714
HMGB1P51	3.658971067	0.000814572	0.001816959
SP5	3.658884751	6.00E-18	8.88E-17
SNORA22	3.658123247	2.10E-06	7.98E-06
AKAP8P1	3.657697164	9.26E-07	3.74E-06
KRT7	3.655625103	5.31E-14	5.37E-13
SNORA36A	3.654785128	0.000136579	0.000365477
MTCO1P19	3.654569231	0.000835667	0.001859392
RNA5SP429	3.653875933	0.000870366	0.001924933
MDFI	3.651452605	1.88E-38	1.11E-36
HBZ	3.649909327	0.003706904	0.006969074
Six3os1_1	3.645364798	3.34E-06	1.23E-05
NCAPGP1	3.644863776	1.26E-11	9.88E-11
FTH1P24	3.643879448	0.000380544	0.000918512
RN7SL297P	3.643749406	0.000726817	0.001639392
RN7SL783P	3.643579937	0.002597101	0.005069627
CACNG8	3.63973547	1.99E-16	2.56E-15
TAS2R13	3.639418343	0.00039899	0.00095817
OR10A5	3.637080868	0.000835413	0.001858953
CBX2	3.632970439	6.00E-36	3.11E-34
RPL35AP25	3.632778191	0.000555097	0.001288805
PSG7	3.631303626	0.000706893	0.001598959
HSPD1P2	3.628427727	2.02E-08	1.06E-07
RPL5P13	3.626166247	0.000282305	0.00070477
RN7SL408P	3.625814716	0.00159411	0.003281448
HIST1H2BL	3.623466135	3.36E-07	1.46E-06
NDUFB5P2	3.62264245	0.001513956	0.003137037
RP11-271C24.3	3.622027134	0.000466013	0.001101844
GRHL3	3.621325308	7.67E-24	1.84E-22
AKR1C8P	3.621141751	2.34E-07	1.04E-06
RNU6-373P	3.620708871	0.00133176	0.00280557
DSG3	3.619738569	3.22E-08	1.63E-07
CLEC5A	3.619144987	3.55E-16	4.46E-15
OLR1	3.618452273	8.62E-15	9.46E-14
IGFL3	3.618395313	1.03E-06	4.14E-06
SFRP4	3.617460422	1.13E-12	9.99E-12
MT-TY	3.617401332	8.56E-08	4.06E-07
CSTP2	3.616399249	6.28E-08	3.05E-07
PSG6	3.61508434	0.000962079	0.002104434
ALKAL1	3.613854392	9.78E-18	1.42E-16
RNU6-946P	3.612782618	0.002132115	0.004257116
CGREF1	3.612456962	1.18E-34	5.69E-33
GDF15	3.610667102	3.01E-28	9.91E-27
RP1-146I3.1	3.609559079	2.20E-08	1.14E-07
RP11-608O8.2	3.609441809	0.001023434	0.00222314
RP11-712L6.8	3.608943042	0.002574396	0.005031384
HSPE1P28	3.60733967	0.00357377	0.006743103
GJA3	3.606721837	8.69E-11	6.16E-10
CTD-2017C7.3	3.605276545	0.000944796	0.002071117
REG3G	3.605213327	0.002493167	0.004891928
RP11-428L21.2	3.604946448	8.63E-07	3.51E-06
RP11-539G18.1	3.604292727	2.88E-05	8.90E-05
RNU6-1188P	3.60391177	0.002621013	0.005110746
RP11-731D1.1	3.603463922	4.93E-06	1.75E-05
RP4-778K6.1	3.603412525	3.79E-08	1.90E-07
KLRG2	3.602842576	3.57E-07	1.55E-06
RNA5SP48	3.602220825	0.006170862	0.010973742
AC007790.4	3.600358506	3.70E-06	1.35E-05
MORF4L1P5	3.599826312	0.001366238	0.002865314
KIAA1257	3.598390155	2.23E-44	1.87E-42
snoU2_19	3.598319777	3.91E-06	1.42E-05
OR2D2	3.597168018	0.000107646	0.000294294
RP11-477E3.2	3.596709366	0.001546359	0.003194755
MTCO3P19	3.59272184	0.001439452	0.003000746
LINC02188	3.59110764	8.48E-08	4.03E-07
PRKCG	3.588880455	1.43E-10	9.85E-10
ACAN	3.587933125	3.34E-34	1.57E-32
RP11-422P24.9	3.587307547	3.22E-08	1.63E-07
RP11-123N4.4	3.586621511	0.00054671	0.00127125
PHF2P2	3.585490686	3.20E-05	9.79E-05
RP11-538P18.1	3.583864934	0.000486023	0.0011438
RN7SL132P	3.581807489	5.13E-05	0.000150579
EIF3IP1	3.579803761	8.90E-07	3.61E-06
HS6ST2	3.57942612	5.84E-13	5.33E-12
ANKRD18B	3.577506866	1.64E-07	7.46E-07
CLLU1	3.577345843	5.80E-07	2.43E-06
IRX3	3.576437188	4.93E-10	3.19E-09
BMS1P22	3.574718711	2.04E-06	7.80E-06
DNAJA1P5	3.574421227	0.000143671	0.000382807
RP11-95P9.1	3.573407566	1.99E-05	6.34E-05
ALDH3B2	3.572977959	1.41E-11	1.10E-10
SNORD12B	3.572746763	1.16E-13	1.13E-12
PSG11	3.571589127	0.000585846	0.001353485
SP3P	3.570674273	4.71E-06	1.69E-05
DUXAP9	3.569556123	9.32E-10	5.82E-09
RNU6-589P	3.566724484	0.001766033	0.003597278
IRX4	3.566330923	0.000343274	0.000838262
SCARNA12	3.564700575	4.80E-09	2.73E-08
PRR7	3.564557622	3.27E-29	1.13E-27
RP11-373E16.1	3.561727733	1.14E-06	4.53E-06
TFF2	3.559369634	3.27E-06	1.21E-05
KRT34	3.558692012	5.35E-06	1.89E-05
SLCO4A1	3.556457409	7.88E-47	7.45E-45
RPL7AP4	3.554257511	1.76E-08	9.26E-08
RP4-725G10.3	3.553847185	2.13E-11	1.62E-10
RNA5SP268	3.545513193	1.05E-05	3.51E-05
CRAT40	3.544784123	4.59E-08	2.28E-07
RP11-17G11.1	3.544335175	0.001097576	0.002364956
LINC01819	3.543940635	5.37E-06	1.90E-05
KRT14	3.541305161	0.002560849	0.005007634
CCDC78	3.539885248	2.17E-24	5.48E-23
RP11-529H22.1	3.537202338	5.01E-05	0.000147189
RP11-193I22.2	3.53671464	0.0013615	0.002856875
RNU6-60P	3.53658747	0.002959504	0.005697337
RP11-325E14.5	3.536496132	3.68E-06	1.34E-05
RP11-665C16.1	3.536376879	0.000514075	0.001203681
TMEM211	3.534615898	7.40E-12	5.95E-11
BPIFB1	3.531892132	0.000636307	0.001458387
OFCC1	3.53053726	4.02E-07	1.73E-06
DNAH17-AS1	3.529674218	7.31E-13	6.59E-12
MZT1P1	3.525344063	0.000566039	0.001311854
FTX_1	3.523123733	9.72E-05	0.000268607
AC012671.2	3.523095398	4.92E-06	1.75E-05
XXbac-BPG32J3.20	3.522893374	1.41E-09	8.60E-09
MIR483	3.522028414	0.000485911	0.00114362
AP004289.1	3.52151316	0.001094107	0.002358605
C2orf70	3.521510571	5.49E-28	1.78E-26
MMP20	3.520782951	5.84E-08	2.85E-07
MARK2P8	3.520411126	8.92E-05	0.000248677
RP11-603K19.1	3.517227698	3.59E-06	1.31E-05
RN7SL342P	3.517176076	0.002597611	0.005070184
CLDN6	3.51695283	6.31E-06	2.20E-05
SNORA11B	3.513760462	0.000583342	0.001348279
LINC01978	3.51276282	1.10E-17	1.60E-16
ADAMTS20	3.512702828	0.000965941	0.002111596
F7	3.511545837	6.73E-08	3.26E-07
DUSP4	3.511261521	4.21E-15	4.74E-14
ARL4AP1	3.509406579	0.000726143	0.001638257
BTBD16	3.509246149	8.42E-24	2.01E-22
ZNF479	3.509012494	0.002580183	0.005041475
MIR4296	3.508716293	0.000841154	0.001869026
RNU6-522P	3.507118928	0.001418877	0.002962059
CXCL8	3.506093041	4.36E-11	3.20E-10
RNU6-767P	3.505843128	8.08E-05	0.000227367
FGF23	3.504962418	6.17E-05	0.000178144
MIR181A2	3.504530865	0.000234291	0.000594456
GSX1	3.504354303	7.13E-06	2.47E-05
TNS4	3.503903979	2.31E-25	6.23E-24
IGFBP1	3.501731662	5.55E-07	2.33E-06
SCARNA18	3.499425176	0.000750623	0.001687126
PNPLA3	3.499340845	5.78E-11	4.18E-10
RN7SL166P	3.498382262	0.000602557	0.001387926
S100G	3.497115003	7.60E-05	0.000215158
TAAR1	3.496798193	0.001359587	0.002853401
HAGHL	3.494962131	2.14E-23	4.95E-22
SIX1	3.494685589	3.19E-15	3.63E-14
SCARNA22	3.492996618	9.05E-07	3.66E-06
OR13H1	3.492908842	0.001717714	0.003508171
RP5-916O11.3	3.49151232	0.000808915	0.001805835
RNU6-942P	3.489985308	0.000662243	0.001510652
CRNN	3.488968505	0.002017292	0.004051637
HIST1H3F	3.487724464	3.02E-05	9.29E-05
RNU6-759P	3.486252964	0.000102966	0.000282598
RPS19P7	3.48620775	3.45E-09	2.00E-08
MSX1	3.485880131	4.91E-24	1.21E-22
FAP	3.484816649	5.02E-19	8.24E-18
PRDX2P4	3.48263528	3.07E-07	1.35E-06
CPN1	3.480496301	5.85E-06	2.05E-05
RN7SL16P	3.479404642	0.001548461	0.003198075
RN7SKP36	3.47930169	0.002189905	0.004360109
RP11-697H9.5	3.476485583	0.000480297	0.001131748
CHI3L1	3.476219735	2.10E-18	3.25E-17
RNU6-268P	3.475873071	0.004118344	0.007657493
RP11-17E4.1	3.475017114	0.001293502	0.00273478
CACNG4	3.474945635	1.39E-07	6.38E-07
HMGB3P9	3.474743346	0.000338118	0.000826982
NDUFB4P2	3.473363855	0.001518138	0.003145097
NPFFR1	3.471178428	6.08E-20	1.08E-18
HIST1H2BE	3.470318354	2.53E-06	9.52E-06
SERPINB5	3.469396232	2.54E-14	2.66E-13
RN7SL398P	3.469387087	0.002538694	0.004969726
RNU4ATAC16P	3.468550224	0.001379734	0.002889865
LINC01615	3.465208409	4.16E-17	5.74E-16
RN7SL57P	3.46517879	0.00167408	0.003428169
SLED1	3.46513946	2.99E-07	1.31E-06
OTX2	3.464567095	0.000229025	0.000582096
RP11-39E3.4	3.462337413	0.003269409	0.006227372
RP11-345I18.4	3.460948762	0.001775264	0.003612919
MT-TC	3.45942498	7.26E-07	2.99E-06
AQP2	3.457325977	1.13E-07	5.26E-07
EREG	3.455437042	3.01E-12	2.53E-11
RP11-351O2.2	3.452050874	0.000267595	0.000671419
RP11-144O23.22	3.448740863	0.00353456	0.006676138
RN7SL732P	3.448273604	0.001312657	0.00276966
NDUFA3P2	3.446702001	0.000995649	0.002168761
SNORA38B	3.442498828	3.61E-05	0.000109395
WIF1	3.442153942	9.36E-05	0.000259866
SPATA12	3.441710538	1.54E-34	7.44E-33
ADAMTS12	3.441498816	2.46E-27	7.57E-26
SNORA2C	3.441471071	1.02E-05	3.44E-05
ORM2	3.440539963	1.73E-09	1.04E-08
MIR548XHG	3.440003875	0.001076155	0.002324691
KRTAP5-4	3.438658542	2.29E-12	1.95E-11
TBR1	3.437487381	9.55E-05	0.000264294
RNU6-402P	3.436786208	0.001869497	0.003783016
SH3TC2	3.435763587	2.04E-34	9.70E-33
MIOX	3.435371118	2.79E-09	1.64E-08
RNU6-606P	3.433898084	0.002587889	0.00505531
RP11-1137G4.4	3.432349073	0.000274379	0.000686775
RNU6-608P	3.43204767	0.003370343	0.006396469
SBK2	3.431570107	0.001141087	0.002447777
SPINT5P	3.428856738	0.001545378	0.003193339
RP11-1023L17.2	3.428674471	8.44E-07	3.44E-06
RP4-714D9.4	3.428199286	9.42E-06	3.18E-05
RNA5SP160	3.425840081	3.42E-05	0.000104257
RGR	3.4244351	7.12E-06	2.46E-05
RNF182	3.422779849	7.51E-08	3.60E-07
FOSL1	3.422131032	5.12E-22	1.07E-20
ANGPTL3	3.421861601	4.62E-06	1.66E-05
RN7SL801P	3.421386123	0.002949793	0.005680536
RP1-319M7.2	3.420377965	1.30E-05	4.28E-05
RN7SL430P	3.418009022	0.001293312	0.002734558
RNU4-40P	3.4163889	0.001122928	0.002413444
RNU7-80P	3.413522112	0.001426308	0.002976419
YBX1P7	3.413130727	0.002403276	0.004733596
PDSS1P1	3.410484043	0.000110643	0.000301899
BNIP3P8	3.405087439	0.000656454	0.001499353
RN7SL736P	3.404276091	0.001089994	0.002350657
RNU6-1196P	3.404197144	0.000871849	0.001927949
RNU6-789P	3.404145403	0.001790306	0.003640322
DDX18P5	3.402148057	1.09E-05	3.65E-05
RCC2P4	3.401477896	0.000238876	0.000605045
HCAR1	3.401279536	4.54E-09	2.58E-08
FBXO40	3.400754455	0.004384377	0.008097626
REG1B	3.400688089	0.000293491	0.000729594
IZUMO2	3.400339428	5.38E-07	2.26E-06
CST5	3.399050702	1.19E-07	5.50E-07
GRIN2B	3.395897335	4.69E-21	9.13E-20
RP11-74D7.1	3.395787524	0.000727417	0.00164052
ERFE	3.394316412	1.12E-15	1.34E-14
MAGEB5	3.394255776	2.30E-06	8.71E-06
LRP2	3.394129913	1.86E-07	8.41E-07
ELOCP33	3.394030047	0.001266975	0.002686253
DIRC1	3.39301498	1.27E-08	6.82E-08
COX5BP3	3.391259553	0.000799078	0.001785108
LIN28A	3.39046843	0.000117681	0.000319243
KB-1562D12.2	3.389352525	5.55E-05	0.000161757
RN7SL499P	3.388831325	0.001592112	0.003277542
PSAPL1	3.388301308	0.000256399	0.000645533
RP11-113I24.1	3.386429255	6.94E-06	2.40E-05
RP11-293A21.2	3.385722331	0.002401107	0.004731055
RP11-556O9.4	3.385189941	0.00274191	0.005319839
SNORD8	3.382013197	0.000293157	0.000728822
DRD2	3.381113578	9.51E-08	4.48E-07
ALDOAP2	3.380742366	2.03E-07	9.11E-07
RP11-662B19.1	3.379995204	0.000352876	0.000858983
CSTL1	3.379682728	2.26E-11	1.72E-10
PPP1R14BP2	3.379333877	1.04E-09	6.45E-09
NDUFA8P1	3.37897352	0.003864478	0.007234267
RN7SL74P	3.377029726	0.001962374	0.003949437
RP11-325L12.5	3.376290468	0.000138699	0.000370781
CKMT2	3.375400485	1.54E-08	8.14E-08
RPL31P58	3.370510282	0.000198455	0.000513409
MIR549A	3.370387611	0.001733024	0.003537204
CTD-2540L5.9	3.37031551	0.002608376	0.005088868
TFAP2A	3.369167599	3.28E-14	3.41E-13
CORIN	3.368964174	4.95E-19	8.14E-18
E2F6P4	3.366207427	8.76E-06	2.98E-05
LINC01790	3.366141709	0.00399039	0.007442708
RP11-307I14.2	3.364998618	2.93E-07	1.29E-06
EYA1	3.362499606	2.11E-07	9.45E-07
TBX20	3.359870538	2.25E-07	1.01E-06
RN7SKP56	3.357049485	0.004889499	0.008910353
SAP18P2	3.356108587	9.83E-08	4.62E-07
RN7SL838P	3.354775108	1.11E-05	3.69E-05
IGLJ6	3.354406711	0.000389595	0.000937908
RNU6-135P	3.353504154	0.000939873	0.002061304
GRK1	3.352672367	5.28E-10	3.40E-09
RPS7P15	3.350454599	5.61E-07	2.35E-06
RP11-39E3.5	3.34594669	0.002041524	0.004094952
RP11-615I2.3	3.345279248	1.21E-06	4.79E-06
MTND5P28	3.344231069	5.47E-08	2.68E-07
HIST2H2BF	3.343439231	2.03E-08	1.06E-07
HMGN1P12	3.343248862	0.000864116	0.0019145
RHPN1	3.342554414	6.39E-30	2.34E-28
RP11-438N5.2	3.342008428	2.02E-06	7.70E-06
AC004386.4	3.340732292	4.47E-08	2.22E-07
RNU6-107P	3.340487901	0.002601393	0.005077085
BAGE2	3.33911537	0.001310787	0.002766075
RNU6-272P	3.338826611	0.002130646	0.004254445
EVX1	3.333625547	4.01E-10	2.63E-09
RP11-106E7.1	3.332692328	0.001380338	0.002890944
RP11-177N22.2	3.331955969	0.003873601	0.007249568
RNU4ATAC11P	3.329298561	0.002045158	0.004100977
SNORD53	3.326868749	0.000216461	0.000553828
RN7SL464P	3.325020301	0.001603937	0.003299379
MTCO3P43	3.320423941	2.32E-07	1.03E-06
RP11-272L13.4	3.320183436	0.004779794	0.008730122
LINC01807	3.319765342	2.58E-06	9.70E-06
ISM2	3.318432177	1.06E-07	4.95E-07
RNU6-750P	3.318334233	0.001460797	0.003038373
ARF1P2	3.318165782	2.68E-06	1.00E-05
EIF2S2P5	3.317394312	0.00103884	0.002253575
AIRE	3.31686461	7.17E-06	2.48E-05
IFNE	3.315594482	6.82E-06	2.37E-05
RN7SL751P	3.315467691	1.70E-05	5.48E-05
RP4-809F4.1	3.314878196	0.002859988	0.005523726
RP11-21M7.2	3.313614318	0.001397278	0.002922444
PLEKHN1	3.311738014	1.73E-35	8.67E-34
RP11-493L12.6	3.31166952	8.25E-16	1.00E-14
RNF183	3.311475109	8.92E-23	1.98E-21
MIR3189	3.3108839	8.65E-17	1.15E-15
RNU6-130P	3.310178752	0.000211814	0.00054379
RN7SL530P	3.3089802	0.000916024	0.002014329
CSF2	3.308507937	5.56E-11	4.03E-10
RNU6-57P	3.308315067	0.000118016	0.0003201
KRT87P	3.306911479	1.44E-11	1.12E-10
SERPINA7	3.305536801	1.38E-05	4.52E-05
AURKAPS2	3.305121691	1.04E-05	3.48E-05
ATP8A2P2	3.30089235	5.89E-05	0.000170561
RP11-672L10.5	3.300430913	1.71E-06	6.58E-06
RP1-261D10.1	3.297035896	2.84E-05	8.79E-05
RP11-321A17.3	3.296467994	6.39E-08	3.10E-07
CTD-3035D6.1	3.293110006	3.75E-11	2.78E-10
RN7SL756P	3.292923425	0.001486032	0.003085507
BNIP3P40	3.291534403	0.000416045	0.000995545
KRTAP3-2	3.289004422	2.08E-06	7.92E-06
RNU6-1327P	3.287196636	0.000798071	0.001783106
RNU6-202P	3.286482149	0.002099142	0.004199063
RPTN	3.285760809	0.000269407	0.000675492
APELA	3.285132122	8.00E-18	1.17E-16
RP11-1174L13.2	3.283487126	0.001153196	0.002471452
RPS26P42	3.281869187	0.002250946	0.004467054
SPDYC	3.281633314	1.72E-12	1.49E-11
RN7SL711P	3.279596178	0.004133043	0.007678198
UBE2CP3	3.279484276	0.000152907	0.000404944
LRRC36	3.279102825	1.89E-16	2.44E-15
SNORD71	3.26919512	0.000475438	0.001121421
OR1N2	3.269195035	0.003037496	0.005831357
AL590762.10	3.266739652	5.94E-05	0.000171869
PPBPP2	3.266524405	3.30E-06	1.22E-05
SNORA20	3.26473974	0.0001174	0.000318615
MTND2P5	3.264310082	0.000554784	0.001288263
NOX4	3.263359467	1.42E-17	2.04E-16
RN7SKP78	3.263018137	8.02E-05	0.000225839
FOXR2	3.262424426	0.003143258	0.006010827
HIST1H3A	3.262257535	3.97E-05	0.000119176
MIR5687	3.259769494	0.005048092	0.009172465
RNU6-433P	3.257572415	0.001308184	0.002761722
TCF4-AS2	3.256310669	0.003467875	0.006564765
SPRR2G	3.256220295	0.002102022	0.004204304
RN7SL760P	3.252704349	0.001053037	0.002281003
TDGF1P3	3.248925753	4.09E-10	2.67E-09
RP11-132A1.6	3.248733568	7.52E-06	2.59E-05
RP1-130L23.1	3.246971355	0.001891501	0.003821559
NANOGP2	3.246370413	0.004185024	0.007763606
RN7SL218P	3.245439482	0.005909868	0.010567774
CTD-2339M3.1	3.244978111	5.29E-05	0.000154816
KRT4	3.2438194	2.45E-05	7.67E-05
SRP72P2	3.242820553	4.29E-07	1.84E-06
RN7SL173P	3.241413632	0.0005312	0.001239109
RP13-1056D16.2	3.240824468	0.001424454	0.002973125
RN7SL414P	3.239511149	0.002714022	0.005268262
AC006028.11	3.238547554	0.000275508	0.000689347
RNU1-85P	3.237515242	3.08E-05	9.46E-05
RSU1P3	3.235559198	0.006362833	0.011271085
AC067945.3	3.235121199	7.11E-06	2.46E-05
RP11-2H8.4	3.234916168	4.40E-05	0.000130994
LY6G6C	3.232252077	1.66E-12	1.44E-11
RHBG	3.230351211	3.68E-09	2.13E-08
RP3-509L4.3	3.229556144	0.001532327	0.003170426
RN7SKP163	3.227761193	0.001922088	0.003877053
RP1-134O19.3	3.223939366	0.002815784	0.005448447
RNU6-171P	3.222975201	0.003658187	0.006885899
RP11-289K10.1	3.221726852	2.01E-06	7.68E-06
RP11-568G11.4	3.22164282	3.59E-05	0.000108793
RP11-570L14.1	3.218886585	0.000947148	0.002075568
LHX1	3.218013194	6.15E-05	0.000177691
RNU1-22P	3.217980685	2.82E-05	8.72E-05
FOXL2	3.215791008	9.85E-05	0.000271815
HNRNPA1P3	3.212880717	0.000213455	0.000547523
HNRNPA1P68	3.209707514	0.000346731	0.000845745
RN7SKP55	3.208547104	0.001520069	0.003148693
RP11-252I14.2	3.208307555	3.69E-05	0.000111738
NEUROD4	3.208215245	0.005373507	0.009698846
SNORD72	3.206444539	7.50E-10	4.74E-09
TMPRSS13	3.206422874	1.34E-14	1.45E-13
RNU6-251P	3.203591234	0.007630753	0.013260455
XIAPP2	3.20352604	0.001140951	0.002447777
TGFBI	3.202605896	7.57E-28	2.43E-26
LVCAT1	3.201277274	6.58E-05	0.000188935
CTC-518B2.8	3.201063241	0.000737578	0.001660926
KLK12	3.200284701	1.63E-07	7.43E-07
XIRP1	3.200267375	3.99E-13	3.69E-12
GPR52	3.19954233	0.001412249	0.002950269
RN7SKP95	3.19895298	0.003763834	0.007063775
ATP5JP1	3.198789687	7.80E-06	2.68E-05
RN7SL635P	3.198654775	0.007480285	0.013017179
MIR4676	3.198613398	0.006446318	0.011398973
SEMG1	3.195824242	4.54E-05	0.000134708
RN7SKP118	3.19299012	0.003758573	0.007055131
RN7SL308P	3.192153699	0.002278849	0.004513834
RP11-326E7.1	3.191807601	8.95E-07	3.63E-06
AK3P5	3.191525511	0.000277653	0.00069396
SNORA70G	3.190951582	0.001119429	0.002406905
HSPE1P11	3.189792172	7.09E-05	0.000202054
PNPT1P1	3.188407248	1.26E-06	4.97E-06
RP11-759F5.1	3.187692784	0.000605789	0.001394575
ZNF716	3.186255294	0.001358224	0.002851098
ERHP1	3.18537119	6.72E-07	2.78E-06
COX4I1P2	3.184854307	1.97E-08	1.03E-07
RNA5SP473	3.18147386	0.001034072	0.002244588
RYKP1	3.181449791	2.29E-09	1.36E-08
EIF4BP5	3.181283645	4.88E-05	0.000143805
RNU6-619P	3.178582129	0.002052086	0.004114359
MTND1P36	3.178299717	0.004433523	0.008180915
snoU2-30	3.178255034	1.61E-05	5.22E-05
AC007919.19	3.176971361	0.001022967	0.002222275
PLA2G2F	3.176742858	1.26E-05	4.17E-05
APLN	3.174982651	3.26E-28	1.07E-26
MTND2P26	3.174936209	0.01058341	0.01778876
RP11-299H22.3	3.173130079	0.002673342	0.005199292
RP11-73E6.2	3.172215611	0.000279318	0.000697961
RNU6-874P	3.170893583	0.001861303	0.003768276
RP11-356I18.1	3.16898262	1.05E-05	3.53E-05
RN7SL836P	3.168913585	0.002257577	0.004478287
RPS20P31	3.168212232	0.000777189	0.001741265
RNA5SP104	3.167565226	0.007162846	0.012522095
KIF26B	3.166592885	9.73E-18	1.42E-16
RNU11-2P	3.166511903	0.005315159	0.009603726
AC018641.7	3.166015755	7.07E-09	3.93E-08
PRDX3P4	3.165704262	0.002966411	0.005708795
RP11-674I16.2	3.165492133	0.000115182	0.000313201
TPRKBP2	3.163850911	0.000208029	0.00053522
ETF1P2	3.163700311	1.68E-05	5.41E-05
ANOS1	3.163335768	3.26E-19	5.44E-18
RP11-97I14.1	3.162558527	0.004651251	0.008522326
HNRNPMP1	3.161057772	0.0004225	0.001009152
RBM22P4	3.160867571	0.001323376	0.002790576
CPA4	3.160137854	5.85E-12	4.76E-11
MIR3619	3.158257168	0.000328632	0.000805121
RP11-220I1.4	3.157383891	0.002127282	0.004248516
AC079781.5	3.157119058	2.99E-06	1.11E-05
EEF1A1P32	3.156913687	0.000139719	0.000373139
NKX6-3	3.156890745	0.001390453	0.002909489
ATP5G1P6	3.156817477	9.84E-09	5.36E-08
AC013439.4	3.156656391	2.23E-08	1.16E-07
SLC7A5	3.155630518	1.57E-38	9.37E-37
LSM3P4	3.155388676	0.000530818	0.001238395
RN7SKP237	3.154402399	0.000758847	0.001704069
RNY3P13	3.153794544	0.002542979	0.004976906
C8orf34-AS1	3.152845124	0.001209118	0.002575922
RNY1P10	3.151809958	0.003536681	0.006679364
ARMC3	3.151350456	9.97E-07	4.00E-06
RP11-329J18.4	3.150403921	1.50E-05	4.87E-05
OSTCP8	3.150044883	0.000219196	0.000559923
SPTBN2	3.149706936	2.91E-42	2.21E-40
ENO1P3	3.149008434	0.001376903	0.002885246
IL1A	3.147124688	2.05E-12	1.76E-11
IL36RN	3.14585585	2.18E-05	6.89E-05
SLC25A39P1	3.14469142	2.78E-05	8.61E-05
NDUFS5P1	3.14296974	0.006240493	0.011082689
GPR87	3.141291718	0.000223474	0.00056983
RP11-453N18.1	3.140672663	0.000137369	0.000367378
RNU6-769P	3.140228433	0.006813574	0.011977597
RP11-3K24.2	3.139321492	0.002230012	0.004430953
SNRPEP10	3.138619684	0.002280361	0.004516552
PAX3	3.136922319	0.000417204	0.000997804
RP11-1029M24.4	3.136906358	0.00088306	0.001949537
COL7A1	3.136898489	5.05E-21	9.83E-20
RN7SL630P	3.136431397	0.004529918	0.008329296
NKPD1	3.135959495	1.13E-17	1.64E-16
RP11-378J18.6	3.134874479	1.25E-07	5.80E-07
DUTP7	3.133709918	0.003905279	0.007301242
CDC42EP3P1	3.132654598	0.002388064	0.004706791
SNORD3B-2	3.132626403	9.92E-06	3.34E-05
RP11-19G24.2	3.131053634	8.98E-06	3.05E-05
RPL39P26	3.130955762	0.003479956	0.006585705
RN7SL674P	3.130838031	0.000119673	0.000324184
RP11-832N8.1	3.130536572	3.51E-11	2.61E-10
RP11-575C1.1	3.128024886	5.24E-05	0.000153551
PAX9	3.126316248	3.54E-14	3.65E-13
RP11-532F6.2	3.124431672	0.004155225	0.00771497
SRPX2	3.124058275	9.05E-19	1.45E-17
RP3-472M2.2	3.123822273	0.00384321	0.007199362
RP11-312B8.2	3.123425397	0.000198771	0.000514104
HIGD1AP16	3.122181979	8.78E-05	0.000245107
TMPRSS11A	3.121368085	0.001439774	0.003001225
CCNB2P1	3.121188751	0.000138174	0.000369441
KLK11	3.120744948	5.92E-09	3.33E-08
DDX3P2	3.120262377	0.000903602	0.001989771
OR7A19P	3.119862418	0.010317375	0.017385921
TDGF1	3.119767414	7.07E-17	9.54E-16
BMP7	3.119704586	1.50E-11	1.17E-10
SCGB3A2	3.119135583	0.000263749	0.000662591
TMPRSS5	3.118990395	3.81E-11	2.82E-10
SEPT14P12	3.117231554	8.97E-08	4.24E-07
TAS2R3	3.117225386	0.000223084	0.000568971
RP1-102G20.2	3.117088631	0.002228464	0.004428421
PSORS1C2	3.115648245	1.28E-09	7.83E-09
SAA4	3.114541144	8.07E-06	2.77E-05
RNU1-16P	3.114000907	0.000177144	0.000463172
RP11-473O4.1	3.113868367	0.000970591	0.002120613
TSPEAR	3.11272679	9.64E-11	6.78E-10
RP11-114H7.3	3.112242042	0.001161113	0.002486603
VTCN1	3.112142821	4.93E-06	1.75E-05
CTB-2L9.1	3.11176499	0.000339789	0.00083044
RP11-278C7.2	3.110836058	0.001069252	0.002311944
METTL11B	3.110356174	2.02E-08	1.06E-07
TGM6	3.109277491	0.004097837	0.007623752
RN7SL767P	3.107304439	0.00014532	0.000386819
LINC01704	3.106491507	2.68E-11	2.03E-10
VENTX	3.104555065	2.17E-08	1.13E-07
LINC01711	3.103575347	9.60E-13	8.53E-12
SNRPFP1	3.102979682	7.30E-09	4.05E-08
AC104058.1	3.101689308	0.000863624	0.00191369
PSMA2P2	3.101024909	0.000100674	0.000276919
RN7SL65P	3.100021432	0.002111475	0.004221644
ATP5F1P1	3.099891711	0.001349653	0.002836314
DKK1	3.098624383	1.47E-06	5.73E-06
OBP2A	3.097846832	5.60E-06	1.97E-05
RPL9P30	3.097648231	0.001873482	0.003789892
CYP4X1	3.097554271	7.06E-12	5.69E-11
AIG1P1	3.096850699	0.004466235	0.008233439
UPK1A	3.095207946	7.81E-07	3.20E-06
SHISA2	3.094371678	1.07E-21	2.21E-20
RN7SKP193	3.093440048	0.00785989	0.013609601
CLDN14	3.092889759	1.19E-12	1.05E-11
TBX4	3.091680763	9.91E-06	3.34E-05
RN7SL300P	3.091192519	0.007054107	0.012358744
PERM1	3.09065067	1.06E-25	2.94E-24
RN7SL122P	3.089079558	0.011553228	0.019256572
PKMP5	3.088345826	3.00E-08	1.53E-07
AZGP1	3.08815588	6.29E-20	1.12E-18
TUBA3C	3.088053506	0.002609708	0.005091159
KISS1R	3.087977751	4.03E-08	2.02E-07
NAT16	3.087501995	3.16E-09	1.84E-08
KRR1P1	3.086106283	1.13E-06	4.48E-06
ATP6V0E1P1	3.085876173	0.002352521	0.00464381
RP11-351O1.3	3.085826749	0.00335476	0.00637079
ALOXE3	3.084813663	5.25E-10	3.39E-09
FZD10	3.084508256	1.50E-06	5.86E-06
NPM1P11	3.083806119	0.000715681	0.001616461
AJUBA	3.083743693	2.22E-71	6.47E-69
AC069213.4	3.082795437	0.003778347	0.007088952
RNU6-141P	3.082558947	0.004620849	0.008472386
AC002543.2	3.082294486	0.000975683	0.002130442
RP11-533K9.3	3.080715055	4.64E-05	0.000137384
KRTAP1-1	3.080649716	0.000480619	0.001132403
AC104297.1	3.079825532	1.37E-10	9.49E-10
RN7SL664P	3.079045457	0.001114469	0.002397677
FCF1P7	3.076623575	4.15E-05	0.000124217
PABPC1L	3.072952181	2.73E-24	6.84E-23
LINC01605	3.072383706	2.66E-23	6.11E-22
HIST1H2AM	3.071293484	6.05E-06	2.12E-05
CTD-2062A1.2	3.070799496	1.10E-05	3.67E-05
PPEF1	3.070152976	9.92E-18	1.44E-16
LINC01979	3.069824827	2.54E-20	4.65E-19
MIR1255A	3.068693854	0.003200096	0.006107951
MAPK6PS3	3.065898926	7.92E-05	0.000223255
RP11-152C15.1	3.065649372	5.86E-07	2.45E-06
RNU7-195P	3.064611412	0.007679535	0.01333447
RNU1-21P	3.062350897	0.000584106	0.001349755
PGGHG	3.061999659	1.86E-17	2.64E-16
KCNK9	3.061629941	1.39E-09	8.51E-09
RP11-214J9.1	3.058965793	6.82E-06	2.37E-05
MRPS10P2	3.057113631	0.005861357	0.010490897
SELENOWP1	3.056749814	2.29E-05	7.21E-05
PAGE2	3.05620986	0.000754188	0.001694549
LRP8	3.055625778	8.73E-57	1.36E-54
IL17C	3.05557391	2.92E-08	1.49E-07
RNA5SP44	3.054658385	0.001703783	0.003483242
TATDN1P1	3.054067839	3.51E-07	1.52E-06
ZNF556	3.053294595	8.85E-06	3.01E-05
PRB2	3.053178461	0.000168627	0.000442693
ZNF734P	3.052389375	0.003907516	0.007303788
RN7SL672P	3.050949987	0.001486156	0.003085566
RPS29P21	3.049828751	0.002155965	0.004300197
RN7SKP185	3.049700265	0.001801613	0.003661241
HES7	3.048916132	1.79E-07	8.12E-07
RN7SL396P	3.048379389	0.00027703	0.000692619
GPR3	3.048231475	3.09E-25	8.29E-24
AP004290.1	3.047614075	0.000208288	0.000535818
RPL30P4	3.046771567	1.29E-08	6.93E-08
CTD-2384B9.1	3.046705532	0.000237624	0.000602205
RNA5SP18	3.041954737	2.15E-08	1.12E-07
BRD7P4	3.04174318	7.51E-06	2.59E-05
CXCL3	3.037534566	2.78E-19	4.67E-18
RP11-403E24.1	3.037111204	0.0015876	0.003269296
MAGOH3P	3.036228343	3.81E-08	1.91E-07
RP1-40G4P.1	3.03603912	1.02E-08	5.54E-08
SFTPB	3.035986992	0.000161976	0.000426829
RP11-467I20.3	3.035902286	1.55E-06	6.02E-06
RPL31P50	3.035436388	2.92E-05	9.01E-05
COL9A3	3.034938761	6.08E-10	3.89E-09
RN7SL118P	3.034110205	0.000227939	0.000579752
RP11-445J14.1	3.033584879	0.01077123	0.018073366
RPL7AP65	3.032443703	0.000140237	0.000374428
MTND6P18	3.032045581	0.00477668	0.008724934
Six3os1_2	3.030251488	3.50E-05	0.000106418
RPL37P18	3.027254167	0.008100183	0.013988195
ATP5G2P4	3.023607885	1.03E-07	4.82E-07
RN7SL792P	3.023389947	0.006402454	0.011331951
POU6F2	3.023252706	0.000122874	0.000331937
RNY1P4	3.022111621	0.000155254	0.000410756
NKX2-5	3.022043247	0.0002905	0.000723106
GLYATL1P2	3.020783772	4.61E-06	1.65E-05
MAT1A	3.020078317	2.22E-09	1.32E-08
RN7SL798P	3.019831469	0.000142502	0.000379879
RP11-703I16.3	3.017868288	4.77E-08	2.36E-07
LINC01730	3.017349567	1.39E-13	1.35E-12
RN7SL47P	3.017175394	0.003012903	0.005788615
SPTBN5	3.016843075	2.28E-16	2.91E-15
HOXC11	3.015662816	0.000185484	0.000482792
SNRPCP2	3.015652681	7.42E-07	3.05E-06
MIR604	3.015359413	0.005548948	0.009983163
ANKUB1	3.015171207	5.97E-05	0.000172695
AC074367.1	3.014869489	0.00345966	0.006550366
HNRNPRP1	3.014676849	3.93E-05	0.000118064
GAPDHP29	3.014371051	1.39E-05	4.56E-05
YWHAQP5	3.013318697	0.000488008	0.001147971
CCT4P2	3.012451844	0.000314624	0.000775036
TMPRSS3	3.011914302	1.84E-15	2.15E-14
RP1-229K20.5	3.010854647	1.82E-05	5.84E-05
RP11-344N10.4	3.009301573	0.001224212	0.002604987
RNU6-319P	3.008780115	0.006743152	0.01186736
RP11-90P5.1	3.008775059	0.001135625	0.002437952
HSPA8P19	3.008620419	0.002256507	0.004476716
RP11-709A23.2	3.008519372	0.000390118	0.000938886
RP11-411G7.2	3.008296753	0.001373746	0.00287975
RPS15AP29	3.007869385	0.001008547	0.002194934
MIR135B	3.005882643	2.31E-08	1.20E-07
RN7SL14P	3.005221634	0.006395987	0.011321745
RP11-54O7.10	3.00397154	3.02E-08	1.54E-07
LINC02195	3.003927603	6.48E-11	4.66E-10
MTND4P15	3.003627162	5.29E-05	0.000154808
RP11-686G8.1	3.00264625	1.21E-06	4.78E-06
COX6CP14	3.001837385	0.002778028	0.005382804
RALYL	-3.000805133	1.66E-14	1.77E-13
LINC01954	-3.006483138	8.91E-27	2.66E-25
CLCNKB	-3.012242512	4.21E-27	1.28E-25
GPT	-3.016841562	2.70E-42	2.06E-40
IGKV1OR-3	-3.021983435	1.48E-23	3.49E-22
ARPP21	-3.023333725	1.35E-17	1.94E-16
PLAC8	-3.024919503	1.70E-41	1.22E-39
RNF150	-3.026389071	1.72E-38	1.02E-36
MT1F	-3.028546597	1.09E-61	2.08E-59
TREH	-3.033028218	4.19E-40	2.76E-38
PDK4	-3.038389351	6.23E-63	1.26E-60
ASB2	-3.043418153	1.12E-52	1.47E-50
C8orf88	-3.04631758	9.04E-40	5.79E-38
ADGRG4	-3.055779401	1.89E-09	1.14E-08
RP11-109L13.1	-3.0566365	2.91E-15	3.33E-14
IGKV1OR2-108	-3.059744476	2.18E-25	5.88E-24
IGLV5-48	-3.060908798	1.21E-19	2.11E-18
SECTM1	-3.063519052	1.48E-51	1.81E-49
IGKV1-12	-3.068065789	3.33E-21	6.54E-20
IGKV1-39	-3.073211789	1.23E-19	2.14E-18
IGKV1OR22-1	-3.07344754	5.95E-21	1.15E-19
TCEAL5	-3.07767745	1.31E-19	2.27E-18
TMEM253	-3.080044045	4.69E-74	1.56E-71
KRT9	-3.08227973	2.12E-21	4.24E-20
AKR1B10	-3.082774935	2.78E-31	1.09E-29
UGT1A1	-3.08692185	1.27E-18	2.01E-17
STUM	-3.088792275	9.12E-23	2.02E-21
GABRG2	-3.089738403	9.39E-15	1.03E-13
MASP1	-3.092311444	1.16E-24	3.00E-23
JPH2	-3.092428609	2.04E-40	1.36E-38
KIAA1644	-3.093781896	1.64E-44	1.39E-42
FAM46B	-3.09403392	2.16E-47	2.08E-45
ATRNL1	-3.096982076	1.86E-27	5.80E-26
IGKV1OR2-11	-3.100626108	4.70E-19	7.74E-18
GAP43	-3.10197403	1.12E-29	4.03E-28
CPB1	-3.102249694	1.20E-13	1.17E-12
TMEM151B	-3.103027957	9.10E-39	5.59E-37
AFF3	-3.104088565	5.80E-52	7.20E-50
CD163L1	-3.104874784	2.39E-69	6.38E-67
PCDH11Y	-3.10811159	8.58E-13	7.66E-12
IGKV1D-39	-3.113338796	7.45E-17	1.00E-15
EDN2	-3.113919723	9.62E-44	7.79E-42
SYT4	-3.116832149	2.62E-16	3.32E-15
ELAVL4	-3.11703729	4.63E-39	2.89E-37
FXYD1	-3.117048358	2.88E-44	2.40E-42
PTCHD1	-3.12272464	3.73E-23	8.48E-22
WSCD1	-3.1251171	2.24E-50	2.54E-48
ANO5	-3.127285368	5.49E-30	2.02E-28
MEP1AP4	-3.130432376	2.44E-21	4.85E-20
CPEB1	-3.132795078	3.02E-41	2.14E-39
MGAT4C	-3.134738181	1.08E-18	1.72E-17
B3GALT1	-3.135628521	8.72E-30	3.15E-28
SEMA6D	-3.142795765	3.71E-72	1.12E-69
FCRL4	-3.144493692	8.33E-32	3.36E-30
LINC01634	-3.148823733	1.95E-24	4.95E-23
IGLV10-54	-3.153136712	2.69E-20	4.92E-19
OLFM3	-3.154367209	2.34E-20	4.31E-19
LIFR	-3.155844534	1.60E-54	2.21E-52
RPL12P14	-3.159146344	2.56E-82	1.17E-79
ANGPTL5	-3.160036518	2.92E-33	1.29E-31
IGKV1D-33	-3.165884943	5.71E-18	8.46E-17
KCNA1	-3.166910665	8.36E-17	1.12E-15
AICDA	-3.169161731	4.81E-18	7.21E-17
CYP2B7P	-3.170875691	1.79E-41	1.28E-39
NRSN1	-3.178221976	3.17E-23	7.23E-22
IGHV3OR16-9	-3.17943624	5.71E-25	1.50E-23
RSPO2	-3.184352398	4.28E-22	9.04E-21
TMEM220	-3.188038059	2.34E-78	8.88E-76
HPGDS	-3.189224452	6.19E-69	1.61E-66
MAGEE2	-3.191630575	1.84E-28	6.13E-27
TRIM40	-3.196049017	9.04E-50	9.94E-48
MAB21L2	-3.198247522	2.65E-46	2.44E-44
P2RY4	-3.203549577	2.59E-26	7.47E-25
IGHV3OR16-6	-3.204138794	2.18E-24	5.50E-23
CTSG	-3.207168994	2.02E-26	5.89E-25
GDPD2	-3.212967628	4.18E-44	3.46E-42
ADTRP	-3.213629276	4.56E-38	2.64E-36
LONRF2	-3.213795769	1.50E-22	3.27E-21
PDZD4	-3.214774469	1.79E-49	1.92E-47
TMEM37	-3.214804679	1.61E-84	8.52E-82
TRPV3	-3.218039979	4.63E-51	5.48E-49
FMN2	-3.219658901	1.59E-21	3.21E-20
B3GNT7	-3.220271176	1.58E-40	1.06E-38
FABP2	-3.22208142	1.32E-34	6.38E-33
IGKV2-28	-3.22212266	5.87E-20	1.05E-18
CELA3B	-3.225529706	6.56E-24	1.59E-22
BTNL8	-3.229029099	9.22E-41	6.30E-39
IGHV3-72	-3.230971182	9.24E-26	2.57E-24
GATA5	-3.233288211	2.09E-16	2.68E-15
ASTN1	-3.233821838	2.11E-19	3.60E-18
IGKV2D-30	-3.234236078	6.37E-17	8.63E-16
KCNMB1	-3.245769431	8.22E-46	7.46E-44
SELENOP	-3.250230094	2.77E-55	3.92E-53
LRRC3B	-3.250881284	4.85E-26	1.37E-24
TUBB4A	-3.253754571	9.81E-37	5.27E-35
HPSE2	-3.254918718	6.85E-51	7.96E-49
PADI2	-3.2559087	2.14E-51	2.59E-49
SLAMF6P1	-3.257419096	5.39E-38	3.10E-36
UGT1A4	-3.257857285	1.73E-12	1.49E-11
IGKV1OR9-2	-3.264415296	3.47E-24	8.60E-23
FHL1	-3.264963735	8.15E-65	1.78E-62
UGT2B15	-3.268632606	6.96E-34	3.21E-32
MMP27	-3.274007939	6.48E-18	9.55E-17
CDKN2B	-3.27701817	2.01E-97	2.16E-94
NOS1	-3.277786205	3.86E-24	9.55E-23
SLC15A1	-3.277844267	1.58E-24	4.02E-23
C16orf89	-3.277858437	2.84E-37	1.58E-35
MYL9	-3.289734618	1.54E-63	3.16E-61
ELAVL3	-3.289798736	1.64E-29	5.79E-28
MAB21L1	-3.297500475	1.44E-35	7.26E-34
DHRS9	-3.302896818	4.25E-34	1.98E-32
ADGRB3	-3.303523301	1.95E-34	9.26E-33
PSD	-3.304118592	4.55E-61	8.45E-59
EDN3	-3.312084328	1.53E-45	1.38E-43
PNCK	-3.313379752	7.33E-35	3.59E-33
RIMS4	-3.314438302	7.57E-21	1.45E-19
KIAA2022	-3.316159656	1.13E-29	4.06E-28
PDE6A	-3.318672038	4.78E-45	4.17E-43
RP11-307N16.7	-3.32715479	1.24E-31	4.94E-30
PGM5	-3.333354467	7.13E-44	5.85E-42
SCN11A	-3.335094616	2.31E-41	1.65E-39
UGT2B29P	-3.336307799	2.83E-19	4.75E-18
MYOM1	-3.336882602	5.64E-72	1.69E-69
SPOCK3	-3.338749468	6.31E-17	8.56E-16
TMPRSS15	-3.340321212	3.62E-11	2.69E-10
METTL24	-3.340845853	1.56E-45	1.39E-43
DNASE1L3	-3.343735568	2.58E-35	1.28E-33
MYLK	-3.348507502	1.48E-62	2.91E-60
RBPMS2	-3.348710426	4.49E-52	5.63E-50
SLC23A1	-3.348923275	8.78E-59	1.47E-56
FAM107A	-3.349279498	6.00E-72	1.78E-69
GALR1	-3.350052834	7.65E-21	1.47E-19
WISP2	-3.352135302	1.06E-28	3.58E-27
LINC01687	-3.355095467	6.86E-18	1.01E-16
NUS1P2	-3.357541392	1.41E-25	3.87E-24
SYT10	-3.362036236	4.00E-23	9.06E-22
SEMA3E	-3.36494172	5.43E-20	9.72E-19
LMO3	-3.36531018	1.17E-33	5.30E-32
ABCC13	-3.368454358	1.02E-52	1.34E-50
POPDC2	-3.374198432	1.87E-65	4.17E-63
SLC17A4	-3.376042999	4.64E-56	6.82E-54
GNAO1	-3.376631507	1.49E-50	1.70E-48
PLN	-3.37753059	1.91E-40	1.28E-38
SLC7A14	-3.3811531	3.09E-19	5.18E-18
CHRM2	-3.381663446	2.25E-15	2.61E-14
FOXD3	-3.382605325	1.37E-27	4.34E-26
FRRS1L	-3.384753845	2.21E-30	8.29E-29
TMEM82	-3.385327625	1.09E-48	1.11E-46
UGT2A3	-3.386311308	1.19E-28	4.04E-27
NLGN1	-3.401416414	4.59E-26	1.30E-24
HTR3E	-3.402019858	5.63E-23	1.26E-21
MUSK	-3.402498496	1.70E-36	9.04E-35
CASR	-3.40507093	1.31E-29	4.68E-28
STMN2	-3.406110763	3.77E-43	2.98E-41
SPHKAP	-3.410544125	8.00E-22	1.66E-20
CTNND2	-3.413830448	4.83E-41	3.38E-39
PPP1R1A	-3.419960321	6.06E-30	2.22E-28
TNFRSF13B	-3.426857338	2.18E-42	1.67E-40
SCN9A	-3.427439288	2.30E-54	3.16E-52
SLCO4C1	-3.427995414	1.14E-36	6.09E-35
IGKV6D-21	-3.438715656	2.13E-21	4.25E-20
IGKV2D-28	-3.440078118	1.22E-17	1.77E-16
RNU1-70P	-3.443896503	1.56E-15	1.84E-14
RP11-170L3.7	-3.444088595	1.90E-28	6.31E-27
RP4-659I19.1	-3.451270247	3.73E-26	1.07E-24
C7	-3.455480245	1.60E-34	7.70E-33
TNFRSF17	-3.455768163	4.23E-43	3.32E-41
LMOD1	-3.457137184	1.63E-49	1.76E-47
KCNB1	-3.457759385	7.10E-29	2.42E-27
IGKV3OR2-268	-3.459116655	1.74E-34	8.33E-33
HSD17B2	-3.467661625	3.66E-49	3.83E-47
SORCS1	-3.476136448	2.24E-34	1.06E-32
ENPP6	-3.476558825	1.06E-74	3.64E-72
HRASLS2	-3.481939509	1.90E-52	2.45E-50
SLITRK3	-3.486076016	1.55E-22	3.38E-21
DMRTA1	-3.487478012	3.69E-40	2.44E-38
PKHD1L1	-3.487732269	1.15E-49	1.25E-47
CCBE1	-3.489963192	3.87E-37	2.12E-35
MAL	-3.493423869	4.73E-59	8.09E-57
GRIK3	-3.498762369	6.43E-60	1.14E-57
SCN2B	-3.502884319	9.71E-39	5.95E-37
MT1G	-3.510120283	2.27E-57	3.61E-55
OGN	-3.524966862	4.06E-28	1.33E-26
NAP1L2	-3.532334396	3.84E-49	4.01E-47
FLNC	-3.550766902	3.33E-55	4.67E-53
SULT2A1	-3.555333501	5.96E-18	8.82E-17
AGTR1	-3.55577338	1.84E-31	7.26E-30
GPR119	-3.55854759	2.44E-18	3.76E-17
CNTN2	-3.575713453	3.91E-32	1.61E-30
ENPP7	-3.581514057	2.00E-23	4.64E-22
NEFM	-3.591535518	7.91E-41	5.44E-39
CNGB1	-3.592565441	5.74E-48	5.66E-46
TCEAL2	-3.595751786	1.56E-21	3.15E-20
TPH1	-3.60198865	3.09E-45	2.71E-43
HSPB8	-3.602402017	1.50E-60	2.73E-58
LRRN2	-3.604399844	1.27E-67	3.09E-65
TMEM236	-3.60618789	8.80E-63	1.77E-60
C2orf88	-3.612640135	3.12E-99	3.60E-96
ELANE	-3.61811738	1.84E-59	3.19E-57
CNR1	-3.621803482	5.10E-38	2.96E-36
UGT1A10	-3.644169807	1.77E-55	2.53E-53
PHOX2A	-3.646003412	1.24E-38	7.46E-37
CMA1	-3.649121368	4.44E-29	1.53E-27
HSPB6	-3.652490082	2.43E-43	1.94E-41
MYOT	-3.654079158	2.66E-36	1.40E-34
TAGLN3	-3.654821967	3.44E-33	1.51E-31
ANGPTL1	-3.656443984	1.97E-33	8.78E-32
P2RX2	-3.657260373	4.57E-35	2.25E-33
PRPH	-3.660524937	1.67E-44	1.41E-42
EPHA6	-3.669486661	3.11E-27	9.50E-26
GREM2	-3.670193768	8.60E-47	8.10E-45
NPY	-3.670379588	5.29E-32	2.16E-30
TM6SF2	-3.67255557	4.35E-66	9.96E-64
C11orf86	-3.674563442	5.25E-33	2.26E-31
GFRA2	-3.675467262	1.59E-82	7.44E-80
IGHA2	-3.676755498	1.03E-29	3.72E-28
LYPD8	-3.679990482	8.40E-39	5.17E-37
ADAMDEC1	-3.684167449	9.14E-90	6.15E-87
FEV	-3.684409041	7.89E-25	2.06E-23
SYNPO2	-3.688727205	1.35E-47	1.32E-45
LINC02000	-3.688746202	2.54E-48	2.52E-46
NAALADL1	-3.690185242	7.21E-104	9.71E-101
RP3-407E4.3	-3.690568073	7.93E-25	2.07E-23
MAPK4	-3.696013815	2.23E-33	9.94E-32
VIP	-3.696289246	7.23E-42	5.31E-40
HS3ST6	-3.70034568	4.77E-25	1.26E-23
SI	-3.712548871	2.40E-31	9.44E-30
PMP2	-3.721215648	2.45E-24	6.15E-23
GPR15	-3.722379004	3.06E-34	1.44E-32
RP11-467L13.4	-3.726399999	1.47E-41	1.06E-39
CDH10	-3.726643495	4.51E-30	1.67E-28
MT1JP	-3.731719203	2.58E-54	3.54E-52
AVPR1B	-3.733016915	1.34E-36	7.12E-35
NPY6R	-3.733976665	3.60E-25	9.63E-24
POU3F4	-3.735821998	2.86E-17	3.99E-16
SH2D7	-3.743480534	6.29E-57	9.82E-55
TACR2	-3.752267666	6.37E-51	7.43E-49
BEST2	-3.761294504	3.18E-33	1.40E-31
TCEAL6	-3.763734869	2.34E-28	7.75E-27
AADACL2	-3.76404297	1.28E-19	2.22E-18
GCNT2	-3.77127933	4.89E-90	3.36E-87
ANPEP	-3.77490215	2.54E-36	1.33E-34
GLP2R	-3.775350552	1.60E-85	8.92E-83
ENPEP	-3.780415533	4.22E-103	5.45E-100
SLC4A10	-3.785699539	2.92E-49	3.08E-47
AADAC	-3.789789772	2.71E-34	1.28E-32
MAS1L	-3.790377708	3.70E-35	1.82E-33
IGKV3D-7	-3.814955152	2.63E-32	1.10E-30
LYVE1	-3.823085744	1.58E-72	4.95E-70
CTNNA3	-3.832100118	2.47E-41	1.76E-39
VEGFD	-3.839521801	7.49E-59	1.27E-56
ANGPTL7	-3.843189094	2.42E-28	8.01E-27
TMEM100	-3.850377078	8.09E-73	2.56E-70
HAND2	-3.854689303	2.83E-48	2.81E-46
RP11-17M24.3	-3.876311342	8.47E-43	6.58E-41
CNTFR	-3.884521887	3.13E-33	1.38E-31
TAT	-3.897172483	1.69E-94	1.48E-91
KHDRBS2	-3.897780083	1.48E-38	8.84E-37
SFRP1	-3.899686417	9.97E-41	6.78E-39
XKR4	-3.902364799	1.98E-38	1.17E-36
TNXB	-3.903841078	7.69E-74	2.54E-71
TMEFF2	-3.912412274	1.03E-38	6.31E-37
DPT	-3.923806121	1.35E-66	3.15E-64
PKIB	-3.928081864	1.59E-93	1.28E-90
GPM6A	-3.929078736	2.82E-29	9.80E-28
SGCG	-3.932237808	6.59E-53	8.80E-51
HMP19	-3.935413531	7.33E-45	6.35E-43
DES	-3.939142374	1.38E-33	6.18E-32
PYGM	-3.93922511	9.38E-80	3.89E-77
HAND1	-3.939395777	5.24E-19	8.59E-18
ADCYAP1R1	-3.941392244	8.36E-40	5.39E-38
LINC02023	-3.95292736	6.65E-39	4.11E-37
AGXT2	-3.95378985	1.87E-29	6.57E-28
SULT1A2	-3.960350862	3.70E-101	4.43E-98
ASPA	-3.961759123	3.50E-88	2.22E-85
LRAT	-3.983236577	6.84E-47	6.50E-45
SLC9A3	-3.984172239	2.50E-55	3.56E-53
IGKV2-30	-3.984959097	3.65E-39	2.29E-37
PDZRN4	-3.985296098	7.95E-46	7.25E-44
EPHA7	-3.98803057	2.57E-61	4.80E-59
BCHE	-3.996554878	2.72E-50	3.07E-48
BRINP3	-4.004077089	1.19E-26	3.55E-25
CHP2	-4.01765845	8.23E-55	1.14E-52
SERPINA9	-4.017814668	1.08E-22	2.39E-21
CWH43	-4.022254278	3.38E-36	1.77E-34
JCHAIN	-4.026551807	4.56E-49	4.70E-47
PGM5P4	-4.03227332	3.02E-50	3.39E-48
PCP4L1	-4.033289938	1.40E-44	1.20E-42
IGHV3OR16-13	-4.041521596	3.92E-42	2.95E-40
MT1H	-4.041706468	1.32E-56	2.01E-54
RXRG	-4.045103743	1.46E-75	5.22E-73
TMEM35A	-4.050139874	1.97E-67	4.72E-65
SLC26A2	-4.051144099	1.67E-72	5.18E-70
CDKN2B-AS	-4.056471783	5.11E-41	3.56E-39
CDH19	-4.073554639	8.31E-36	4.26E-34
CADM2	-4.074973884	1.14E-38	6.91E-37
SLC5A7	-4.076676556	4.72E-32	1.94E-30
C2orf40	-4.087306049	1.64E-49	1.76E-47
TEX11	-4.087926605	1.51E-119	2.87E-116
PIRT	-4.09411641	9.90E-51	1.13E-48
KCNJ13	-4.098349402	1.85E-16	2.39E-15
LDB3	-4.105924282	1.43E-67	3.45E-65
SLC5A11	-4.110342127	4.03E-73	1.29E-70
ALDOB	-4.121314554	1.33E-49	1.44E-47
CLEC3B	-4.131728608	5.23E-156	3.38E-152
AC103563.5	-4.135626883	4.45E-38	2.59E-36
UGT1A5	-4.136128083	2.16E-22	4.67E-21
AMPD1	-4.136270225	2.89E-66	6.72E-64
PRKG2	-4.140902074	1.50E-138	6.06E-135
NR1H4	-4.149866508	9.07E-44	7.36E-42
UGT2B17	-4.152066613	9.16E-32	3.68E-30
SLC51B	-4.153428238	1.32E-96	1.38E-93
ADH1B	-4.173486601	1.26E-38	7.59E-37
SCNN1G	-4.191451374	1.93E-33	8.64E-32
USP2	-4.192644687	1.40E-137	5.01E-134
TRPM6	-4.199164211	4.27E-83	2.09E-80
SLC25A34	-4.200516373	1.55E-154	8.34E-151
SCNN1B	-4.205911977	1.38E-56	2.09E-54
ADH1C	-4.211527928	4.79E-60	8.61E-58
FRMPD4	-4.2232176	9.53E-36	4.86E-34
STMN4	-4.227158374	5.20E-51	6.13E-49
IGHV3OR16-7	-4.240719967	3.72E-40	2.45E-38
UGT1A8	-4.279579472	7.47E-64	1.57E-61
IGHV3-7	-4.283934042	7.14E-36	3.68E-34
CHAT	-4.313710812	2.19E-35	1.09E-33
CEACAM7	-4.320493322	5.42E-64	1.15E-61
CASQ2	-4.3290552	7.21E-40	4.69E-38
NRXN1	-4.334359458	7.80E-41	5.37E-39
ACTG2	-4.33772029	4.99E-66	1.13E-63
CNN1	-4.340746804	7.51E-71	2.15E-68
FAM180B	-4.341537589	4.69E-71	1.35E-68
CHGA	-4.347763591	1.12E-36	6.02E-35
TMEM72	-4.35939244	6.47E-80	2.71E-77
FAM135B	-4.384348434	4.03E-66	9.31E-64
SYNM	-4.385601531	1.12E-63	2.33E-61
SFRP5	-4.386043239	1.41E-39	8.98E-38
CADM3	-4.402362223	1.66E-56	2.48E-54
ABCA8	-4.40389519	1.50E-71	4.41E-69
LINC01645	-4.40745974	4.89E-83	2.36E-80
SLC51A	-4.408181716	7.00E-171	5.65E-167
B4GALNT2	-4.425400379	6.14E-39	3.80E-37
SLC4A4	-4.438833135	9.25E-69	2.37E-66
PHOX2B	-4.438876457	3.19E-40	2.12E-38
PI16	-4.442214708	7.50E-50	8.30E-48
PRIMA1	-4.444132438	1.49E-49	1.62E-47
MYH11	-4.461015965	2.32E-61	4.37E-59
HSD3BP2	-4.48844052	4.86E-26	1.37E-24
CMTM5	-4.526736076	2.72E-64	5.85E-62
SPIB	-4.533192909	1.40E-84	7.57E-82
MT1M	-4.550435281	4.49E-78	1.69E-75
ZG16	-4.557077788	9.45E-37	5.09E-35
MYOC	-4.557137417	2.17E-29	7.61E-28
PCSK2	-4.558587066	1.66E-35	8.37E-34
SLC25A47P1	-4.586324452	4.21E-58	6.83E-56
ASB5	-4.596744846	2.09E-29	7.32E-28
SCN7A	-4.608389258	1.71E-48	1.72E-46
MAMDC2	-4.619791031	1.59E-77	5.85E-75
ALPI	-4.635795439	4.05E-84	2.11E-81
SLC26A3	-4.648877025	2.13E-57	3.40E-55
RN7SKP127	-4.675967882	1.59E-56	2.37E-54
RP11-521D12.4	-4.679300159	8.87E-43	6.87E-41
SCARA5	-4.689121121	2.05E-91	1.54E-88
GSTA1	-4.69848973	7.18E-59	1.22E-56
NGB	-4.704777645	1.01E-39	6.47E-38
SLC7A9	-4.718829615	6.87E-47	6.51E-45
MT1CP	-4.732676563	6.43E-69	1.66E-66
CA2	-4.749308292	8.69E-110	1.28E-106
NPY2R	-4.759113954	1.89E-45	1.68E-43
NPTX1	-4.781487449	1.69E-61	3.20E-59
SLC5A12	-4.795275742	8.75E-71	2.48E-68
SLC28A1	-4.80414371	2.44E-62	4.74E-60
SMYD1	-4.80664205	2.63E-47	2.52E-45
ATP1A2	-4.808498624	3.51E-64	7.51E-62
DPP6	-4.821219991	1.72E-68	4.33E-66
MORN5	-4.824883142	1.06E-37	6.01E-36
PPY	-4.857164661	5.77E-55	8.04E-53
ABCB11	-4.868926279	8.11E-87	4.76E-84
RBFOX3	-4.897810333	2.56E-83	1.27E-80
KRT24	-4.90995581	1.59E-23	3.74E-22
RP11-807H22.5	-4.928472405	5.56E-42	4.14E-40
LGI1	-4.948135484	3.55E-52	4.48E-50
ABCG2	-4.972898458	3.05E-135	8.96E-132
CA4	-4.975638932	2.21E-52	2.84E-50
RERGL	-5.015356008	5.04E-64	1.07E-61
VSTM2A	-5.050996421	2.32E-67	5.50E-65
CREB3L3	-5.060515444	8.12E-89	5.35E-86
SCGN	-5.078456154	2.56E-96	2.51E-93
DHRS7C	-5.194584174	1.37E-96	1.38E-93
GBA3	-5.20482609	1.78E-88	1.15E-85
BMP3	-5.213033827	7.73E-81	3.37E-78
CLCA4	-5.238874818	2.53E-51	3.04E-49
CEACAM20	-5.243012644	9.75E-58	1.57E-55
GUCA2A	-5.31993714	6.20E-94	5.13E-91
PLP1	-5.328409394	5.85E-84	3.00E-81
KRTAP13-2	-5.351538889	4.47E-36	2.33E-34
CYP3A4	-5.388826365	6.51E-68	1.59E-65
MS4A12	-5.404523053	8.39E-59	1.41E-56
SST	-5.422099974	1.78E-59	3.11E-57
SLC17A8	-5.439144766	2.69E-69	7.13E-67
HSD3B2	-5.468321861	5.15E-47	4.91E-45
CLDN8	-5.535582957	2.45E-38	1.44E-36
CA7	-5.569129124	1.21E-111	1.95E-108
DAO	-5.694975798	8.34E-115	1.42E-111
GCG	-5.720821295	9.10E-53	1.21E-50
CUBN	-5.760913784	2.12E-221	3.42E-217
SLC2A2	-5.770815873	2.24E-52	2.86E-50
SLC6A19	-5.774468743	1.44E-62	2.85E-60
MGAM	-5.775248652	1.04E-147	4.81E-144
GSTA2	-5.795501982	3.03E-96	2.88E-93
CD177	-5.80878618	5.42E-88	3.37E-85
OTOP3	-5.958037838	7.44E-50	8.26E-48
MEP1B	-6.001562787	7.99E-121	1.61E-117
SLC30A10	-6.010144578	1.05E-87	6.25E-85
BEST4	-6.01406124	5.77E-241	1.86E-236
SLC13A1	-6.139481569	1.05E-49	1.16E-47
PYY	-6.143248546	9.40E-86	5.33E-83
TMIGD1	-6.264186862	3.59E-73	1.16E-70
CD177P1	-6.44063341	6.23E-83	2.96E-80
GUCA2B	-6.445040192	3.99E-90	2.87E-87
CA1	-6.745722237	8.71E-88	5.31E-85
INSL5	-6.74732712	1.06E-56	1.61E-54
AQP8	-6.880351096	1.92E-94	1.63E-91
G6PC	-6.939793882	2.54E-82	1.17E-79
CPO	-6.9693078	1.31E-192	1.41E-188
APOB	-7.787629973	1.89E-90	1.39E-87
MS4A10	-8.0427714	6.41E-126	1.59E-122
APOA1	-8.055852781	4.12E-126	1.11E-122
OTOP2	-8.209796143	3.55E-121	7.64E-118
SLC10A2	-8.927481032	5.79E-81	2.56E-78
APOC3	-9.051208726	2.95E-81	1.32E-78
APOA4	-9.303070482	3.77E-60	6.81E-58
