# Supplementary material for: Construction and analysis for differentially expressed long non-coding RNAs and MicroRNAs mediated competing endogenous RNA network in colon cancer
Source: PLoS One. 2018 Feb 8;13(2):e0192494. doi: 10.1371/journal.pone.0192494 (PMC5805314; doi:10.1371/journal.pone.0192494)
Supplement: S2 Table — (CSV) [file pone.0192494.s002.csv]

Name(lncRNA)	logFC	PValue	FDR
AC079612.1	3.606026788	2.28E-11	1.74E-10
HOTAIR	3.134738158	0.000291184	0.00072453
GAS6-AS1	3.533880918	3.42E-19	5.71E-18
KCNQ1OT1	3.3167174	2.82E-10	1.88E-09
RP11-742B18.1	4.578838101	4.73E-09	2.69E-08
WT1-AS	3.463111756	1.09E-05	3.64E-05
ERVH48-1	3.052867406	1.82E-05	5.85E-05
MIR205HG	4.800528538	0.000351159	0.000855196
LINC00400	4.753019433	0.000598915	0.001380521
BVES-AS1	-3.251006274	6.23E-32	2.53E-30
DUXAP8	3.719860203	2.33E-13	2.20E-12
ESRG	3.144573611	9.50E-05	0.000263125
HAND2-AS1	-4.26596907	6.97E-54	9.42E-52
RP11-6O2.3	-3.119305345	4.14E-41	2.91E-39
RP11-35P15.1	-3.270896545	2.81E-37	1.57E-35
ELFN1-AS1	4.999323485	8.02E-35	3.90E-33
AC007128.1	4.585996634	6.06E-31	2.35E-29
RP4-594A5.1	4.54585071	7.19E-23	1.60E-21
RP11-815M8.1	5.604501137	6.20E-18	9.17E-17
AC064834.1	7.871519947	2.17E-16	2.77E-15
RP11-211G23.2	3.766755003	3.59E-16	4.50E-15
RP11-10A14.5	4.434852956	1.74E-13	1.67E-12
AC093732.1	3.938316605	2.13E-13	2.03E-12
RP11-197K6.1	7.394768219	4.86E-12	4.00E-11
RP1-170O19.17	4.981647221	8.50E-12	6.78E-11
RP11-392O1.4	3.323110998	9.97E-11	7.01E-10
RP11-366L20.2	3.565073036	1.20E-10	8.39E-10
RP11-115D19.1	6.317349967	4.61E-10	2.99E-09
AFAP1-AS1	5.601253843	7.28E-10	4.61E-09
CTC-327F10.4	4.805472759	1.79E-09	1.08E-08
RP1-79C4.4	4.070130044	4.83E-09	2.75E-08
AC112721.2	3.097941682	1.06E-08	5.74E-08
CTD-2014D20.1	3.540425894	2.78E-07	1.22E-06
RP11-84A19.4	3.501561906	4.02E-07	1.73E-06
AP000577.2	3.304600722	5.59E-07	2.35E-06
CTD-2354A18.1	5.935089509	4.85E-06	1.73E-05
CTD-2542L18.1	3.506518529	2.69E-05	8.37E-05
CDKN2B-AS1	-4.948133959	4.45E-86	2.57E-83
PP7080	-3.370439035	1.61E-83	8.12E-81
AC007182.6	-4.632953938	5.51E-79	2.17E-76
RP11-396O20.2	-4.720478459	2.31E-69	6.21E-67
CTD-2385L22.2	-4.456970449	3.23E-69	8.47E-67
XXyac-YM21GA2.7	-5.393192177	1.04E-65	2.35E-63
AC106869.2	-3.782738283	2.99E-58	4.91E-56
LINC00682	-4.416367317	2.97E-56	4.41E-54
LINC00974	-4.747181436	5.95E-56	8.65E-54
RP11-1090M7.1	-3.982980444	2.75E-50	3.09E-48
AL928768.3	-3.796531156	2.03E-49	2.16E-47
RP11-209E8.1	-4.927551798	1.95E-48	1.95E-46
CCAT1	4.925027063	4.87E-48	4.82E-46
B3GALT5-AS1	-4.228955412	1.71E-45	1.52E-43
RP11-396O20.1	-3.955225613	8.91E-44	7.25E-42
RP11-542M13.2	-3.30460789	7.74E-40	5.02E-38
LINC00507	-3.860270056	9.68E-40	6.19E-38
MAFG-AS1	3.001080513	1.54E-39	9.78E-38
RP11-356O9.2	-3.668285096	4.78E-39	2.98E-37
BLACAT1	5.198985938	3.48E-38	2.03E-36
RP5-1120P11.1	4.744476506	7.53E-38	4.30E-36
CRNDE	4.798286306	1.01E-37	5.70E-36
LINC00891	-3.134940054	3.44E-36	1.80E-34
RP3-417L20.4	-6.498489006	6.30E-36	3.24E-34
RP11-92A5.2	-4.398822958	2.35E-35	1.17E-33
RP11-321G12.1	-3.017325598	2.62E-35	1.30E-33
AC004947.2	-3.096039652	1.74E-34	8.33E-33
RP11-116D2.1	-6.906723353	2.64E-34	1.25E-32
RP5-884M6.1	6.507035606	4.00E-34	1.87E-32
CASC19	4.992978596	4.22E-33	1.83E-31
PGM5-AS1	-4.321093889	1.15E-32	4.86E-31
C20orf166-AS1	-3.299278437	2.09E-32	8.79E-31
RP11-753H16.3	-3.639532313	4.48E-32	1.85E-30
RP11-148L24.1	-3.39542975	5.13E-32	2.10E-30
AP001627.1	-3.253754103	1.91E-31	7.53E-30
RP11-474D1.3	8.950318589	2.28E-31	8.99E-30
AF001548.6	-3.299596811	6.60E-31	2.55E-29
CASC21	6.525271557	1.24E-30	4.71E-29
OSTN-AS1	-3.097830012	1.45E-29	5.14E-28
LINC00659	5.668912121	7.58E-29	2.58E-27
AC123023.1	6.103514917	7.11E-28	2.28E-26
RP11-131H24.4	-3.054871795	3.31E-27	1.01E-25
AC002398.12	-3.688140585	4.17E-27	1.27E-25
AC007099.1	7.210309653	5.62E-27	1.70E-25
RP4-811M8.1	-3.527009314	1.10E-26	3.28E-25
FEZF1-AS1	9.065672574	1.27E-26	3.76E-25
XXbac-BPG13B8.10	-3.226933785	2.67E-26	7.68E-25
FAM222A-AS1	3.519261251	2.69E-26	7.73E-25
RP11-2N1.2	-3.910595333	3.89E-26	1.11E-24
AC005592.2	3.23669349	1.40E-25	3.85E-24
RP11-307B6.3	-3.144668417	1.55E-25	4.23E-24
BBOX1-AS1	4.886804367	3.29E-25	8.81E-24
CTA-315H11.2	4.558012006	1.18E-24	3.03E-23
LINC00858	6.239953311	2.02E-24	5.10E-23
RP11-481J13.1	-3.024917299	7.33E-24	1.77E-22
LINC00460	6.636813527	8.89E-24	2.12E-22
PTGES2-AS1	3.130592261	1.59E-23	3.73E-22
RP11-547D24.1	4.902712815	2.30E-23	5.30E-22
RP11-380P13.1	-3.100689596	2.52E-23	5.79E-22
RP11-441F2.5	-3.128673865	2.70E-23	6.19E-22
PCAT18	-3.098428949	3.28E-23	7.46E-22
FIRRE	5.871847264	4.16E-23	9.40E-22
RP11-384P7.7	-3.051130051	8.70E-23	1.93E-21
RP11-678G14.3	-3.455602511	1.18E-22	2.60E-21
RP11-474D1.4	7.426398138	1.28E-22	2.81E-21
RP11-350J20.12	4.702386384	8.16E-22	1.69E-20
CTB-127C13.1	-3.045718972	2.44E-21	4.85E-20
RP11-150O12.6	3.348507166	6.73E-21	1.30E-19
RP3-422G23.4	-3.494835363	8.09E-21	1.55E-19
VAC14-AS1	3.224263087	1.00E-20	1.90E-19
AC053503.12	-3.557808591	3.82E-20	6.92E-19
CTD-2529O21.1	3.83193597	7.50E-20	1.32E-18
RP11-124N19.3	-3.103029524	1.22E-19	2.12E-18
RP11-1029J19.4	3.303043422	1.53E-19	2.64E-18
RP11-114H23.1	4.948082066	1.63E-19	2.81E-18
RP11-389G6.3	-3.814782451	2.42E-19	4.12E-18
RP11-875O11.3	3.080659963	2.73E-19	4.60E-18
AP000697.6	4.856097778	1.61E-18	2.51E-17
RP11-54H7.4	5.818861809	1.92E-18	2.99E-17
RP13-497K6.1	-3.164019526	4.71E-18	7.06E-17
CTD-2147F2.1	5.190405942	4.82E-18	7.22E-17
LINC00955	-3.102183479	5.38E-18	8.01E-17
NPSR1-AS1	6.691348518	5.40E-18	8.03E-17
RP11-434H14.1	-3.351154836	8.11E-18	1.19E-16
LINC01234	7.647661673	1.18E-17	1.70E-16
RP11-416I2.1	4.123854439	2.02E-17	2.86E-16
AL163953.2	3.350806326	2.04E-17	2.89E-16
RP11-469H8.6	5.470091286	2.07E-17	2.93E-16
FRMD6-AS2	-3.100501431	2.12E-17	2.99E-16
RP11-278H7.4	3.620432285	2.12E-17	2.99E-16
RP11-143E21.3	8.776128977	2.91E-17	4.06E-16
RP1-276N6.2	6.124022699	3.21E-17	4.47E-16
SLCO4A1-AS1	3.706928422	4.20E-17	5.79E-16
MIR503HG	3.133389432	4.87E-17	6.67E-16
AC005256.1	6.147349671	5.30E-17	7.23E-16
RP11-167H9.4	5.928058631	6.55E-17	8.86E-16
LINC01101	4.765380963	1.24E-16	1.63E-15
RP11-58O9.2	3.372529911	2.10E-16	2.70E-15
RP11-429J17.5	4.212518958	4.58E-16	5.70E-15
RP5-1158E12.3	3.883088132	9.42E-16	1.14E-14
LMO7-AS1	3.158589788	1.36E-15	1.61E-14
RP5-1011O1.2	3.953085295	1.49E-15	1.76E-14
RP5-908M14.5	3.870782733	2.10E-15	2.45E-14
RP11-1143G9.5	3.876564542	2.32E-15	2.69E-14
LA16c-325D7.1	3.312352883	3.32E-15	3.77E-14
RP11-492E3.2	3.087418035	4.42E-15	4.98E-14
TRPM2-AS	3.268543576	5.08E-15	5.69E-14
RP1-140K8.5	4.277423814	5.93E-15	6.62E-14
RP11-353N14.1	3.797399346	6.48E-15	7.19E-14
LINC01411	6.765839758	6.71E-15	7.44E-14
RP11-161I6.2	3.607236244	1.08E-14	1.18E-13
RP11-143E21.6	5.279422655	1.17E-14	1.27E-13
RP11-527N22.2	3.031807456	1.72E-14	1.83E-13
AC012363.4	3.8447953	1.78E-14	1.89E-13
RP11-436K8.1	3.771171744	2.41E-14	2.53E-13
PLAC4	5.666862485	2.95E-14	3.07E-13
AC073283.7	3.117694989	3.22E-14	3.34E-13
LINC01050	5.390934041	3.31E-14	3.43E-13
RP11-1008C21.1	3.749726459	3.99E-14	4.10E-13
RP11-170M17.1	3.503007581	5.46E-14	5.51E-13
RP11-59D5__B.2	3.326969263	8.16E-14	8.11E-13
TFAP2A-AS1	3.705320078	9.25E-14	9.14E-13
RP11-23P13.6	3.897365736	1.01E-13	9.90E-13
LINC00941	4.358437997	1.22E-13	1.19E-12
CTD-2047H16.2	3.4834924	1.30E-13	1.26E-12
RP11-310P5.1	3.663204086	1.48E-13	1.43E-12
RP11-109M17.2	6.698401897	1.58E-13	1.52E-12
RP3-323A16.1	3.104848246	1.60E-13	1.54E-12
RP11-143E21.2	5.43015252	1.68E-13	1.62E-12
RP11-346D19.1	3.110751306	2.06E-13	1.96E-12
EVX1-AS	4.868214077	3.27E-13	3.05E-12
RP11-474D1.1	5.806163361	3.41E-13	3.17E-12
LINC01351	-3.031760413	3.65E-13	3.39E-12
RP11-326C3.2	3.581543989	3.81E-13	3.52E-12
AC142293.3	5.2345617	3.90E-13	3.61E-12
RP11-254F7.1	4.666658106	5.26E-13	4.82E-12
RP11-30O15.1	3.415919476	6.45E-13	5.85E-12
RP11-338N10.3	3.604992917	6.66E-13	6.02E-12
AC007277.3	5.073176114	7.46E-13	6.72E-12
RP11-887P2.5	-3.133190529	7.50E-13	6.75E-12
PCAT2	4.867893579	8.86E-13	7.90E-12
RP11-454P21.1	4.74018722	9.09E-13	8.08E-12
CLDN10-AS1	5.299661529	1.61E-12	1.40E-11
UCA1	3.839593716	1.93E-12	1.66E-11
RP11-290L1.3	3.203125066	2.04E-12	1.74E-11
KCNMB2-AS1	4.141426175	2.18E-12	1.86E-11
RP11-817J15.2	5.451556649	3.07E-12	2.58E-11
AC004988.1	3.888193004	3.10E-12	2.60E-11
RP11-400N13.2	7.513537886	5.13E-12	4.20E-11
RP11-753A21.1	-3.097323122	6.59E-12	5.32E-11
RP11-401P9.7	6.536440202	6.63E-12	5.36E-11
AC004593.3	3.996413159	9.71E-12	7.69E-11
AC010967.2	4.244207148	1.18E-11	9.26E-11
CTD-3064M3.4	3.166151579	1.18E-11	9.29E-11
RP11-578B16.1	4.34520046	2.10E-11	1.60E-10
AC137723.5	3.176849418	2.32E-11	1.76E-10
LINC00698	3.777030706	2.51E-11	1.90E-10
RP11-546K22.1	3.336109036	2.90E-11	2.18E-10
RP11-100E13.1	3.118258363	3.21E-11	2.40E-10
AC068580.7	4.848820433	3.45E-11	2.57E-10
LINC01169	5.425753317	5.41E-11	3.93E-10
AL162759.1	4.223744749	5.48E-11	3.98E-10
RP11-278H7.5	3.077913811	5.50E-11	3.99E-10
AC007750.5	3.129918964	5.54E-11	4.02E-10
LUCAT1	3.851103691	7.25E-11	5.19E-10
LINC01511	4.581067266	7.31E-11	5.23E-10
RP5-836N17.4	3.434931066	7.40E-11	5.29E-10
AC079466.1	7.686841803	7.64E-11	5.45E-10
AC005264.2	3.073861705	8.25E-11	5.86E-10
AC005363.11	3.021183148	1.20E-10	8.38E-10
TSPEAR-AS2	3.186344031	1.21E-10	8.41E-10
RP11-68I3.7	3.364118903	1.21E-10	8.45E-10
RP11-752L20.3	3.0645032	1.25E-10	8.73E-10
RP11-803D5.1	3.657318251	1.87E-10	1.28E-09
SCARNA9	3.694048548	2.13E-10	1.44E-09
RP11-47I22.2	3.111210726	2.71E-10	1.81E-09
RP11-338N10.2	3.062588757	3.00E-10	2.00E-09
RP11-142A22.4	4.968880188	3.01E-10	2.00E-09
AC144450.2	4.016729031	3.83E-10	2.51E-09
HULC	8.396321599	3.91E-10	2.56E-09
AC003958.2	6.065465192	4.28E-10	2.79E-09
RP5-1120P11.3	3.542337876	5.40E-10	3.48E-09
RP11-114H23.2	3.631634394	7.82E-10	4.93E-09
LINC01485	3.40956795	8.34E-10	5.23E-09
RP11-728G15.1	3.010757615	8.87E-10	5.56E-09
AC012501.2	5.491316755	8.93E-10	5.59E-09
RP11-431J24.2	4.794866003	9.27E-10	5.79E-09
H19	3.556594549	1.08E-09	6.66E-09
CCAT2	4.391037382	1.08E-09	6.71E-09
LINC00592	3.412487487	1.18E-09	7.29E-09
RP11-419J16.1	4.011173102	1.28E-09	7.84E-09
RP11-332K15.1	3.519541294	1.34E-09	8.21E-09
CTD-2369P2.4	3.331835701	1.52E-09	9.23E-09
RP11-635N19.3	4.128750576	1.52E-09	9.23E-09
CTD-2147F2.2	4.319401964	1.84E-09	1.10E-08
AF127577.8	4.602644754	2.58E-09	1.52E-08
AF064858.11	3.463262886	3.21E-09	1.87E-08
AC133785.1	3.640113735	3.58E-09	2.07E-08
MALAT1	3.734425451	4.41E-09	2.52E-08
LEMD1-AS1	3.334413706	4.45E-09	2.54E-08
TMEM75	4.94279155	4.75E-09	2.70E-08
RP11-510M2.5	5.103360185	5.70E-09	3.21E-08
RP11-874J12.4	3.416833966	6.53E-09	3.64E-08
RP11-200K12.3	5.425474658	6.58E-09	3.67E-08
AC092484.1	4.401728563	7.50E-09	4.15E-08
CTD-2532K18.2	4.464151354	7.96E-09	4.39E-08
ABCA9-AS1	4.085788949	8.09E-09	4.46E-08
RP11-663N22.1	3.956288987	9.29E-09	5.08E-08
ST7-OT4	3.974095187	1.24E-08	6.64E-08
RP11-417E7.2	3.629671899	1.24E-08	6.64E-08
CTB-113P19.1	3.757753355	1.38E-08	7.36E-08
RP11-390N6.1	3.402033153	1.38E-08	7.38E-08
RP11-190J1.3	4.507109126	1.46E-08	7.75E-08
SLC7A11-AS1	3.857938225	1.47E-08	7.79E-08
MYO16-AS1	4.077536756	1.52E-08	8.06E-08
RP11-401P9.1	6.8644622	1.57E-08	8.30E-08
ARNTL2-AS1	4.105172793	1.78E-08	9.36E-08
RP11-763F8.1	4.818814668	1.79E-08	9.42E-08
RP1-90G24.11	3.060452112	1.95E-08	1.02E-07
RP11-126O1.4	4.387536934	2.05E-08	1.07E-07
RP11-401P9.6	3.542347286	2.11E-08	1.10E-07
LINC01021	4.816968491	2.37E-08	1.23E-07
DLX6-AS1	4.093502665	2.70E-08	1.38E-07
CTA-414D7.1	3.629697527	2.77E-08	1.42E-07
RP11-159D23.2	3.319664775	3.11E-08	1.58E-07
TSSC1-IT1	3.081344433	3.25E-08	1.65E-07
RP11-313L6.2	3.917300731	4.25E-08	2.12E-07
DIAPH2-AS1	3.397235735	5.03E-08	2.48E-07
RP4-784A16.3	3.770118676	5.13E-08	2.52E-07
AC007405.8	3.536801054	6.43E-08	3.12E-07
RP11-362F19.1	4.703832971	6.46E-08	3.13E-07
C17orf77	3.877238964	6.49E-08	3.15E-07
LINC00524	3.662590336	6.56E-08	3.18E-07
LINC00658	3.473433301	6.90E-08	3.33E-07
RP11-423E7.2	4.217611532	7.03E-08	3.38E-07
AC018685.1	4.194425237	7.09E-08	3.41E-07
AP001434.2	4.007800842	7.20E-08	3.46E-07
RP11-434I12.3	4.61929365	7.29E-08	3.50E-07
SCARNA10	6.868675496	7.77E-08	3.72E-07
RP11-497G19.1	3.406627605	8.34E-08	3.97E-07
PCAT14	5.702269067	8.91E-08	4.22E-07
RP11-1055B8.2	3.747098526	1.03E-07	4.82E-07
AP001429.1	3.83159957	1.17E-07	5.45E-07
RP1-78B3.1	4.141945127	1.19E-07	5.53E-07
C15orf54	3.691223248	1.20E-07	5.54E-07
RP11-353N14.7	3.432253588	1.35E-07	6.24E-07
RP11-328K4.1	4.796645161	1.41E-07	6.47E-07
AP000696.2	3.716861994	1.52E-07	6.94E-07
AC016745.3	3.007780153	1.62E-07	7.38E-07
LL22NC03-N14H11.1	3.117225145	1.84E-07	8.32E-07
AC092168.2	3.78406566	1.96E-07	8.81E-07
CTC-348L5.1	3.317544356	1.99E-07	8.94E-07
AC083884.8	3.394371027	2.09E-07	9.38E-07
RP11-138A9.1	3.755226673	2.22E-07	9.93E-07
RP11-2A4.4	4.68752032	2.25E-07	1.00E-06
RP11-865I6.2	3.624741038	2.33E-07	1.04E-06
CTC-343N3.1	3.467731128	2.49E-07	1.11E-06
RP11-127L20.3	3.012837112	2.61E-07	1.16E-06
RP11-803D5.4	3.942829972	2.75E-07	1.21E-06
RP11-297P16.4	7.340356694	3.69E-07	1.60E-06
RP11-223C24.2	3.902506857	3.88E-07	1.67E-06
CTA-339C12.1	3.477488799	3.88E-07	1.67E-06
RP11-402J6.1	4.475004418	3.96E-07	1.71E-06
ERVMER61-1	6.136171413	4.40E-07	1.88E-06
AC104809.4	3.460852154	4.49E-07	1.91E-06
CTD-2349P21.3	3.12428956	4.60E-07	1.96E-06
CTC-444N24.7	3.398405695	4.66E-07	1.98E-06
RP11-62I21.1	4.993835513	4.73E-07	2.01E-06
RPPH1	7.512534962	5.45E-07	2.29E-06
RP11-378I6.1	3.569918635	5.45E-07	2.29E-06
RP11-81H3.2	4.057746193	5.95E-07	2.49E-06
LINC01549	3.161734334	5.97E-07	2.50E-06
LINC01210	4.502080692	6.07E-07	2.54E-06
COL4A2-AS2	3.447454887	6.28E-07	2.61E-06
RP11-96B2.1	3.280949952	6.50E-07	2.70E-06
RP1-142L7.9	3.542194147	7.00E-07	2.89E-06
AC113617.1	3.733578357	7.11E-07	2.94E-06
RP11-144I2.1	4.353735676	7.44E-07	3.06E-06
RP11-462G2.1	3.363445175	8.26E-07	3.37E-06
RP11-20F18.1	3.171066319	8.39E-07	3.42E-06
RP1-17K7.2	3.953241986	8.83E-07	3.58E-06
RP11-434E6.4	3.540526367	8.84E-07	3.58E-06
AC009262.2	3.233491008	8.85E-07	3.59E-06
RP11-1193F23.1	3.659974177	9.19E-07	3.71E-06
RP11-267A15.3	3.55172737	9.48E-07	3.82E-06
LINC01419	6.706243643	9.64E-07	3.88E-06
LINC01060	3.270206057	9.93E-07	3.99E-06
RP11-60A8.1	3.347719435	1.02E-06	4.10E-06
RP3-333B15.5	3.117861858	1.07E-06	4.26E-06
LINC01429	3.44735086	1.18E-06	4.69E-06
RP11-669N7.2	7.549806687	1.29E-06	5.08E-06
RP1-213J1P__B.1	3.94983681	1.58E-06	6.13E-06
CTB-147C22.9	3.415115885	1.71E-06	6.58E-06
IGF2-AS	3.582433521	1.71E-06	6.60E-06
MRPL23-AS1	3.354925051	1.72E-06	6.65E-06
RP11-126H7.4	3.538760506	1.75E-06	6.75E-06
RP11-134N1.2	3.646366106	1.79E-06	6.90E-06
TBL1XR1-AS1	4.177080359	1.86E-06	7.14E-06
RP13-204A15.5	4.003212522	1.86E-06	7.15E-06
RP11-689P11.3	3.216170352	1.93E-06	7.38E-06
RP4-598P13.1	4.211282889	2.00E-06	7.64E-06
AC003104.1	3.574264577	2.11E-06	8.05E-06
POU6F2-AS1	4.830054499	2.25E-06	8.54E-06
RP4-784A16.4	4.733774646	2.28E-06	8.63E-06
CTC-480C2.1	4.777306432	2.31E-06	8.74E-06
RP1-117O3.2	4.292753115	2.47E-06	9.31E-06
OSBPL10-AS1	4.121142587	2.52E-06	9.49E-06
CTC-327F10.5	3.725173003	2.58E-06	9.69E-06
RP11-229O3.1	3.249995473	2.73E-06	1.02E-05
RP11-16C1.2	5.061310761	2.87E-06	1.07E-05
CTD-2527I21.15	3.096260648	3.05E-06	1.13E-05
LINC00973	4.080655411	3.12E-06	1.15E-05
RP11-282K24.3	3.162475133	3.33E-06	1.22E-05
RP11-573N10.1	6.002759525	3.41E-06	1.25E-05
BOK-AS1	4.771248011	3.60E-06	1.32E-05
AC084149.2	3.542977721	3.71E-06	1.35E-05
SND1-IT1	5.104337486	3.90E-06	1.42E-05
BMP7-AS1	3.236297478	4.13E-06	1.50E-05
RP11-226M10.3	3.791557648	4.37E-06	1.57E-05
ATP11A-AS1	4.900803984	4.77E-06	1.70E-05
RP5-837J1.4	3.479471236	5.21E-06	1.85E-05
RP11-67M9.1	3.389317945	5.36E-06	1.89E-05
CTD-2349P21.6	3.16983302	5.43E-06	1.92E-05
RP1-27K12.2	3.285752326	5.47E-06	1.93E-05
RP11-6B19.1	5.136574758	5.56E-06	1.96E-05
AC012494.1	4.657228134	6.03E-06	2.11E-05
RP11-169F17.1	5.562316597	6.67E-06	2.32E-05
LINC00355	4.98366401	6.70E-06	2.33E-05
RP11-426D19.1	3.070300901	6.79E-06	2.36E-05
RP1-35C21.2	3.072566411	6.90E-06	2.39E-05
RP11-294J22.7	3.47364638	7.48E-06	2.58E-05
BIRC6-AS2	3.379609856	7.81E-06	2.68E-05
RP11-962G15.1	5.313454582	7.84E-06	2.69E-05
AC017002.2	3.608068077	8.04E-06	2.76E-05
RP11-77A13.1	3.988372253	8.64E-06	2.94E-05
RP11-456I15.2	3.493985413	8.66E-06	2.95E-05
EPN2-AS1	3.030804448	8.77E-06	2.98E-05
LINC00626	4.443736674	8.77E-06	2.98E-05
RP11-71H17.8	3.460296295	8.83E-06	3.00E-05
RP13-379O24.2	4.044391781	9.06E-06	3.07E-05
LL22NC03-N64E9.1	3.215896822	9.43E-06	3.19E-05
RP11-587P21.2	4.445314547	9.58E-06	3.23E-05
CTC-455F18.1	3.0761335	9.59E-06	3.24E-05
NKX2-1-AS1	5.280914147	9.60E-06	3.24E-05
MUC19	3.455112372	1.01E-05	3.39E-05
RP11-67K19.3	3.991336262	1.01E-05	3.40E-05
RP11-380J14.1	3.730453178	1.04E-05	3.49E-05
ST7-AS2	5.205621035	1.05E-05	3.50E-05
AC006262.4	3.47879787	1.05E-05	3.51E-05
CTB-186G2.4	3.737109453	1.05E-05	3.53E-05
MACC1-AS1	4.45778504	1.06E-05	3.55E-05
RP4-591N18.2	3.617788122	1.08E-05	3.61E-05
AL133243.4	4.073033263	1.10E-05	3.66E-05
AC018890.6	3.469663191	1.11E-05	3.70E-05
CTC-575I10.1	3.197458715	1.21E-05	4.00E-05
CNOT10-AS1	3.780945978	1.35E-05	4.42E-05
EIF1AX-AS1	3.493825088	1.43E-05	4.67E-05
RP11-187E13.2	3.180801949	1.44E-05	4.70E-05
RP11-405F3.5	3.313805808	1.53E-05	4.95E-05
AC000099.1	5.426524362	1.58E-05	5.13E-05
DLGAP1-AS5	4.838121184	1.61E-05	5.21E-05
RP11-391L3.4	6.067020155	1.66E-05	5.37E-05
RP11-114F10.3	4.605058702	1.68E-05	5.41E-05
RP13-487P22.1	3.691421113	1.74E-05	5.59E-05
RP11-212E4.1	3.4023773	1.80E-05	5.78E-05
CTB-131B5.2	3.421802461	1.83E-05	5.86E-05
CTA-280A3.2	4.102555478	1.89E-05	6.05E-05
RP11-140H17.2	3.544961343	1.93E-05	6.15E-05
RP11-867G2.6	3.494691383	1.99E-05	6.33E-05
RP11-497G19.2	3.534245857	2.02E-05	6.44E-05
AP001442.2	3.863449188	2.05E-05	6.52E-05
CTB-181H17.1	3.641453176	2.13E-05	6.73E-05
RP11-278I4.2	4.908250096	2.14E-05	6.77E-05
ASTN2-AS1	4.633452419	2.17E-05	6.86E-05
RP11-907D1.3	3.253596773	2.17E-05	6.87E-05
CTB-174D11.2	3.585955563	2.25E-05	7.10E-05
RP11-358B23.6	3.357798305	2.28E-05	7.18E-05
AC106875.1	4.155072743	2.39E-05	7.50E-05
RP11-366F6.2	4.981936841	2.48E-05	7.76E-05
RP11-398J5.1	3.911283235	2.55E-05	7.96E-05
RP11-196I18.4	3.55635958	2.62E-05	8.15E-05
RMRP	6.238643804	2.67E-05	8.30E-05
RP11-241G9.3	3.50378482	2.83E-05	8.75E-05
RP11-10J21.3	3.455959866	2.83E-05	8.76E-05
AC091153.4	3.005180196	3.04E-05	9.34E-05
ITPK1-AS1	3.394869212	3.04E-05	9.34E-05
RP11-717D12.1	3.330927302	3.14E-05	9.62E-05
RP11-642A1.1	3.780651943	3.16E-05	9.68E-05
RP11-36N20.1	4.939063706	3.28E-05	0.000100262
RP1-232P20.1	3.429844735	3.30E-05	0.000100812
CTD-2353F22.2	3.204834896	3.31E-05	0.000100969
AIRN	4.636274274	3.33E-05	0.00010157
RP11-200K12.2	3.722238557	3.59E-05	0.000108923
RP11-545D19.1	3.536454247	3.68E-05	0.000111297
PRKCA-AS1	4.134019295	3.71E-05	0.000112122
ITCH-IT1	3.942234037	3.71E-05	0.000112269
FOXC2-AS1	3.486888317	3.75E-05	0.000113247
RP11-364P22.1	3.999739026	3.75E-05	0.000113352
RP11-336A10.2	3.697287394	3.88E-05	0.000116869
RP4-802A10.1	3.831810739	3.95E-05	0.000118811
RP1-292B18.3	3.837897286	4.30E-05	0.000128245
RP11-83B20.2	4.18945735	4.31E-05	0.00012861
MPRIP-AS1	3.214295305	4.32E-05	0.000128691
RP11-617F23.2	3.558104874	4.34E-05	0.000129293
RP11-63M22.1	3.248953802	4.37E-05	0.00013012
RP11-191L9.4	4.297456358	4.67E-05	0.00013809
RP11-358B23.5	3.611682886	4.73E-05	0.000139655
RP11-567N4.3	3.821326334	4.74E-05	0.000140027
RP11-553K8.5	5.505504699	4.78E-05	0.000140974
RP1-40E16.9	3.130330872	5.10E-05	0.000149613
RP11-379K22.3	3.141980237	5.20E-05	0.000152235
RP11-423G4.10	3.758544242	5.32E-05	0.000155448
CTB-139P11.2	4.419267735	5.33E-05	0.000155922
AL109767.1	3.138751589	5.57E-05	0.000162336
RP11-118E18.4	4.45141643	5.58E-05	0.000162445
MIR181A1HG	3.969771425	5.70E-05	0.000165711
RP11-306B9.1	3.737875139	5.71E-05	0.000165795
AF127577.13	4.136797823	6.69E-05	0.000192053
ST8SIA6-AS1	3.079565723	6.77E-05	0.00019388
SMYD3-IT1	3.656067571	6.83E-05	0.000195432
KB-1254G8.1	4.742217663	6.98E-05	0.00019925
CTB-193M12.1	3.317520257	7.41E-05	0.000210231
RP11-142O6.1	3.945925947	7.49E-05	0.000212158
CH507-513H4.3	5.110393505	7.67E-05	0.000216919
RP11-65L3.3	4.833623065	7.87E-05	0.000221875
RP11-81A1.4	3.666932539	7.94E-05	0.000223621
RP11-474P2.5	3.084230777	7.99E-05	0.000225113
RP11-264L1.1	4.264427449	8.09E-05	0.000227546
RP11-47J17.3	4.069058503	8.16E-05	0.000229551
RP11-445F12.1	3.568223344	8.33E-05	0.00023384
RP11-391L3.3	3.701854401	8.65E-05	0.000241748
RP6-99M1.3	3.922440166	8.89E-05	0.000247891
PCCA-AS1	3.305256808	9.00E-05	0.000250744
RP11-540O11.8	4.070080724	9.27E-05	0.0002576
RP1-168P16.2	3.127993969	9.39E-05	0.000260536
RP11-357N13.6	4.369769343	9.44E-05	0.000261799
AC009303.1	3.621503728	9.45E-05	0.000261928
DOCK4-AS1	4.873025061	9.56E-05	0.000264681
RP11-107E5.3	4.469450988	9.72E-05	0.000268732
RP11-395N21.2	4.09920528	9.75E-05	0.00026935
CTC-436P18.4	4.367531414	9.96E-05	0.00027433
RP11-46O21.2	3.440215576	1.00E-04	0.000275343
RP11-816J8.1	3.784036654	0.000100214	0.000275795
RP11-264L1.2	3.879184696	0.000101203	0.000278232
RP11-354E23.4	4.544326807	0.000102816	0.000282234
RP1-60N8.1	3.852430745	0.000102917	0.000282489
FOXP1-IT1	3.537680453	0.000103653	0.000284317
AC011288.2	3.345933545	0.000104374	0.000286076
RP11-417B4.2	4.274926028	0.00010889	0.000297456
RP11-318K15.2	4.562155696	0.000110048	0.000300378
RP11-320G10.1	3.149305809	0.000110258	0.000300925
RP11-364P22.2	3.617266995	0.000110689	0.00030195
LPP-AS1	5.378006558	0.000115352	0.000313584
AC008277.1	4.267577278	0.000117512	0.000318865
RP13-192B19.2	4.344730241	0.000119375	0.000323431
AC004009.3	3.146991609	0.000119861	0.000324665
VCAN-AS1	4.337992445	0.000120839	0.000327096
RP11-1110F20.1	3.802495982	0.000121186	0.000327898
RP1-86D1.5	4.872555506	0.000121627	0.000328926
RP1-142L7.8	3.982409139	0.000121825	0.000329435
C8orf49	3.536564723	0.000130422	0.000350656
RP11-3K16.2	3.903815596	0.000130748	0.000351474
CTD-3222D19.4	4.087851106	0.000131006	0.00035208
RP11-748C4.1	5.217939728	0.000133171	0.000357423
RP5-867C24.5	3.350204034	0.000133478	0.000358157
CTB-1I21.1	4.60433543	0.000134424	0.000360339
CTD-2024I7.13	4.751495817	0.000140166	0.000374301
AC022173.2	4.363459731	0.000141017	0.000376324
RP11-83A16.1	4.040999718	0.000142241	0.000379248
RP11-712P20.2	5.188094314	0.000142635	0.000380171
RP11-397O4.1	3.76624668	0.000146869	0.000390619
RASA2-IT1	4.514982588	0.000147361	0.00039183
AC011754.1	4.913213797	0.000149634	0.000397026
SMCR5	3.280946677	0.000158589	0.000418619
RP11-142L16.2	5.06387955	0.000166459	0.000437537
RP11-329J18.5	3.724909579	0.000167949	0.000441128
HECW1-IT1	4.613599573	0.000172539	0.000452192
RP11-5L12.1	4.116769101	0.000174497	0.000456694
AC000111.3	3.357998738	0.000175437	0.00045908
RP11-245J24.1	3.442274245	0.000177845	0.000464853
RP11-91I20.4	4.248612267	0.000178843	0.000467161
RP11-146E13.4	3.001778628	0.000179544	0.000468801
RP11-1258F18.1	3.274107812	0.000181098	0.000472446
RP11-40C11.2	4.78698355	0.000182042	0.000474633
RP11-115D19.3	3.279637255	0.000182884	0.000476637
CTD-2523D13.1	3.071213559	0.000183138	0.000477221
RP11-571I18.5	4.625638984	0.000186262	0.00048466
RP11-583F2.5	4.590115886	0.000187172	0.000486675
RP5-849H19.3	3.519184975	0.000194258	0.000503439
RP11-380M21.3	4.621828551	0.000195008	0.00050522
RP11-36B6.1	3.175564589	0.000200206	0.000517482
RP11-297P16.3	4.148687525	0.000201869	0.000521449
RP11-268G12.1	3.25775817	0.000203293	0.000524623
ZBTB20-AS1	3.147583779	0.000206361	0.000531438
AC007050.17	3.396251619	0.000207396	0.000533761
FLJ42393	3.715898318	0.000209245	0.000538091
RP1-102G20.5	3.677177608	0.000211346	0.000542803
RP11-354P11.8	3.734936271	0.000211841	0.000543815
RP11-737O24.1	4.381162758	0.000213757	0.000548125
SPATA13-AS1	4.234719333	0.000213969	0.00054858
RP11-52J3.2	3.773373372	0.000214691	0.000550038
RP11-118E18.2	4.327648539	0.000214899	0.000550485
RP11-451G4.2	3.742989037	0.000221696	0.000565699
AC106873.4	4.10551935	0.000224169	0.000571331
RP11-319G9.1	4.71831127	0.000226653	0.000576799
NFIA-AS1	4.168671433	0.000232877	0.000591195
RP11-676B18.1	3.006337866	0.000233812	0.000593288
NCOA7-AS1	3.783663917	0.000234691	0.000595331
RP11-307L3.4	3.629553311	0.000235284	0.000596788
RP11-98C1.2	4.228902191	0.00023558	0.000597399
RP11-474I11.7	3.082720057	0.000239175	0.000605747
RP11-386J22.3	3.360020489	0.000247005	0.000623727
LINC00202-2	3.934272665	0.000256138	0.000645025
PCA3	3.112468641	0.000265317	0.00066622
RP4-604K5.3	3.227358172	0.000267058	0.000670176
RP11-122A21.2	4.370232113	0.000271475	0.000680361
RP5-867C24.4	3.893947936	0.000276401	0.000691312
E2F3-IT1	4.429316938	0.000279344	0.00069797
RP11-158G18.1	4.030647023	0.000287242	0.000716099
RP11-732M18.4	3.341994627	0.000288379	0.000718602
ARHGAP26-AS1	3.40833325	0.000288785	0.000719503
CTB-73N10.1	3.045401537	0.000290556	0.00072319
RP11-324E6.6	3.653463008	0.00029213	0.000726491
RP11-530C5.2	3.676259473	0.000293581	0.000729762
RP11-190D6.1	4.59848156	0.000296579	0.000736479
CELF2-AS2	4.914464142	0.000299033	0.000741491
CTD-2591A6.2	3.719330909	0.000302864	0.000750241
RP11-946L16.2	3.510244493	0.000302963	0.000750429
RP11-52J3.3	4.828617568	0.000306538	0.000757946
CTD-2236F14.1	3.460019007	0.000311355	0.00076827
RP11-356M20.3	3.321001935	0.00031203	0.000769701
CTA-243E7.2	3.30554103	0.00031236	0.00077022
RP11-298J20.3	3.833365141	0.000314333	0.000774496
LINC00393	3.234926543	0.000320245	0.000787261
RP11-513N24.1	3.273892994	0.000320358	0.00078742
RP11-474B12.1	3.903022894	0.000322421	0.000791707
RC3H1-IT1	3.830671778	0.000324234	0.000795613
CTD-2201E9.3	3.748129734	0.000326447	0.000800375
RP11-545G3.1	3.340735129	0.000335293	0.000820321
RP11-141B14.2	4.319102905	0.000335783	0.000821395
AC010983.1	3.329491659	0.000338312	0.000827327
RP11-709A23.1	3.977479618	0.000343172	0.000838075
RP11-421E14.2	3.289749477	0.000343892	0.000839517
RP11-109D20.1	3.088810726	0.000346097	0.000844389
RP5-951N9.1	3.536075617	0.000346307	0.000844836
RP11-329J18.3	3.453914904	0.00034669	0.000845709
RP11-16E23.3	4.374467382	0.000350865	0.000854665
RP11-52A20.2	3.559294801	0.000350977	0.000854876
AB019440.50	4.68338417	0.000351327	0.000855533
BTBD9-AS1	4.033346805	0.000351455	0.00085578
KIRREL-IT1	3.420790094	0.000357861	0.000870001
RP11-242F11.2	4.084713844	0.000359204	0.000873071
RP11-380M21.1	3.511802534	0.000361505	0.000877877
RP11-15F12.3	3.694681142	0.000368036	0.000891921
DSCAM-AS1	4.07339344	0.000373774	0.000904267
RP3-323N1.2	4.491759288	0.000376178	0.000909537
RP4-633I8.4	3.915196197	0.000379356	0.000916044
RP11-185E12.2	4.069445802	0.000383485	0.00092492
CTD-2357A8.2	3.016869377	0.000385043	0.000928333
LINC01468	3.585417607	0.000388616	0.000936039
DLEU1-AS1	3.76187642	0.00038885	0.000936464
RP11-473O4.4	3.527931159	0.000389225	0.000937227
RP11-264L1.4	4.298887299	0.000398949	0.000958142
RP3-403L10.3	4.179275349	0.000399934	0.000960079
NAALADL2-AS2	3.13858203	0.000420025	0.001003613
CACNA1C-AS4	4.470647162	0.000423777	0.001011978
RP11-654A16.1	3.543612402	0.000424149	0.001012791
RP11-343K8.3	3.17137573	0.000428751	0.001022271
RP11-114M1.2	3.6675552	0.000433277	0.001031842
RP11-39E3.3	3.953937305	0.000435206	0.001036362
ANKRD44-IT1	3.57987211	0.000439793	0.001046205
RP11-724M22.1	3.081505339	0.000440024	0.001046612
FAM155A-IT1	3.98362871	0.000442618	0.001052073
RP11-815J21.3	4.551849466	0.000450551	0.00106912
bP-2171C21.3	3.499696933	0.000458435	0.001085755
RP11-648O15.2	4.200139777	0.000461552	0.001092497
RP11-357N13.2	4.126394959	0.000464272	0.001098129
RP11-445O3.3	3.761611434	0.000469372	0.001108731
RP11-354E23.3	4.106924849	0.00046956	0.001109094
RP11-319F12.2	3.475638023	0.000477593	0.001126011
CTD-3253I12.1	3.847371556	0.00047954	0.001130354
AC064874.1	4.238798748	0.000481019	0.001133178
RP11-268G12.3	3.011142854	0.000483504	0.001138536
RP11-815J21.1	3.498732459	0.000489759	0.001151671
CACNA1C-IT3	4.15787739	0.000494587	0.001161671
RP11-384C4.7	3.198341049	0.000508894	0.001192413
C5orf66-AS2	3.206425176	0.000521867	0.001220156
SHANK2-AS3	3.568145409	0.000527131	0.001231218
RP11-392B6.1	3.878993702	0.000531183	0.001239109
ARHGEF3-AS1	3.96370867	0.000539728	0.001256642
RP11-319E16.2	3.310584436	0.000544669	0.001266961
RP11-481C4.1	4.019015815	0.000550545	0.001279338
RP11-46I1.1	3.584910559	0.000554134	0.001287303
CH507-513H4.6	4.061833017	0.000554211	0.001287303
RP3-326I13.1	3.080601722	0.000555759	0.001289792
DIAPH3-AS2	3.757386216	0.000564852	0.001309196
CTD-2015A6.2	3.378846043	0.000571866	0.001323934
CTC-484P3.3	3.900970941	0.000579339	0.00133989
CSMD2-AS1	3.896127556	0.000588257	0.00135857
BACH1-IT3	4.13923931	0.000590281	0.001362757
RP11-49O14.3	3.978999663	0.000594626	0.001372102
RP11-264L1.3	3.322892818	0.000595505	0.001373838
RP3-348I23.2	3.637500184	0.000597696	0.0013784
RP11-405O10.2	3.045096919	0.000598261	0.001379407
USP12-AS1	4.258343757	0.000621866	0.001428376
RP11-863H1.1	3.154767593	0.000622917	0.001430337
RP11-141M1.1	3.106553435	0.00062731	0.001439502
RP11-354P11.3	3.031215295	0.000636975	0.001459815
AC018359.3	4.638869753	0.000647815	0.001482031
RP1-101D8.1	3.188454828	0.000659397	0.001505435
RP11-298C2.1	3.826047557	0.000659776	0.001505981
RP11-436H11.5	4.161443845	0.000660649	0.001507442
RP11-384C4.6	3.710342863	0.000662905	0.001511843
RP11-53B2.1	3.588892236	0.000663304	0.001512647
RP11-39M21.1	3.9258576	0.000666535	0.001518942
RP1-137K2.2	3.785886476	0.000667284	0.001520327
RP5-1125A11.4	3.43837541	0.00066753	0.001520674
RP11-637N19.1	3.695648161	0.000669499	0.001524514
PLCB1-IT1	4.352750171	0.000676437	0.001538037
C8orf17	3.301943344	0.000698912	0.001583226
RP11-1103G16.1	3.678996353	0.000702313	0.001589823
COL18A1-AS2	3.603757725	0.000709057	0.001603404
RP11-25C19.3	4.829304275	0.000709771	0.001604795
RP11-539E19.2	4.240722795	0.000709906	0.001604935
RP11-142M10.2	3.530121198	0.000724017	0.001633803
RP11-379J5.5	3.999439007	0.000731525	0.001649018
RP11-420B22.1	3.824839009	0.000744534	0.001674721
RP11-669C19.1	3.26283836	0.000766559	0.001719954
RP11-401L13.7	3.470795684	0.000795925	0.001779171
RP11-399K21.12	4.698520336	0.000796726	0.001780716
AF131215.4	3.615439811	0.000797638	0.001782433
RP11-1105O14.1	3.032334016	0.000823753	0.001836169
NHS-AS1	3.396769945	0.000830631	0.001849586
RP11-463D19.1	3.484773921	0.000831052	0.001850397
RP11-93G23.2	3.698315486	0.000839877	0.001866701
ATG10-AS1	4.078704769	0.000868911	0.001922637
RP11-462P6.1	3.452966297	0.000896152	0.001974799
AC012613.2	3.449286397	0.000925137	0.002032432
RP11-30L3.2	3.337865283	0.000988515	0.002155255
MAGI1-AS1	3.965822582	0.000991888	0.002161589
RP11-16L14.2	3.314528233	0.00099596	0.002169294
RP5-850O15.3	3.49218532	0.001000183	0.002177903
RP11-631F7.2	3.460725471	0.001001446	0.002180213
LINC00564	3.225821799	0.00100462	0.002186976
RP11-520D19.2	3.221086179	0.001013708	0.002204828
LINC00616	3.265393892	0.001013923	0.002205147
RP11-15M15.1	4.148277658	0.001033577	0.002243664
RP11-678G15.1	3.933396101	0.001036497	0.002249096
DIAPH3-AS1	3.695098126	0.001049496	0.002274554
RP11-269G24.2	3.553730362	0.001053413	0.002281665
RP11-310J24.3	4.168572508	0.001059697	0.002293125
RP11-33N16.2	3.500640989	0.001071471	0.002316276
RP11-626H12.3	3.137830074	0.001072941	0.002318987
RP11-315L6.1	3.510718893	0.001077309	0.002326562
RP11-401F2.4	3.435650591	0.001087136	0.002344961
RP11-692C24.1	3.525342268	0.001120803	0.00240954
RP11-774D14.1	3.647316121	0.001135789	0.002438026
RP11-133M8.3	3.714176751	0.001141089	0.002447777
AC018878.3	3.282208364	0.001154028	0.002473023
ARHGAP26-IT1	3.229520748	0.001154082	0.002473023
RP11-512N4.2	3.786699846	0.001155077	0.002474662
RP11-338L22.2	3.427489715	0.00116489	0.002492876
RP13-16H11.7	3.232290498	0.001168076	0.002498536
CTD-2583P5.1	3.634670148	0.001178925	0.002519073
RP11-180K7.1	3.95034761	0.001269267	0.002690406
BIRC6-AS1	4.117862234	0.001299472	0.002745786
RP11-70J12.1	4.046541856	0.001335169	0.002811834
RP11-476K15.1	3.194420982	0.001346065	0.00283017
RP11-862P13.1	3.282105267	0.001347179	0.002831775
CTD-2055G21.1	3.535995144	0.001375361	0.002882389
RP11-697E14.2	3.34408437	0.001390712	0.002909654
RP11-1D12.1	3.390620277	0.001408509	0.002943076
RP1-184J9.2	3.350890241	0.001451707	0.003022004
GPC6-AS1	3.315291625	0.001463449	0.00304331
RP11-552M6.1	4.320412758	0.001470837	0.0030571
RP11-711K1.7	3.287450682	0.001488484	0.003090002
RP4-551N11.1	3.908726017	0.001506804	0.00312422
RP11-318C2.1	3.138552697	0.001508528	0.003127192
RP11-540O11.7	3.498921839	0.001516346	0.003141585
RP1-53O8.2	3.887351674	0.001527759	0.003163537
RP11-168K9.2	3.720952109	0.001535798	0.003175981
RP11-315E17.1	3.558396884	0.001536645	0.003177326
CTD-2653B5.1	3.367477062	0.00155052	0.003202122
RP11-526P6.1	3.89110054	0.001565782	0.003229926
RP11-556O9.2	3.041586274	0.001587318	0.003268924
RP11-12O16.1	3.652842383	0.001648863	0.003381446
AF178030.2	3.796531665	0.001731786	0.003535123
RP11-139E19.3	3.171800163	0.001737082	0.003544591
RP11-504I13.2	3.445119396	0.00174428	0.003557707
RP11-43D4.3	3.841757302	0.001802154	0.003662109
RP11-327O17.2	4.122008167	0.001814496	0.003683482
RP11-307P5.2	3.284793156	0.001832922	0.003716685
RP11-665C16.5	3.413789127	0.001864496	0.003773132
CTA-276F8.2	3.483028838	0.001872039	0.003787285
AC015969.3	3.071541852	0.001891668	0.003821656
RP11-85I21.1	3.243797064	0.001909342	0.00385399
RP11-403H13.1	3.257308417	0.001918887	0.00387132
AC006050.2	4.432855259	0.001921122	0.003875347
AP000462.1	3.621543809	0.001962138	0.003949437
RP11-342M21.2	3.453768583	0.002038532	0.004090228
RP11-650K20.2	3.810815983	0.002054337	0.004118105
CTD-2201E9.2	3.391938365	0.002075208	0.004155133
RP11-136K14.3	3.123750329	0.002081427	0.004166206
AC037445.1	3.38005532	0.002139371	0.004270721
RP11-692C24.2	3.262781137	0.00218104	0.004344875
RP1-5O6.4	3.065691689	0.002235064	0.004439625
BRWD1-IT1	3.029417456	0.002248062	0.004462152
RP11-171G2.1	3.129517511	0.002255645	0.004475554
RP11-556G22.3	3.553859661	0.002255822	0.00447563
RP11-702F3.1	3.044060471	0.002258132	0.004479113
RP11-12A16.3	3.149437877	0.002276033	0.004509914
MGC15885	3.166315951	0.002277269	0.004511534
ZBTB20-AS3	3.78569501	0.002290908	0.004534939
RP11-567L7.3	3.176390104	0.002316991	0.004580678
RP11-7M10.2	3.078181316	0.002323465	0.00459123
RP11-39M21.2	3.358592179	0.002335478	0.004613275
RP11-305O6.3	3.50527434	0.0023747	0.004683307
AC133106.2	3.772227251	0.002401472	0.004731284
RP11-612J15.1	3.441896761	0.0024932	0.004891928
RP11-115H15.2	4.026077368	0.002500871	0.004904596
LATS2-AS1	3.71627849	0.002507222	0.00491586
CTD-2282P23.2	3.353883474	0.002522341	0.004941904
RP11-161I2.1	4.211789955	0.002546609	0.004983105
RP11-402L5.1	3.043253919	0.002790411	0.005404759
RP11-703M24.5	3.17388431	0.002831531	0.005476622
CTD-2081C10.5	3.360417523	0.002841091	0.005491496
CTA-407F11.7	3.213866885	0.002864083	0.005530974
RP11-182M20.2	3.039908055	0.002882092	0.00556276
RP11-43D2.2	3.000519663	0.002951759	0.005683644
RP4-714D9.2	3.188021474	0.003149539	0.006019632
RP11-369F10.2	3.328907853	0.003251763	0.006196684
RP11-463J10.2	3.369049526	0.003316114	0.00630741
RP11-92K15.1	3.035142695	0.003323947	0.006319704
AL450226.2	3.054073189	0.003330294	0.006329909
DAPK1-IT1	3.237594505	0.003510218	0.006636367
RP11-707P20.1	3.154045445	0.003521878	0.006656075
AC015923.1	3.236597307	0.003907383	0.007303788
RP11-203L2.4	3.256304636	0.004372446	0.008078363
MACROD2-AS1	3.026362761	0.004515354	0.00830488
RP11-642D21.2	3.074213943	0.004832742	0.00881637
PRICKLE2-AS3	3.091320211	0.00490591	0.008937237
RP11-691H4.4	3.032250156	0.005050508	0.009176338
AP000462.2	3.277239045	0.005269144	0.009528043
RP11-270M14.4	3.320179881	0.005632421	0.010120379
CTD-2363C16.1	3.284957354	0.005760775	0.010326889
RP11-85B7.4	3.120927077	0.006179539	0.010986149
RP11-14N9.1	3.169166424	0.006504089	0.01149358
NAALADL2-AS3	3.071935374	0.006703076	0.011807763
RP11-59O6.3	3.239276323	0.007777108	0.013483603
LINC00645	3.1647719	0.008051348	0.013909064
NAALADL2-AS1	3.132236951	0.009191909	0.015677515
RP11-570L15.2	3.032944371	0.009283603	0.015813789
RP11-448G4.4	3.081479057	0.009953818	0.016833862
RP11-98G13.1	3.02729964	0.010660176	0.017908475
