# Supplementary material for: Construction and analysis for differentially expressed long non-coding RNAs and MicroRNAs mediated competing endogenous RNA network in colon cancer
Source: PLoS One. 2018 Feb 8;13(2):e0192494. doi: 10.1371/journal.pone.0192494 (PMC5805314; doi:10.1371/journal.pone.0192494)
Supplement: S3 Table — (CSV) [file pone.0192494.s003.csv]

Name(miRNA)	logFC	PValue	FDR
hsa-mir-429	4.23347721	9.77E-21	2.02E-19
hsa-mir-182	5.311816444	1.75E-21	3.84E-20
hsa-mir-96	5.525464076	7.09E-19	1.34E-17
hsa-mir-32	3.925578453	5.52E-23	1.45E-21
hsa-mir-17	3.8785787	3.78E-20	7.62E-19
hsa-mir-217	4.259564768	1.15E-08	9.14E-08
hsa-mir-141	5.477564652	1.07E-38	8.44E-37
hsa-mir-223	3.213637746	9.72E-08	7.05E-07
hsa-mir-424	5.749355383	1.58E-24	4.79E-23
hsa-mir-143	3.843172876	2.13E-08	1.63E-07
hsa-mir-152	4.169596788	1.03E-27	3.87E-26
hsa-mir-190a	3.343880412	8.28E-11	8.14E-10
hsa-mir-338	3.077486738	5.98E-07	3.89E-06
hsa-mir-150	-3.091926066	1.06E-29	4.77E-28
hsa-mir-192	3.837100188	4.70E-15	6.24E-14
hsa-mir-135b	9.739814168	9.74E-21	2.02E-19
hsa-mir-183	3.3575252	3.07E-12	3.36E-11
hsa-mir-215	5.311037132	8.64E-10	7.59E-09
hsa-mir-10a	3.704171079	1.82E-11	1.86E-10
hsa-mir-454	6.193596108	1.78E-23	4.96E-22
hsa-mir-187	-3.431639833	2.70E-10	2.47E-09
hsa-mir-328	-4.566739996	1.13E-193	1.77E-190
hsa-mir-197	-4.042868809	8.25E-178	6.49E-175
hsa-mir-139	-4.390682052	4.26E-103	1.68E-100
hsa-mir-486-2	-4.9050436	5.79E-84	1.82E-81
hsa-mir-766	-3.58402305	5.92E-83	1.55E-80
hsa-mir-486-1	-4.894226977	7.01E-82	1.58E-79
hsa-mir-125a	-3.161046302	1.79E-73	3.52E-71
hsa-mir-1306	-3.346188304	3.51E-73	6.14E-71
hsa-mir-504	-5.21617952	2.55E-63	4.01E-61
hsa-mir-1976	-3.432893143	5.62E-61	8.04E-59
hsa-mir-6511b-2	-4.220414007	6.51E-61	8.54E-59
hsa-mir-21	6.514117478	1.05E-60	1.27E-58
hsa-mir-101-1	5.711802274	2.36E-49	2.48E-47
hsa-mir-101-2	5.698362098	3.08E-49	3.03E-47
hsa-mir-6511b-1	-4.277960909	2.90E-48	2.69E-46
hsa-mir-3622a	-5.635300139	1.18E-41	1.03E-39
hsa-mir-149	-3.343874056	2.22E-36	1.59E-34
hsa-mir-126	4.312183074	4.20E-36	2.87E-34
hsa-mir-374a	8.069983333	2.30E-33	1.45E-31
hsa-mir-19b-1	7.017706706	1.04E-32	6.30E-31
hsa-mir-642a	-3.719415202	2.46E-32	1.43E-30
hsa-mir-98	4.78251121	2.33E-31	1.27E-29
hsa-mir-542	5.984804412	2.05E-30	1.08E-28
hsa-mir-16-2	4.68380013	2.84E-30	1.40E-28
hsa-mir-16-1	4.657283093	3.16E-30	1.51E-28
hsa-mir-19b-2	7.098252958	4.08E-30	1.89E-28
hsa-mir-335	5.313472818	4.97E-29	2.17E-27
hsa-mir-2355	4.522416609	2.91E-28	1.24E-26
hsa-mir-29b-1	6.278047727	4.19E-28	1.68E-26
hsa-mir-590	7.785405881	2.13E-27	7.81E-26
hsa-mir-582	5.856127736	2.66E-27	9.52E-26
hsa-mir-708	6.105366258	6.68E-26	2.24E-24
hsa-mir-374b	5.146741468	9.33E-26	3.06E-24
hsa-mir-15a	3.997132284	5.40E-25	1.73E-23
hsa-mir-379	4.863798825	6.57E-25	2.07E-23
hsa-mir-142	7.149129705	1.54E-24	4.77E-23
hsa-mir-889	6.335716351	1.62E-24	4.80E-23
hsa-mir-19a	10.81368893	2.46E-24	7.16E-23
hsa-mir-148a	4.126759536	1.02E-23	2.93E-22
hsa-mir-6803	-3.553330194	5.17E-23	1.38E-21
hsa-mir-20a	5.590306719	8.54E-23	2.20E-21
hsa-mir-129-1	-4.02512856	9.06E-23	2.30E-21
hsa-mir-452	5.258401526	4.06E-22	9.83E-21
hsa-mir-129-2	-3.726000155	5.14E-21	1.11E-19
hsa-mir-3173	-3.132222707	2.27E-20	4.64E-19
hsa-mir-7-1	3.502830178	4.19E-19	8.15E-18
hsa-mir-30b	3.993396898	9.12E-19	1.71E-17
hsa-mir-885	-4.367257689	2.87E-18	5.19E-17
hsa-mir-450b	8.09040932	3.11E-18	5.54E-17
hsa-mir-136	4.80898038	3.13E-18	5.54E-17
hsa-mir-4677	4.647975969	7.97E-18	1.38E-16
hsa-mir-203a	4.94628129	9.38E-18	1.60E-16
hsa-mir-369	4.112139563	1.20E-17	2.00E-16
hsa-mir-3613	4.308439749	1.22E-17	2.02E-16
hsa-mir-203b	6.549352686	1.36E-17	2.21E-16
hsa-mir-660	4.27258401	2.42E-17	3.84E-16
hsa-mir-6887	-3.830379849	4.26E-17	6.70E-16
hsa-mir-605	-3.063781498	5.76E-17	8.98E-16
hsa-mir-337	3.261180389	7.39E-17	1.14E-15
hsa-mir-144	6.17004462	8.40E-17	1.28E-15
hsa-mir-4732	-4.032608526	1.54E-16	2.30E-15
hsa-mir-1295a	-3.315577159	4.52E-16	6.53E-15
hsa-mir-6720	-3.140378956	4.82E-16	6.89E-15
hsa-mir-7641-2	-3.962073799	5.98E-16	8.45E-15
hsa-mir-1538	-3.433494256	6.08E-16	8.46E-15
hsa-mir-7702	-3.453562241	1.35E-15	1.87E-14
hsa-mir-199b	3.529190724	1.85E-15	2.53E-14
hsa-mir-153-2	6.461100455	1.07E-14	1.39E-13
hsa-mir-29b-2	3.549322967	1.81E-14	2.32E-13
hsa-mir-4632	-3.414186426	2.93E-14	3.72E-13
hsa-mir-3620	-3.585452918	3.34E-14	4.20E-13
hsa-mir-199a-2	3.149807065	3.85E-14	4.78E-13
hsa-mir-4754	-3.660483066	6.76E-14	8.25E-13
hsa-mir-495	3.908626148	8.24E-14	9.90E-13
hsa-mir-301a	5.332634362	1.14E-13	1.36E-12
hsa-mir-340	3.246198689	3.03E-13	3.55E-12
hsa-mir-577	8.097663187	5.46E-13	6.36E-12
hsa-mir-376c	5.113975667	6.30E-13	7.29E-12
hsa-mir-411	4.690414667	6.92E-13	7.95E-12
hsa-mir-592	10.14862649	2.28E-12	2.56E-11
hsa-mir-133a-2	-3.093570171	2.54E-12	2.83E-11
hsa-mir-628	5.8971047	4.73E-12	5.10E-11
hsa-mir-6756	-3.828379843	1.06E-11	1.12E-10
hsa-mir-552	5.570729193	1.39E-11	1.45E-10
hsa-mir-6749	-3.602145575	1.76E-11	1.81E-10
hsa-mir-346	-3.472996355	2.70E-11	2.74E-10
hsa-mir-4524a	-3.823415141	3.36E-11	3.35E-10
hsa-mir-450a-2	6.4864282	1.01E-10	9.90E-10
hsa-mir-450a-1	6.544251313	1.14E-10	1.10E-09
hsa-let-7f-1	4.445477207	1.31E-10	1.26E-09
hsa-mir-218-2	4.678803958	1.68E-10	1.58E-09
hsa-mir-5090	-3.135122779	1.69E-10	1.58E-09
hsa-let-7f-2	4.411926223	1.73E-10	1.61E-09
hsa-mir-6726	-3.334185443	2.07E-10	1.92E-09
hsa-mir-421	4.301797934	2.16E-10	1.99E-09
hsa-mir-7-2	7.10189296	4.28E-10	3.87E-09
hsa-mir-6879	-3.040334042	8.06E-10	7.12E-09
hsa-mir-29c	3.94038388	1.68E-09	1.45E-08
hsa-mir-6810	-3.048374631	2.12E-09	1.82E-08
hsa-mir-18a	3.411161568	2.46E-09	2.08E-08
hsa-mir-196a-2	3.236042993	2.54E-09	2.14E-08
hsa-mir-95	3.216133129	2.99E-09	2.51E-08
hsa-mir-1227	-3.023097429	3.27E-09	2.72E-08
hsa-mir-598	3.621372208	6.71E-09	5.50E-08
hsa-mir-651	4.183416181	7.91E-09	6.46E-08
hsa-mir-1224	-3.601666251	8.42E-09	6.83E-08
hsa-mir-3677	3.134834127	1.00E-08	8.06E-08
hsa-mir-188	3.458445448	1.09E-08	8.69E-08
hsa-mir-6812	-3.192705684	1.63E-08	1.28E-07
hsa-mir-1-1	5.991299199	1.78E-08	1.39E-07
hsa-mir-653	7.957452353	2.01E-08	1.56E-07
hsa-mir-6788	-3.303504467	2.07E-08	1.60E-07
hsa-mir-4668	6.141090438	2.30E-08	1.75E-07
hsa-mir-33a	3.271221283	2.53E-08	1.92E-07
hsa-mir-106a	4.226976893	5.40E-08	4.03E-07
hsa-mir-451a	3.328952688	5.97E-08	4.41E-07
hsa-mir-496	3.756021367	9.46E-08	6.89E-07
hsa-mir-7-3	4.526997622	9.95E-08	7.15E-07
hsa-mir-4436b-1	-3.459323439	1.25E-07	8.85E-07
hsa-mir-1-2	5.515179905	1.31E-07	9.21E-07
hsa-mir-4634	-3.386981265	2.07E-07	1.44E-06
hsa-mir-3162	-3.19055625	2.15E-07	1.48E-06
hsa-mir-6853	-3.222874506	2.26E-07	1.55E-06
hsa-mir-1245a	5.647610129	2.34E-07	1.60E-06
hsa-mir-376a-1	5.607795338	3.59E-07	2.41E-06
hsa-mir-5000	4.052479512	3.69E-07	2.47E-06
hsa-mir-6796	-3.296358875	5.61E-07	3.67E-06
hsa-mir-4662a	4.168392552	6.06E-07	3.93E-06
hsa-mir-5586	5.418404563	7.79E-07	4.99E-06
hsa-mir-655	4.157472588	8.29E-07	5.28E-06
hsa-mir-490	-3.308095079	9.10E-07	5.78E-06
hsa-mir-33b	3.546334666	1.06E-06	6.66E-06
hsa-mir-301b	4.58928048	1.06E-06	6.67E-06
hsa-mir-1277	5.48182626	1.52E-06	9.40E-06
hsa-mir-4436b-2	-3.352057312	3.02E-06	1.81E-05
hsa-mir-376b	3.735714959	3.16E-06	1.89E-05
hsa-mir-627	3.183300743	3.41E-06	2.03E-05
hsa-mir-494	3.936029464	4.67E-06	2.76E-05
hsa-mir-549a	5.521520775	6.05E-06	3.53E-05
hsa-mir-556	5.32444501	7.90E-06	4.54E-05
hsa-mir-153-1	5.703347966	1.33E-05	7.45E-05
hsa-mir-4444-2	4.835313123	1.79E-05	9.92E-05
hsa-mir-4799	-3.000876097	2.02E-05	0.000111063
hsa-mir-3682	4.912943502	2.56E-05	0.000139459
hsa-mir-4791	5.270019377	3.51E-05	0.000188062
hsa-mir-7705	5.027958863	5.10E-05	0.000266322
hsa-mir-643	4.639414676	6.73E-05	0.000345954
hsa-mir-3662	4.883555185	0.000162234	0.000797987
hsa-mir-570	4.790998128	0.000248369	0.001184643
hsa-mir-3913-2	3.154828135	0.000275057	0.001299814
hsa-mir-656	4.390101778	0.000276192	0.001299814
hsa-mir-559	4.524843172	0.000331664	0.00153994
hsa-mir-4444-1	4.284316276	0.000400488	0.001828636
hsa-mir-580	4.367641313	0.000418279	0.001902806
hsa-mir-380	4.724965867	0.000468953	0.002121067
hsa-mir-545	4.415464351	0.000501842	0.002250879
hsa-mir-3117	4.215771574	0.000546782	0.002431171
hsa-mir-376a-2	4.617751566	0.000586656	0.002593811
hsa-mir-499a	5.629822672	0.000702797	0.003072784
hsa-mir-514a-2	7.053606849	0.00088696	0.003835373
hsa-mir-514a-1	7.017235976	0.000951627	0.004092517
hsa-mir-508	5.0152382	0.000955106	0.004096287
hsa-mir-5683	6.385109749	0.001086955	0.004623966
hsa-mir-374c	6.64942401	0.001357691	0.00569868
hsa-mir-548f-1	5.156967776	0.001396838	0.00583189
hsa-mir-3912	3.966045568	0.001658762	0.006834793
hsa-mir-514a-3	7.008520346	0.002020305	0.008216953
hsa-mir-1255a	3.927293728	0.002334596	0.009326532
hsa-mir-4766	4.014394368	0.002636511	0.010323057
hsa-mir-3189	4.126605173	0.002718377	0.010617186
hsa-mir-3942	3.887965568	0.003314617	0.012571584
hsa-mir-5706	3.790257197	0.003709797	0.013969427
hsa-mir-4709	3.780244546	0.00579837	0.021126468
hsa-mir-6733	3.632641795	0.006175409	0.022396529
hsa-mir-561	4.080120098	0.007265071	0.025930209
hsa-mir-3684	3.515056063	0.009963378	0.035064669
hsa-mir-5696	3.46699498	0.010892923	0.037599695
hsa-mir-548au	3.633605618	0.012192863	0.041450467
hsa-mir-5684	3.466183745	0.013990517	0.047053577
