# Supplementary material for: Construction and analysis for differentially expressed long non-coding RNAs and MicroRNAs mediated competing endogenous RNA network in colon cancer
Source: PLoS One. 2018 Feb 8;13(2):e0192494. doi: 10.1371/journal.pone.0192494 (PMC5805314; doi:10.1371/journal.pone.0192494)
Supplement: S1 File — (ZIP) [file pone.0192494.s004.zip]

Archive with 4 entries (3 files):
- minimal anonymized data set/clinical.xlsx
- minimal anonymized data set/lncRNA AND mRNAmatrix.txt
- minimal anonymized data set/miRNAmatrix.txt
- minimal anonymized data set/
