# Supplementary material for: Construction and analysis for differentially expressed long non-coding RNAs and MicroRNAs mediated competing endogenous RNA network in colon cancer
Source: PLoS One. 2018 Feb 8;13(2):e0192494. doi: 10.1371/journal.pone.0192494 (PMC5805314; doi:10.1371/journal.pone.0192494)
Supplement: S1 File — (ZIP) [file pone.0192494.s004.zip › minimal anonymized data set/lncRNA AND mRNAmatrix.txt]

id	TCGA-AZ-6605-11A-01R-1839-07	TCGA-A6-2680-11A-01R-A32Z-07	TCGA-A6-5659-11A-01R-1653-07	TCGA-A6-2683-11A-01R-A32Z-07	TCGA-A6-5665-11A-01R-1653-07	TCGA-A6-2679-11A-01R-A32Z-07	TCGA-AA-3662-11A-01R-1723-07	TCGA-A6-2675-11A-01R-1723-07	TCGA-AA-3712-11A-01R-1723-07	TCGA-AA-3697-11A-01R-1723-07	TCGA-AA-3520-11A-01R-A32Z-07	TCGA-AZ-6598-11A-01R-1774-07	TCGA-AA-3489-11A-01R-1839-07	TCGA-AA-3525-11A-01R-A32Z-07	TCGA-AA-3655-11A-01R-1723-07	TCGA-AA-3514-11A-01R-A32Z-07	TCGA-AA-3713-11A-01R-1723-07	TCGA-A6-2682-11A-01R-A32Z-07	TCGA-A6-2685-11A-01R-A32Z-07	TCGA-AA-3511-11A-01R-1839-07	TCGA-AA-3516-11A-01R-A32Z-07	TCGA-AA-3534-11A-01R-A32Z-07	TCGA-AZ-6601-11A-01R-1774-07	TCGA-A6-2686-11A-01R-A32Z-07	TCGA-A6-2678-11A-01R-A32Z-07	TCGA-AA-3518-11A-01R-1672-07	TCGA-AA-3663-11A-01R-1723-07	TCGA-AD-6548-01A-11R-1839-07	TCGA-AA-A02H-01A-01R-A089-07	TCGA-AA-3525-01A-02R-0826-07	TCGA-A6-6781-01B-06R-A277-07	TCGA-A6-6649-01A-11R-1774-07	TCGA-AA-3511-01A-21R-1839-07	TCGA-A6-3809-01B-04R-A277-07	TCGA-DM-A1D0-01A-11R-A155-07	TCGA-AA-3821-01A-01R-1022-07	TCGA-D5-6530-01A-11R-1723-07	TCGA-CM-5862-01A-01R-1653-07	TCGA-D5-6534-01A-21R-1928-07	TCGA-AA-3492-01A-01R-1410-07	TCGA-A6-5667-01A-21R-1723-07	TCGA-DM-A1D7-01A-11R-A155-07	TCGA-CM-4746-01A-01R-1410-07	TCGA-F4-6703-01A-11R-1839-07	TCGA-AA-3489-01A-21R-1839-07	TCGA-G4-6302-01A-11R-1723-07	TCGA-CM-6169-01A-11R-1653-07	TCGA-AA-A00D-01A-01R-A002-07	TCGA-AY-A71X-01A-12R-A37K-07
ENSG00000259031.1	0	3	0	2	0	3	1	6	8	0	2	3	3	1	1	1	1	4	3	1	0	4	3	4	3	4	2	4	0	2	5	2	2	0	5	2	3	0	1	0	2	0	0	0	1	5	0	0	2
ENSG00000263272.1	85	72	80	79	93	75	81	64	195	47	98	171	30	80	55	64	14	111	82	110	42	107	139	75	166	88	100	55	21	27	365	184	112	196	173	174	135	68	129	33	77	244	19	77	200	77	46	39	391
ENSG00000115350.10	1853	2081	966	1556	841	1433	1343	901	1129	1832	1750	1733	2487	1172	2311	1549	3028	2160	1443	1331	1618	1451	983	2533	1180	1789	1136	1696	118	783	315	1868	1111	154	3553	535	728	1519	2055	1622	1500	2128	1217	1111	919	1399	445	690	1776
ENSG00000082068.7	953	1182	506	1261	672	1018	1070	855	1048	1100	1542	1038	1272	1038	1347	947	1413	1302	1199	1194	768	1092	787	1224	1385	1007	749	1253	174	494	1088	1166	1429	330	1983	457	1267	915	1414	1087	1416	1531	599	1362	1612	1020	789	598	1369
ENSG00000222844.1	0	0	0	0	0	0	0	1	0	0	0	0	0	0	0	0	0	0	0	0	0	0	0	1	0	0	0	0	0	0	0	0	0	0	0	0	0	0	0	0	0	0	0	0	0	0	0	0	0
ENSG00000165071.13	293	283	47	126	37	144	60	226	100	121	112	153	372	92	158	60	184	95	133	104	114	101	88	109	103	91	133	89	7	21	1962	109	589	103	22	24	38	13	145	14	20	265	39	140	231	573	41	20	336
ENSG00000091583.9	9	23	13	35	11	6	56	11	34	24	26	28	15	15	54	8	24	29	42	43	15	20	19	18	20	26	19	64	1	19	0	19	15	0	10	11	0	3	3	11	40	48	1	66	4	7	3	0	211
ENSG00000237843.1	0	0	0	0	0	0	0	0	0	0	0	0	0	0	0	0	0	0	0	0	0	0	0	0	0	0	0	0	0	0	0	0	0	0	0	0	0	1	0	0	0	0	0	0	0	0	0	0	0
ENSG00000236077.2	0	0	0	0	0	0	0	2	0	0	0	1	0	0	0	0	0	0	0	0	0	0	0	0	0	0	0	0	0	0	0	1	0	0	0	0	0	0	0	0	0	0	0	0	0	0	0	0	0
ENSG00000253418.1	0	0	0	0	0	0	0	0	0	0	0	0	0	0	0	0	0	0	0	0	0	0	0	0	0	0	0	0	0	0	0	0	1	0	0	0	0	0	0	0	0	0	0	0	0	0	0	0	0
ENSG00000276592.1	0	0	0	0	0	0	0	0	0	0	0	0	0	0	0	0	0	0	0	0	0	0	0	0	0	0	0	0	0	0	0	0	0	0	0	0	0	0	0	0	0	0	0	0	0	0	0	0	0
ENSG00000214900.7	50	140	104	199	240	175	338	224	305	159	221	275	202	259	266	166	138	288	432	353	219	220	356	153	306	170	164	185	8	33	77	335	92	17	191	42	107	58	142	25	175	271	29	86	209	37	17	33	147
ENSG00000107957.15	7511	3254	2331	5992	4782	4404	4811	6940	7471	4193	7691	6487	3489	3663	3847	3574	1854	5873	7764	7078	6151	6106	6852	5754	7950	4887	4655	6102	629	1247	21806	10686	5989	1593	3136	3064	6815	1626	12927	887	3565	5264	822	18445	14444	9527	3230	1873	10093
ENSG00000259664.2	0	1	1	0	1	3	0	0	1	0	1	1	0	1	0	0	0	0	0	0	0	0	0	0	0	0	1	7	0	1	47	64	2	0	8	0	11	1	31	0	0	0	20	1	1	0	2	6	20
ENSG00000257512.1	16	546	75	126	216	117	89	61	142	128	188	109	71	125	204	123	530	177	142	115	358	97	46	185	168	177	62	164	28	19	20	154	285	5	132	16	25	209	132	31	204	212	38	12	49	10	108	30	99
ENSG00000220842.6	277	67	62	52	84	69	362	231	145	220	63	232	508	107	496	52	534	99	81	274	27	87	124	63	102	266	271	367	262	83	2	247	593	6	1234	34	457	888	288	21	474	602	14	201	414	356	71	49	266
ENSG00000144566.9	1888	3742	1754	3887	2592	2587	2374	2277	2593	3744	4567	2459	2291	2635	2437	3492	1851	3120	3866	2566	3532	2725	2359	3859	3501	2878	2004	3104	371	941	6636	4296	2471	2259	5956	1360	2255	915	3547	684	2567	3898	718	3113	3258	2621	1619	1093	3875
ENSG00000250674.1	0	0	0	0	0	0	0	0	0	0	0	0	0	0	0	0	0	0	0	0	0	0	0	0	0	0	0	0	0	0	0	0	0	0	0	0	0	0	0	0	0	0	0	0	0	0	0	0	0
ENSG00000236810.4	22	48	13	44	16	24	52	19	55	39	40	36	22	46	51	21	42	55	45	39	28	42	29	42	43	41	21	69	7	39	52	46	58	28	45	28	51	85	33	33	36	85	30	34	46	28	19	23	95
ENSG00000224863.1	0	0	2	0	1	0	1	3	0	0	0	1	1	0	2	0	0	0	0	0	0	0	1	0	1	3	0	0	1	0	0	1	0	0	0	0	0	0	0	0	0	1	0	0	0	0	0	0	4
ENSG00000234790.1	0	0	1	0	0	0	0	0	0	0	0	0	0	0	0	0	0	0	1	0	0	0	0	0	0	0	0	0	0	1	0	0	0	0	0	1	0	0	0	0	0	0	1	0	0	0	0	2	0
ENSG00000205584.6	0	0	0	0	0	0	0	0	0	0	0	1	0	0	0	0	0	1	0	0	0	1	5	0	0	0	1	0	0	0	1	1	0	0	0	0	1	1	0	0	0	1	0	1	1	0	0	0	1
ENSG00000233535.1	1	0	0	0	0	0	0	0	0	0	1	0	0	0	1	0	0	1	0	1	0	0	0	0	1	0	1	0	0	0	0	0	0	0	0	0	0	0	0	0	0	0	1	0	0	1	0	0	0
ENSG00000215022.6	11	25	11	17	11	15	18	11	29	18	19	43	8	16	8	5	17	38	15	32	11	23	34	20	26	12	25	28	3	4	275	37	55	34	46	15	27	19	36	6	13	38	3	39	38	15	10	10	52
ENSG00000186838.12	1	1	0	0	0	0	1	0	0	0	1	1	0	0	1	0	0	0	0	0	0	0	0	0	0	0	0	0	0	0	2	0	1	0	0	0	0	0	0	0	0	0	1	0	0	0	0	0	0
ENSG00000156171.13	1409	4058	1390	3883	2159	2230	3666	1377	2395	2729	3920	2176	3042	2833	3400	2478	3041	2837	2827	2551	2507	2493	1979	3290	3317	2446	2322	2349	332	1276	2359	3641	3415	563	4865	1153	1841	5589	3011	1402	2564	3688	1474	2182	2608	1318	996	1470	3497
ENSG00000236277.1	0	0	0	0	0	0	0	0	0	0	0	0	0	0	0	0	0	0	0	0	0	0	0	0	0	0	0	0	0	0	0	0	0	0	0	0	0	0	0	0	0	0	0	0	0	0	0	0	0
ENSG00000100918.11	688	338	91	114	178	389	162	307	265	231	166	696	244	317	230	186	125	492	261	211	248	225	191	120	213	161	229	421	41	85	124	796	334	51	1078	373	705	124	567	86	137	586	44	352	361	275	116	360	673
ENSG00000244503.1	3	47	2	6	2	1	1	2	4	3	7	1	5	1	2	2	1	2	3	1	3	4	0	2	3	2	2	4	1	56	23	4	2	21	2	11	2	6	28	18	0	2	31	2	2	8	1	17	6
ENSG00000270132.1	0	0	0	0	0	0	0	0	0	0	0	0	0	0	0	0	0	0	0	0	0	0	0	0	0	0	0	0	0	0	0	0	0	0	0	0	0	0	0	0	0	0	0	0	0	0	0	0	0
ENSG00000273650.1	8	2	3	3	0	0	2	3	2	2	7	7	2	1	1	1	0	2	0	1	0	3	2	6	8	4	2	1	0	0	0	4	2	0	2	1	2	4	1	0	4	2	1	4	7	5	2	0	1
ENSG00000116032.5	1	8	0	5	2	7	5	1	21	5	2	3	2	14	6	0	0	6	7	8	2	4	9	4	3	3	4	25	1	3	0	34	9	0	53	38	3	1	11	2	4	6	0	12	23	5	4	5	15
ENSG00000168487.16	1418	2324	1076	2592	2387	2380	1443	1317	2562	2159	3234	2816	946	1985	1390	2356	1045	2601	3282	2135	3606	2432	2242	3370	2494	2515	1773	3123	396	1092	1437	3292	3094	292	1780	928	1891	687	4685	916	1532	2833	708	8736	4224	3819	768	579	1438
ENSG00000260157.3	0	0	0	0	0	0	0	0	1	0	0	0	0	0	0	0	0	1	0	0	0	0	0	0	0	0	0	1	0	0	0	0	1	0	0	0	0	0	0	0	0	0	0	0	0	0	0	0	0
ENSG00000260176.1	0	4	4	5	4	1	2	3	5	2	2	6	2	12	0	0	0	7	2	4	0	14	9	2	2	8	2	7	0	0	0	2	1	0	5	0	0	5	9	0	3	0	0	9	2	1	0	0	16
ENSG00000279419.1	3	0	0	2	4	2	3	3	1	2	2	1	3	3	1	2	1	1	3	2	0	2	5	4	4	2	6	7	2	4	6	7	2	0	1	4	4	3	3	0	1	0	1	11	0	6	0	3	0
ENSG00000235141.1	0	0	0	0	0	1	0	0	0	0	0	0	0	0	0	0	0	0	0	0	0	0	0	0	0	0	0	0	0	0	23	0	0	16	0	0	0	0	0	0	0	0	0	0	0	0	0	0	0
ENSG00000281720.1	0	0	0	0	0	0	0	0	0	0	0	0	0	0	0	0	0	0	0	0	0	0	0	0	0	0	0	0	0	0	0	0	0	0	0	0	0	0	0	0	0	0	0	0	0	0	0	0	0
ENSG00000258828.2	0	5	0	4	2	5	0	1	4	7	4	0	0	9	0	4	0	1	4	0	2	2	1	3	2	0	0	2	1	1	0	5	0	0	0	3	1	0	1	17	2	3	9	1	1	0	0	6	2
ENSG00000174903.13	8257	12462	4834	13971	9115	12060	10018	8426	10272	15255	16777	12212	10583	11104	13462	13671	11394	14025	14821	10972	15517	11672	10189	15392	12567	14285	9271	9069	713	4105	1018	13713	8473	455	7078	2385	7927	5106	11469	3713	11124	6639	3875	9509	9477	7122	2454	2416	7182
ENSG00000174748.17	32713	31170	14290	43677	17505	26877	47915	23976	31484	35454	46565	32377	53173	30038	54214	25958	49621	38603	34037	33168	23836	35044	24677	34630	44779	36999	26541	36326	4286	26592	18941	40834	29889	7583	62228	14717	46996	32239	29310	29786	30313	56512	29147	32607	44391	30204	17063	13156	59888
ENSG00000269399.2	10	20	17	23	15	20	36	21	21	14	33	58	15	33	14	21	13	40	30	44	18	27	45	23	26	23	21	63	12	16	10	62	69	7	157	24	47	55	55	7	51	157	7	28	105	28	19	22	118
ENSG00000238139.2	0	0	0	0	0	0	0	0	0	0	0	0	0	0	0	0	0	0	0	0	0	0	0	0	0	0	0	0	0	0	0	1	0	0	0	0	0	0	0	1	0	0	0	0	0	0	0	0	0
ENSG00000172497.7	0	50	1	0	0	0	0	0	2	0	1	3	1	0	0	1	1	0	1	0	3	1	2	3	2	6	0	0	0	0	1	1	0	0	0	0	0	0	1	0	0	1	0	0	1	0	0	0	2
ENSG00000242456.1	0	1	3	0	0	1	0	0	0	1	0	0	0	0	0	0	0	0	1	0	0	0	0	0	0	0	0	0	0	0	0	1	0	3	0	0	0	0	0	0	0	0	0	0	0	0	0	0	0
ENSG00000223476.1	4	0	2	2	0	0	2	1	3	0	2	2	2	1	4	4	4	3	5	3	4	3	1	5	2	0	4	0	0	3	0	7	10	0	9	1	3	7	6	0	14	4	0	2	8	0	2	1	10
ENSG00000227710.1	0	0	0	1	0	0	1	0	0	4	0	0	0	1	0	1	0	1	1	3	3	1	0	4	0	0	0	0	0	0	0	0	0	0	0	0	0	0	0	0	0	0	0	0	1	0	0	0	0
ENSG00000199962.1	0	2	0	0	0	0	0	0	0	0	0	0	0	1	0	0	0	1	0	0	0	0	0	0	0	0	0	0	0	0	28	2	0	36	0	0	0	0	1	0	0	0	0	0	0	0	0	0	0
ENSG00000233255.1	0	2	0	0	1	0	0	0	2	1	0	3	1	0	3	1	1	4	3	1	2	0	1	1	3	2	0	1	1	1	0	7	2	0	5	0	1	2	0	0	3	4	0	0	5	2	1	1	3
ENSG00000261800.1	0	0	0	0	0	0	0	0	0	0	0	0	0	0	0	0	0	0	0	0	0	0	0	0	0	0	0	0	0	0	0	0	0	0	0	0	0	0	0	0	0	0	0	0	0	0	0	0	1
ENSG00000231781.1	0	0	0	0	0	0	0	0	0	0	0	0	0	0	0	0	0	1	0	1	0	0	0	0	0	0	0	0	0	0	9	0	0	0	0	0	0	0	0	0	0	0	0	0	0	0	1	0	0
ENSG00000164049.13	0	4	0	1	2	1	2	1	10	1	1	1	0	1	0	2	1	3	1	1	2	6	5	0	3	1	1	7	0	1	7	27	6	1	9	7	2	2	5	3	1	4	3	2	4	2	1	1	34
ENSG00000272114.1	0	0	0	0	0	0	0	0	0	0	0	0	0	0	0	0	0	0	0	0	0	0	0	0	0	0	0	0	0	0	0	0	0	0	0	0	0	0	0	0	0	0	0	0	0	0	0	0	0
ENSG00000229154.1	0	0	0	0	0	0	0	0	0	0	0	0	0	0	0	0	0	0	0	0	0	0	0	0	1	0	0	0	0	0	24	0	0	0	0	0	0	0	0	0	0	0	0	0	0	0	0	0	0
ENSG00000132688.10	3320	2046	553	1663	911	2256	662	2828	1163	2158	2244	2189	696	773	449	1252	691	1440	1233	1425	1418	1847	2441	1744	1498	1404	1706	3288	421	229	743	3461	3796	74	968	298	399	417	3994	167	2677	2565	142	3957	3244	4024	1385	3904	678
ENSG00000243541.3	0	0	0	0	0	0	0	0	0	0	0	0	0	0	0	0	0	0	0	0	0	0	0	0	0	0	0	0	0	0	0	0	0	0	0	0	0	0	0	0	0	0	1	0	0	0	0	0	0
ENSG00000199109.3	0	0	0	0	0	0	0	0	0	0	0	0	0	0	0	0	0	0	0	0	0	0	0	0	0	0	0	0	0	0	0	0	0	0	0	0	0	0	0	0	0	0	0	0	0	0	0	0	0
ENSG00000226413.2	29	4	0	8	1	1	1	11	0	7	6	5	16	1	13	2	2	6	0	3	5	4	8	5	7	4	5	0	0	1	0	2	7	0	3	0	2	4	7	0	2	1	1	1	3	5	1	2	3
ENSG00000281856.1	0	0	0	0	0	0	0	0	0	0	0	0	0	0	0	0	0	0	0	0	0	0	0	0	0	0	0	0	0	0	0	0	0	0	0	0	0	0	0	0	0	0	0	0	0	0	0	0	0
ENSG00000276641.1	1	0	0	1	0	1	0	2	1	0	1	1	0	0	1	0	0	0	1	1	0	0	2	0	0	0	1	1	0	0	7	3	2	0	1	1	2	0	2	0	0	1	0	0	2	0	1	0	1
ENSG00000237011.1	0	0	0	1	0	0	0	0	0	0	0	0	0	0	0	1	0	1	0	0	0	0	0	0	0	0	0	1	0	0	53	0	0	28	0	0	0	0	0	0	0	0	0	0	0	0	0	0	0
ENSG00000259221.4	0	1	0	0	0	0	0	0	0	0	0	0	0	0	0	0	0	0	0	0	0	0	0	0	0	0	1	0	0	0	0	1	1	0	0	0	0	0	0	0	0	0	0	0	0	0	0	0	0
ENSG00000108523.14	4600	8245	2487	6289	3969	5100	4669	4172	4353	5856	7328	5789	4250	4474	5885	5333	4719	6297	6805	5223	5007	5142	4744	6343	6303	6146	4363	4227	583	2330	1083	5072	3892	693	4863	1533	3740	3884	4116	2721	3665	4973	2447	3587	3764	3931	1169	1327	6482
ENSG00000234800.2	0	0	1	2	0	1	0	0	1	0	0	0	3	1	0	0	0	0	0	0	0	1	0	1	1	0	0	3	0	1	0	5	0	0	2	0	5	1	3	0	20	3	0	0	3	1	3	0	4
ENSG00000279486.2	0	0	0	0	0	0	0	0	0	0	0	0	0	0	0	0	0	0	0	0	0	0	0	0	0	0	0	0	0	0	4	0	0	0	0	0	0	0	0	0	0	0	0	0	0	0	0	0	0
ENSG00000206762.1	1	4	3	1	4	1	5	4	16	5	7	8	0	4	2	4	1	13	10	11	2	10	12	4	9	0	3	0	0	0	3	12	19	0	9	6	8	4	7	1	5	13	0	3	5	0	4	2	15
ENSG00000227242.3	1	0	0	5	4	0	3	0	2	4	0	4	0	5	5	0	0	1	1	1	1	2	7	0	1	2	0	0	0	0	16	2	5	0	2	1	0	1	11	0	0	0	0	15	22	0	0	4	0
ENSG00000280478.1	0	0	0	0	0	0	0	0	0	0	0	0	0	0	0	0	0	0	0	0	0	0	0	0	0	0	0	0	0	0	0	0	0	0	0	0	0	0	0	0	0	0	0	0	0	0	0	0	0
ENSG00000251323.2	6	2	6	12	7	6	3	9	21	1	10	14	2	9	3	3	0	4	9	15	4	7	14	6	13	7	6	11	6	4	49	25	9	45	17	4	2	1	17	1	2	11	0	7	16	4	1	3	15
ENSG00000278153.1	1	3	2	0	1	0	1	1	1	1	1	5	2	1	0	1	0	1	2	1	1	1	1	1	1	3	1	5	0	1	7	2	1	19	0	2	1	7	1	0	2	3	1	0	1	1	0	0	8
ENSG00000233621.1	132	985	117	292	238	286	236	163	182	326	359	284	269	239	347	237	226	451	345	160	399	226	170	351	191	241	162	319	17	78	69	284	259	17	317	90	233	166	376	100	130	363	106	315	179	163	79	129	435
ENSG00000186951.15	2300	8141	2136	5888	4801	3497	3008	2909	4049	2887	6485	3617	1568	3602	2486	4271	2330	4943	4711	3935	4677	4240	3921	5857	5697	5002	2867	2946	454	1222	2827	4802	4203	1050	2649	1092	3057	2017	2473	1016	2573	2496	477	1814	3922	2036	1934	1225	4742
ENSG00000280798.1	882	1639	529	848	775	800	478	787	1127	626	1332	967	390	729	593	720	330	1126	954	526	1336	837	778	984	1071	713	787	287	60	226	828	555	505	189	619	294	453	222	842	178	436	597	49	529	545	850	193	222	670
ENSG00000271328.1	0	0	0	0	0	0	0	0	0	0	0	0	0	0	0	0	0	0	1	0	1	0	0	1	0	0	0	0	0	0	0	0	0	0	0	0	0	0	0	0	0	0	0	0	0	0	0	0	0
ENSG00000129055.11	1727	2116	703	1967	1115	1158	1750	1094	1250	1826	2219	1739	1893	1206	1998	1564	2123	1468	1700	1435	1474	1421	1439	1846	1940	1391	1232	1823	301	975	1777	1730	2826	519	4311	929	1688	2506	2693	1191	2289	3197	440	1791	2203	1881	920	799	3083
ENSG00000273434.1	0	0	1	0	0	0	0	0	0	0	0	0	0	0	0	0	0	0	0	0	0	0	0	0	0	0	0	0	0	0	0	1	0	3	0	0	0	0	0	0	0	0	0	0	0	0	0	0	0
ENSG00000276073.1	30	200	65	94	104	159	102	67	163	77	129	182	40	123	79	96	51	159	174	166	179	203	83	147	177	132	49	72	24	24	92	188	154	0	125	73	66	99	99	13	241	246	60	15	91	32	77	26	326
ENSG00000231253.1	1	1	0	0	0	0	0	0	0	0	0	1	0	0	1	0	0	0	0	0	0	0	0	1	0	0	0	0	0	0	2	0	0	0	1	0	0	0	0	0	0	0	0	0	1	0	0	0	0
ENSG00000260613.1	3	0	0	0	0	1	0	2	2	0	0	3	2	1	1	1	0	0	0	0	0	0	3	1	0	0	0	2	1	0	3	0	2	0	0	0	1	0	0	0	1	1	0	1	1	0	0	0	1
ENSG00000237632.3	0	0	0	0	0	0	0	0	1	0	0	0	0	0	0	0	0	0	1	0	0	0	0	0	1	0	0	0	1	10	2	1	1	1	1	4	0	0	0	2	0	1	18	1	0	0	2	8	3
ENSG00000224347.5	0	0	0	0	0	0	0	0	0	0	0	0	0	0	0	0	0	0	0	0	0	0	0	0	0	0	0	0	0	0	1	0	0	0	0	0	0	0	0	0	0	0	0	0	0	0	0	0	0
ENSG00000235385.1	1	0	0	1	0	2	1	2	8	8	0	0	0	1	0	0	0	0	0	1	7	0	0	4	1	0	1	31	0	3	0	3	3	12	1	5	0	1	15	1	8	5	0	31	13	3	0	1	1
ENSG00000198681.6	0	0	0	0	0	0	0	0	0	0	0	0	0	0	0	0	0	0	0	0	0	0	0	3	0	0	0	6	0	0	0	0	0	0	0	0	9	0	0	0	0	0	0	0	1	1	0	0	0
ENSG00000086159.11	28	8	2	0	1	10	2	9	3	2	3	11	15	3	7	2	3	1	5	1	6	1	4	4	1	2	9	6	0	6	19	517	50	0	14	10	1	3	134	1	10	40	8	8	12	8	3	9	90
ENSG00000212411.1	0	0	0	0	0	0	0	0	0	0	0	1	0	0	0	0	0	1	0	0	0	0	0	0	0	0	0	0	0	0	34	0	0	9	0	0	0	0	0	0	0	0	0	0	0	0	0	0	1
ENSG00000264210.1	0	0	0	0	0	0	0	0	0	0	0	0	0	0	0	0	0	0	0	0	0	0	0	0	0	0	0	0	0	0	3	0	0	10	0	0	0	0	0	0	0	0	0	0	0	0	0	0	0
ENSG00000213559.4	1	0	0	2	1	1	1	0	0	2	0	0	0	1	0	2	0	1	2	1	0	1	0	1	0	0	0	0	0	1	3	2	0	14	1	0	1	0	1	3	1	1	2	2	1	0	2	1	4
ENSG00000208022.1	0	0	0	0	0	0	0	0	0	0	0	0	0	0	0	0	0	0	0	0	0	0	0	0	0	0	0	0	0	0	0	0	0	0	0	0	0	0	0	0	0	0	0	0	0	0	0	0	0
ENSG00000205923.3	0	0	0	0	0	0	0	0	0	0	0	0	0	0	0	0	0	0	0	0	0	0	0	0	0	0	0	0	0	0	0	0	0	0	0	0	0	0	0	0	0	0	0	0	0	0	0	0	0
ENSG00000276074.1	0	0	0	0	0	0	0	0	0	0	0	0	0	0	0	0	0	0	0	0	0	0	0	0	0	0	0	0	0	0	0	0	0	0	0	0	0	0	0	0	0	0	0	0	0	0	0	0	0
ENSG00000266149.1	0	0	0	0	1	0	0	1	0	0	0	0	0	0	0	0	1	1	1	1	0	0	0	2	0	0	1	0	0	0	33	3	0	4	0	0	0	0	0	0	0	0	4	0	1	0	0	0	3
ENSG00000258376.2	44	16	6	47	13	31	30	32	28	50	27	28	29	45	57	18	16	33	23	33	18	21	33	35	37	27	26	14	0	7	96	45	18	30	1	1	17	24	83	2	13	9	0	81	49	41	25	3	23
ENSG00000231667.2	0	0	0	0	0	0	0	0	0	0	0	0	0	0	0	0	0	0	0	0	0	0	0	0	0	0	0	0	0	0	0	0	0	0	0	0	0	0	0	0	0	0	0	0	0	0	0	0	0
ENSG00000179921.13	129	219	30	85	93	180	185	143	100	130	146	375	228	130	143	185	83	116	91	103	89	109	184	78	138	126	214	67	17	12	11	188	257	0	18	20	97	47	492	38	137	92	12	187	170	246	77	34	19
ENSG00000241604.3	0	0	0	0	0	0	0	0	0	0	0	0	0	0	0	0	0	0	0	0	0	0	0	0	0	0	0	0	0	0	0	0	0	0	0	0	0	0	0	0	0	0	0	0	0	0	0	0	0
ENSG00000270549.1	0	0	0	0	0	2	0	0	0	0	0	1	0	0	0	0	0	0	0	0	0	0	0	1	0	0	0	0	0	0	16	1	0	8	0	0	0	1	0	0	0	1	0	0	1	0	0	0	1
ENSG00000280114.1	0	25	3	2	0	0	0	0	0	1	2	0	1	0	0	0	0	0	0	1	3	1	3	3	3	0	0	0	0	0	21	16	2	0	5	4	1	0	6	0	0	2	1	6	0	0	0	2	101
ENSG00000143951.14	169	70	26	89	57	76	108	108	91	86	88	89	117	75	99	80	84	106	81	106	61	84	97	83	127	97	84	134	23	29	1093	196	97	207	206	33	107	128	212	17	165	94	39	209	259	144	72	52	155
ENSG00000236269.1	0	0	0	1	3	3	2	3	2	1	1	4	2	1	1	0	0	2	4	2	3	0	5	0	0	1	2	6	0	0	184	7	4	147	3	7	2	2	4	0	2	6	3	12	10	0	6	1	11
ENSG00000273899.3	125	200	171	295	224	292	266	207	509	376	334	429	182	308	275	240	277	440	307	317	266	337	313	345	357	192	225	410	30	113	123	584	427	65	1439	242	270	261	244	164	269	667	101	287	578	133	86	166	928
ENSG00000236948.1	0	0	0	0	0	0	0	0	0	0	0	0	0	0	0	0	0	0	0	0	0	0	0	0	0	0	0	0	0	0	0	0	0	0	0	0	0	0	0	0	0	0	0	0	0	0	0	0	0
ENSG00000197879.13	25247	23415	9050	26333	16319	18623	13778	21592	16121	22373	29649	21437	10110	16892	14472	19457	10700	23527	21985	18993	25251	21285	22353	25545	25016	22135	18279	9117	1370	7470	4028	23715	12770	1362	8189	5260	11530	4741	21120	5767	7715	6784	4195	14006	13145	16582	2815	2680	20741
ENSG00000258125.1	0	0	0	0	0	0	0	0	0	0	0	0	0	0	0	0	0	0	0	0	0	0	0	0	0	0	0	1	0	0	0	1	1	0	0	0	0	1	5	0	0	0	0	2	0	0	0	0	0
ENSG00000272432.1	2	14	4	4	4	7	3	2	4	7	11	9	3	10	4	4	8	7	18	6	14	6	8	9	10	4	2	5	1	2	33	8	3	0	6	4	2	4	3	0	4	13	0	10	8	1	0	3	15
ENSG00000172985.10	564	265	152	387	221	448	247	514	336	545	406	568	356	231	168	243	147	424	251	392	256	384	717	393	436	340	384	410	76	112	616	1131	580	121	91	340	782	415	1448	128	455	434	262	1406	941	1092	297	192	499
ENSG00000169057.18	4412	2703	835	2223	1561	2003	1869	3305	1960	2000	2621	2671	1557	1839	1776	1766	886	2284	2229	2189	2064	2220	2723	2335	2841	2373	1972	2554	322	482	5346	4698	2258	1353	2376	647	1838	1174	4185	379	3003	2012	344	3037	3603	2756	1227	1189	2321
ENSG00000229661.1	0	0	0	1	0	0	0	0	0	0	0	0	1	0	1	0	0	0	0	0	0	0	0	0	2	0	0	1	0	0	0	0	0	0	2	3	2	2	0	0	0	1	1	0	0	0	0	2	1
ENSG00000239107.1	0	0	0	0	0	0	0	0	0	0	0	0	0	0	0	0	0	0	0	0	0	0	3	0	0	0	0	0	0	0	0	1	0	0	0	0	0	0	0	0	0	0	0	0	0	0	0	0	0
ENSG00000178343.4	441	487	42	119	275	191	528	685	141	299	577	460	247	56	381	54	129	73	93	217	109	223	368	154	296	428	355	57	4	2	89	111	150	20	3	12	338	76	512	9	55	56	103	57	51	136	106	39	2
ENSG00000138430.14	2536	3334	1430	4375	2206	2490	3301	2473	2462	4106	4392	3340	3914	2508	4124	3353	4235	3167	3597	2970	1975	2763	2662	3760	3625	2970	2507	7856	662	2437	3209	5984	5648	2804	13598	2187	5266	9676	3874	2074	8261	9784	2619	5588	5661	3302	4070	2691	7173
ENSG00000275016.3	0	0	0	0	0	0	0	0	0	0	0	0	0	0	0	0	0	0	0	0	0	0	0	0	0	0	0	0	0	0	0	0	0	0	1	0	0	0	1	0	0	0	0	0	1	0	1	0	0
ENSG00000277852.1	0	0	0	0	0	0	0	0	0	1	0	0	0	1	0	0	0	0	0	0	0	1	0	0	0	0	0	0	0	1	0	0	1	0	0	0	0	0	0	0	0	0	0	0	0	0	0	0	0
ENSG00000273846.1	0	0	0	0	0	0	0	0	1	0	0	0	0	0	0	0	0	0	0	0	0	0	0	0	0	0	0	0	0	0	0	0	0	0	1	0	0	0	0	0	0	1	0	0	0	0	0	0	0
ENSG00000116132.10	420	86	63	166	249	150	405	475	118	617	359	447	472	169	240	115	105	167	165	452	120	257	514	312	288	311	252	2363	61	470	12730	1263	971	2499	295	391	580	640	4636	168	505	252	278	9868	5260	1387	881	393	513
ENSG00000135218.16	1627	4874	941	3269	1399	1654	2347	1391	2140	2187	3106	1553	2458	1372	1766	1220	2683	1616	930	1345	1204	1992	2248	2383	3184	1633	3388	175	19	162	745	1116	257	238	87	123	123	132	2314	122	106	52	12	8146	6664	565	460	89	88
ENSG00000274588.1	0	2	0	1	0	0	3	1	4	1	1	0	2	0	1	0	1	3	2	3	0	0	3	0	1	2	0	3	0	0	8	0	6	7	0	0	0	6	2	3	1	0	2	0	0	0	0	0	0
ENSG00000234248.1	0	0	0	0	0	1	0	0	0	0	0	0	1	0	0	0	0	0	0	0	0	0	0	0	0	0	0	0	0	0	13	0	0	5	0	0	0	0	0	0	0	0	0	0	0	0	0	0	0
ENSG00000103375.9	2994	142	51269	75834	215477	62173	7454	7833	54580	1237	121929	11129	2335	39235	19811	26802	52095	92533	46336	39463	115883	38565	15825	175506	84603	125582	82261	2681	69	633	1	290	1926	0	204	1	335	6	1781	7	2369	42	0	1	39	19	48	0	0
ENSG00000207316.1	0	0	0	0	0	0	0	0	0	0	0	0	0	0	0	0	0	0	0	0	0	0	0	0	0	0	0	0	0	0	0	0	0	0	0	0	0	0	0	0	0	0	0	0	0	0	0	0	0
ENSG00000243802.2	9	44	3	77	4	8	4	2	14	17	12	4	6	14	2	2	4	4	8	5	8	11	2	9	8	3	1	9	8	51	18	3	6	7	11	7	8	16	6	1	5	7	93	12	2	5	4	91	7
ENSG00000136100.11	2392	5184	2317	5240	2830	2799	3556	3185	4186	3506	5670	3468	3153	3160	4377	4167	3979	4322	4437	4064	3601	3845	3383	5506	4633	4060	2733	3447	594	1029	5267	9568	6593	2170	7658	1332	2418	7784	8243	1238	3655	6892	823	2727	4902	2078	2045	1747	4421
ENSG00000280974.1	0	0	0	0	0	0	0	0	1	0	0	0	0	0	0	0	0	0	0	0	0	0	0	0	0	0	0	0	0	0	0	0	1	0	1	1	0	1	1	0	0	1	0	0	0	0	0	0	0
ENSG00000222408.1	0	0	0	0	0	0	0	0	0	0	0	0	0	0	0	0	0	0	0	0	0	0	0	0	0	0	0	0	0	0	0	0	0	0	0	0	0	0	0	0	0	0	0	0	0	0	0	0	0
ENSG00000207167.1	0	0	0	0	0	0	0	1	0	0	0	0	0	0	0	0	0	0	0	0	0	1	0	0	0	0	0	0	0	0	9	1	1	1	1	0	0	0	0	0	0	4	0	0	0	0	0	0	1
ENSG00000212443.1	3	4	0	4	3	3	3	2	12	5	5	7	0	5	3	6	4	6	3	5	1	6	10	5	8	2	2	10	1	2	2695	9	4	1037	1	6	0	2	5	5	0	23	1	4	1	1	4	1	7
ENSG00000252104.1	0	0	0	0	0	0	0	0	0	0	0	0	0	0	0	0	0	0	0	0	0	0	0	0	0	0	0	0	0	0	0	0	0	0	0	0	0	0	0	0	0	0	0	0	0	0	0	0	0
ENSG00000201931.1	0	0	0	0	0	0	0	0	0	0	0	1	0	0	0	0	0	0	0	0	0	1	0	0	0	0	0	0	0	0	6	0	0	1	0	0	0	0	0	0	0	0	0	0	0	0	0	0	0
ENSG00000250532.1	0	0	0	0	0	0	0	0	0	0	0	0	0	0	0	1	0	0	0	0	0	0	0	0	0	0	0	0	0	0	0	0	0	0	0	0	0	0	0	0	0	0	0	0	0	0	0	0	0
ENSG00000250409.1	0	0	0	0	0	0	0	0	0	0	0	0	0	0	1	0	0	0	0	0	0	0	0	0	0	0	0	0	0	0	0	0	0	0	0	0	0	0	0	0	0	0	0	0	0	0	0	0	0
ENSG00000261578.1	14	218	51	72	112	41	33	31	153	52	162	72	14	54	25	42	43	87	140	58	97	67	78	132	178	94	90	68	22	20	199	197	114	107	97	45	176	135	212	10	71	89	29	114	147	50	36	25	74
ENSG00000174442.10	241	399	283	882	392	598	464	375	549	1098	857	775	762	554	659	1111	729	670	904	891	303	596	577	786	652	480	401	2130	130	741	940	2048	800	810	1015	744	1355	552	976	559	1071	1389	277	1198	1064	812	410	261	1433
ENSG00000202423.1	0	0	0	0	0	0	0	0	0	0	0	0	0	0	0	0	0	0	0	0	0	0	0	0	0	0	0	0	0	0	0	0	0	0	0	0	0	0	0	0	0	0	0	0	0	0	0	0	0
ENSG00000121903.13	149	133	39	188	84	109	128	160	145	106	142	93	95	108	119	114	50	133	113	162	119	134	159	149	162	120	94	191	15	39	335	301	204	50	344	63	104	88	320	59	108	114	21	295	201	117	70	83	183
ENSG00000238169.1	0	0	0	0	0	0	0	0	0	1	1	0	0	0	0	0	0	0	0	0	0	0	0	0	0	0	0	1	0	0	11	0	0	0	0	0	0	0	0	0	0	0	0	0	0	0	0	0	0
ENSG00000177294.6	2	4	0	0	0	5	4	2	2	1	3	4	2	1	2	5	1	3	13	1	2	3	4	3	2	0	4	5	0	0	8	5	14	1	5	14	38	5	9	1	1	3	2	15	16	23	4	1	20
ENSG00000110092.3	3195	2785	1734	5002	2982	3448	3562	3413	3267	2575	5180	3901	2947	3022	3075	3696	1357	4520	4775	4427	3483	3890	5366	3705	2634	3309	3219	14432	1676	4863	22038	20286	10342	7067	11421	4091	11909	4227	35444	2837	17107	7385	3203	10322	8897	8583	6384	4471	10062
ENSG00000196267.11	205	269	119	344	181	204	293	186	204	161	333	275	148	207	209	214	118	266	229	195	223	216	279	278	310	260	183	256	79	39	382	299	235	50	340	83	309	147	653	149	228	283	60	225	317	192	148	127	357
ENSG00000138709.16	670	1550	869	1562	875	982	1184	1019	1501	1777	1927	1251	1194	1144	1224	1213	1608	1472	1532	1442	779	1295	1251	1403	1445	1079	903	1666	281	741	2533	2176	1133	1309	2024	880	1779	1250	861	515	1214	2238	352	1082	1655	930	616	466	2136
ENSG00000070214.14	3817	12178	10076	26496	17957	14487	14046	9772	15792	14208	30007	14012	9054	13516	16359	19530	13720	20830	22301	14837	21792	14890	13716	25587	22656	21254	10874	7820	1482	4167	19005	14307	10208	4759	20601	4740	6804	13681	11749	4501	10764	14465	2728	9745	10782	5244	5220	3429	12733
ENSG00000162510.5	5	5	2	1	5	5	6	7	11	5	15	7	4	4	7	2	5	6	3	3	5	6	9	4	2	7	5	7	0	2	11	9	10	0	11	1	10	3	10	1	9	13	2	4	16	3	4	3	16
ENSG00000173546.7	15924	2444	510	693	771	1000	792	10017	778	1954	685	5898	1369	305	887	660	645	830	904	683	1677	746	4310	1026	1880	1484	3283	920	97	451	592	17080	956	104	528	290	242	330	2829	115	1247	1438	213	2083	2278	8516	907	184	588
ENSG00000180257.11	178	349	235	690	329	286	589	273	529	337	562	364	328	352	541	278	408	605	423	552	290	435	383	554	534	367	264	524	86	200	202	771	623	95	838	262	462	371	895	368	212	913	194	207	703	256	205	59	856
ENSG00000231877.1	0	3	0	0	0	0	0	0	0	0	0	0	0	0	0	0	0	0	0	0	0	0	0	0	0	0	0	0	0	0	13	0	0	0	0	0	0	0	0	0	0	0	1	0	0	0	0	0	0
ENSG00000227471.7	11	395	2	107	87	67	8	10	43	5	167	8	9	69	61	0	187	2	70	35	1	83	3	7	55	69	47	14	3	14	0	5	14	0	34	19	8	0	8	14	8	26	28	62	6	4	0	1	34
ENSG00000164061.4	228	73	16	44	42	64	67	129	46	39	77	217	45	30	21	40	14	42	70	110	75	65	93	44	82	50	56	36	1	10	142	62	30	2	24	16	12	9	82	3	184	33	7	56	65	104	20	10	51
ENSG00000244169.3	0	0	0	0	0	0	0	0	0	0	0	0	0	0	0	0	0	0	0	0	0	0	0	0	0	0	0	0	0	0	0	0	0	0	0	0	0	0	0	0	0	0	0	0	0	0	0	0	0
ENSG00000197647.10	182	71	60	86	52	71	126	68	85	77	55	81	141	67	121	55	78	86	60	86	61	83	66	104	100	60	71	84	8	29	309	137	72	85	311	78	54	123	141	51	74	136	11	54	163	89	39	70	135
ENSG00000230196.1	0	0	0	0	0	0	0	0	0	0	0	0	0	0	0	0	0	0	0	0	0	0	0	0	0	0	0	0	0	0	0	0	0	0	1	0	0	0	0	0	0	0	0	0	0	0	0	0	0
ENSG00000280554.1	0	0	0	0	0	0	0	0	0	0	0	0	0	0	0	0	0	0	0	0	0	0	0	0	0	0	0	0	0	0	0	0	0	0	0	0	0	0	0	0	0	0	0	0	0	0	0	0	0
ENSG00000211692.1	0	0	0	0	0	1	0	0	0	0	1	0	0	0	1	0	0	2	0	0	0	0	0	0	0	0	0	0	0	0	0	0	0	0	0	1	0	0	1	0	0	0	0	1	0	0	0	0	0
ENSG00000042781.11	4	11	3	11	1	17	4	8	7	5	5	9	5	5	8	6	5	4	12	8	5	8	8	8	4	2	4	6	1	3	47	20	6	42	6	21	21	10	7	0	5	15	13	6	9	5	10	7	25
ENSG00000198742.8	1449	2398	1236	2452	2281	2245	1616	1557	2168	2546	3061	2261	1221	2105	1345	2377	731	2793	2947	2120	2670	2116	2233	2640	2561	1993	1775	2853	341	648	2039	4769	3769	555	2533	969	2725	1023	7506	679	3423	3823	576	3422	3740	1842	1135	1051	3387
ENSG00000173273.14	1909	2681	986	2742	1440	1684	1574	1688	1696	1368	2810	2099	864	1539	1258	1877	647	2221	2067	2262	1450	2137	2130	2286	2863	1963	1404	2141	309	525	5924	5378	2926	1901	1514	1188	2126	661	2216	399	1923	1821	713	2730	3170	2332	889	792	2901
ENSG00000153936.15	1283	2281	860	2128	1135	1136	1510	1087	1214	1402	2152	1299	868	1248	1334	1120	938	1537	1645	1666	1106	1378	1539	1573	1849	1850	1119	2850	299	586	5232	2781	3063	1918	3763	982	1916	2291	2773	659	3552	3104	544	3235	2059	2228	1981	1231	2330
ENSG00000249863.2	27	65	29	55	24	44	23	56	43	37	56	39	23	44	34	39	18	43	50	42	34	51	48	68	81	50	53	42	7	35	50	112	95	54	49	15	53	113	70	19	39	35	17	86	55	35	35	19	73
ENSG00000233906.1	0	0	0	0	1	0	0	0	0	0	0	0	0	0	0	0	0	0	0	0	0	0	0	0	0	1	0	0	0	0	0	0	0	0	1	0	0	0	0	0	0	0	0	0	0	0	0	0	0
ENSG00000235242.1	0	0	0	0	0	0	0	0	0	0	0	0	0	0	0	0	1	0	0	0	0	0	0	0	0	0	0	0	0	0	0	0	0	0	0	0	0	0	0	0	0	0	0	0	0	0	0	0	0
ENSG00000260147.1	0	0	0	0	0	0	0	0	0	0	0	0	0	0	0	0	0	0	0	0	0	0	0	0	0	0	0	0	0	0	0	0	0	0	0	0	0	0	0	0	0	0	0	0	0	0	0	0	0
ENSG00000136940.12	862	927	526	1345	851	917	1017	757	840	1119	1432	968	1174	846	1108	1162	839	1075	1138	1201	1017	1002	858	1197	1251	998	825	924	102	411	1530	1353	945	374	1648	490	1077	1188	1524	483	885	1189	350	1621	1395	926	649	372	1411
ENSG00000267505.1	74	15	8	7	6	16	52	105	23	42	15	40	62	4	34	11	34	7	29	16	33	16	110	28	49	33	32	4	0	1	0	34	3	0	0	0	0	1	8	0	24	8	0	7	5	175	5	2	0
ENSG00000257335.7	9	89284	384	326	413	392	20	57	135	39	158	135	32	43	38	132	65	295	164	104	392	159	19	798	219	226	83	35	3	15	1306	305	50	173	34	14	32	29	87	18	20	10	18	81	102	28	88	11	5
ENSG00000163209.13	10	1	0	0	2	0	0	1	0	0	0	0	0	18	0	0	0	0	0	0	1	0	0	0	1	0	0	17	0	1	0	14	0	0	0	1	0	2	45	5	0	0	3	33950	0	4	1	0	0
ENSG00000242291.1	1	0	0	0	0	0	1	0	0	0	2	0	0	0	0	0	0	0	0	1	1	0	0	1	2	0	0	2	1	1	0	1	0	0	0	0	1	1	0	0	0	0	0	0	0	0	2	5	1
ENSG00000240995.2	0	1	4	4	7	1	1	0	6	4	11	9	0	3	1	7	6	0	3	0	2	6	0	6	10	5	5	0	0	1	0	1	1	0	1	0	2	0	1	2	0	0	0	0	2	0	0	0	0
ENSG00000152223.11	1354	1342	666	2018	1271	1479	1069	1480	1557	998	2052	1517	705	1322	752	1621	490	1755	1854	1824	1341	1625	1546	1716	2112	1497	1035	1753	120	460	4419	3403	1068	1368	935	657	1635	369	3228	509	919	474	203	2772	1612	1222	625	499	1967
ENSG00000199017.1	0	0	0	0	0	0	0	0	0	0	0	0	0	0	0	0	0	0	0	0	0	0	0	0	0	0	0	0	0	0	0	0	0	0	0	0	0	0	0	0	0	0	0	0	0	0	0	0	0
ENSG00000279847.2	0	0	0	1	0	0	0	0	0	0	1	0	0	0	0	1	0	0	0	0	0	0	0	0	1	0	0	0	0	0	0	0	0	0	0	0	0	1	3	0	0	0	0	0	2	0	2	0	0
ENSG00000206669.1	0	0	0	0	0	0	0	0	0	0	0	0	0	0	0	0	0	0	1	0	0	0	1	0	0	0	0	0	0	0	39	0	0	11	1	0	0	0	0	0	0	0	0	0	0	0	0	0	0
ENSG00000225371.1	0	0	0	0	0	0	1	1	1	0	0	0	1	1	0	0	0	0	0	0	0	1	0	0	1	0	0	0	0	0	0	7	0	0	0	0	0	0	0	0	0	0	2	0	2	0	1	0	1
ENSG00000232453.4	50	140	29	143	109	55	84	31	74	39	94	81	44	30	87	22	62	94	61	59	130	71	49	166	82	132	55	38	4	13	29	49	36	0	52	16	101	63	70	40	26	51	18	30	66	31	8	8	127
ENSG00000106772.16	44401	6318	1793	2506	1471	1865	2245	18696	1052	5585	2767	7233	6597	1215	3510	3772	1814	2284	2644	1954	4447	2189	8720	3528	4943	4120	6392	1422	260	435	1158	4968	3361	207	1703	1013	2620	672	1309	161	2204	1138	496	729	6679	12336	1745	780	5428
ENSG00000249196.5	0	0	0	0	1	0	0	0	0	0	0	2	0	0	0	0	0	0	0	0	0	0	0	0	0	0	0	376	0	1	0	0	0	0	0	0	0	1	0	0	0	1	0	0	0	0	1	0	0
ENSG00000271149.1	0	0	0	0	0	0	0	0	0	0	0	0	0	0	0	0	0	0	0	0	0	0	0	0	0	0	0	0	0	0	0	0	0	0	0	0	0	0	0	0	0	0	0	0	0	0	0	0	0
ENSG00000261336.1	0	2	0	0	0	0	1	0	0	0	3	1	0	0	0	0	0	0	0	0	0	3	1	0	1	3	2	2	0	5	154	2	0	24	0	0	0	0	0	4	0	2	3	2	0	0	1	1	0
ENSG00000232524.1	0	0	0	0	0	0	0	0	0	0	0	0	0	0	0	0	1	0	0	0	0	0	0	1	0	0	0	1	0	2	22	5	3	0	0	0	0	3	2	2	0	0	0	0	7	4	0	0	5
ENSG00000260097.2	11	33	15	20	11	21	6	16	9	4	17	36	4	18	13	15	6	18	26	11	15	21	26	19	9	16	22	4	0	3	31	42	8	0	10	9	7	9	28	4	11	25	3	16	13	5	5	3	48
ENSG00000271973.1	2	5	2	6	3	5	2	2	6	1	2	10	1	2	1	1	1	3	4	5	2	3	7	4	2	3	3	3	0	1	44	14	7	11	13	3	5	3	4	0	2	12	0	4	7	2	1	2	15
ENSG00000207846.1	0	0	0	0	0	0	0	0	0	0	0	0	0	0	0	0	0	0	0	0	0	0	0	0	0	0	0	0	0	0	0	0	0	0	0	0	0	0	0	0	0	0	0	0	0	0	0	0	0
ENSG00000185483.10	1427	240	118	244	175	172	471	838	258	439	306	493	529	112	292	199	158	178	413	531	211	165	661	225	389	258	317	77	4	29	707	917	99	73	20	42	32	29	509	6	99	324	10	371	415	840	111	23	13
ENSG00000248585.2	0	2	0	0	0	0	0	0	0	0	0	1	0	0	0	0	0	0	0	1	0	0	1	0	0	0	0	0	0	0	57	1	0	26	0	0	0	0	1	0	0	1	1	0	0	0	0	0	1
ENSG00000245017.2	15	41	15	13	20	15	65	11	36	11	17	11	14	22	50	8	34	32	35	32	27	26	23	22	6	22	10	23	3	31	28	32	14	12	6	11	8	28	12	6	18	31	13	8	7	10	18	3	43
ENSG00000104067.15	7744	5257	1973	6031	5303	4309	2991	7156	4395	4418	7760	4135	2645	3630	2553	5163	1923	6558	5141	4152	7615	3903	5012	5593	5132	4467	3753	4016	743	1504	11463	12453	3204	2337	3110	2067	3718	2184	6630	1081	3752	2832	757	5191	3682	4581	2084	1004	6389
ENSG00000223059.1	0	0	0	0	0	0	0	0	0	0	0	0	0	0	0	0	0	0	0	0	0	0	0	0	0	0	0	0	0	0	0	0	0	0	0	0	0	0	0	0	0	0	0	0	0	0	0	0	0
ENSG00000121671.10	4144	4334	840	2255	1924	1904	1963	2118	2334	1794	3003	1772	1179	1568	1637	1488	1145	2894	1979	2043	2232	2035	1844	2325	2572	2549	1917	1208	223	532	1461	2138	1365	160	1406	428	1281	687	3336	542	1269	1388	242	1957	2252	2075	534	462	1472
ENSG00000099968.16	2691	3548	1361	4645	2401	3212	2665	2472	3202	3670	4671	3834	2703	2985	3342	3978	3332	3843	3820	3056	3621	3269	2646	4175	4429	3678	2484	3184	357	1349	2234	3650	2609	442	3563	1259	2467	1806	2976	1349	3420	4427	911	3084	1910	2573	1386	1005	3661
ENSG00000280586.1	0	0	0	0	0	0	0	0	0	0	0	0	0	0	0	0	0	0	0	0	0	0	0	0	0	0	0	0	0	0	0	0	0	0	0	0	0	0	0	0	0	0	0	0	0	0	0	0	0
ENSG00000265653.1	0	0	0	0	0	0	0	0	0	0	0	0	0	0	0	0	0	0	0	0	0	0	0	0	0	0	0	0	0	1	13	0	0	0	0	1	0	0	0	0	0	0	0	0	0	0	0	0	0
ENSG00000261777.4	7	27	8	21	6	14	32	10	14	19	17	16	13	16	24	9	16	25	30	20	11	17	14	23	26	19	12	31	8	11	83	29	23	26	31	10	6	13	23	13	38	69	9	6	33	7	20	5	66
ENSG00000281713.1	0	0	0	0	0	0	0	0	0	0	0	0	0	0	0	0	0	0	0	0	0	0	0	0	0	0	0	0	0	0	0	0	0	0	0	0	0	0	0	0	0	0	0	0	0	0	0	0	0
ENSG00000110195.10	10	21	2	16	18	7	41	9	14	5	9	11	9	17	16	4	4	11	17	13	6	17	12	8	12	18	9	68	9	1	227	38	27	0	163	8	1291	28	16	8	66	11	101	20	6	10	88	19	97
ENSG00000130427.2	2	2	0	1	1	0	1	0	2	2	1	1	0	1	3	0	1	1	0	2	2	1	1	1	0	1	1	1	2	0	0	1	0	0	10	1	0	2	2	5	1	7	0	0	2	2	0	2	1
ENSG00000223482.6	322	504	113	530	307	250	414	379	441	385	840	388	371	368	511	327	522	547	445	462	398	240	487	549	501	359	326	664	45	106	791	747	529	463	332	124	193	621	390	95	363	674	136	553	602	269	269	69	586
ENSG00000233260.1	2	2	2	0	0	1	0	0	4	2	4	0	2	1	0	0	0	1	1	1	0	1	0	2	1	0	0	2	0	2	0	2	3	1	2	26	0	1	1	13	0	3	2	1	2	0	2	3	0
ENSG00000228702.1	1	4	2	4	9	6	0	1	4	2	1	4	3	0	0	2	3	2	2	3	3	3	3	5	0	3	1	7	0	0	9	7	2	0	11	0	0	3	2	0	0	1	3	4	8	1	0	1	5
ENSG00000174776.9	7	65	0	2	0	8	4	3	2	0	2	2	4	1	6	7	2	0	3	3	4	0	3	0	1	1	4	1	0	0	64	1	1	0	2	0	2	0	7	11	0	1	0	3	3	3	1	1	1
ENSG00000086506.2	1	1	0	4	0	0	0	0	0	2	0	6	2	2	0	0	0	5	0	0	0	0	1	3	2	3	1	2	0	5	0	2	1	0	1	2	5	0	0	2	1	3	0	0	3	0	0	4	3
ENSG00000233441.5	0	0	0	0	0	2	0	0	0	0	0	0	0	2	0	0	0	0	1	0	2	0	0	0	0	0	0	0	0	0	0	1	1	0	0	0	1	0	0	0	1	0	0	0	0	0	0	0	1
ENSG00000220522.2	0	0	0	0	0	0	0	0	0	1	1	0	0	0	0	0	0	0	0	1	0	0	0	1	2	0	0	0	0	0	0	0	0	0	2	0	1	0	0	0	0	0	1	0	1	0	0	0	0
ENSG00000275043.1	0	0	0	0	0	0	0	0	0	0	0	0	0	0	0	0	0	0	0	0	0	0	0	0	0	0	0	0	0	0	0	0	0	0	0	0	0	0	0	0	0	0	0	0	0	0	0	0	0
ENSG00000260207.1	0	0	0	0	0	0	0	0	0	0	0	0	0	0	0	0	0	0	0	0	0	0	0	0	0	0	0	0	0	0	6	0	0	0	0	0	0	0	0	0	0	0	0	0	0	0	0	0	0
ENSG00000273115.1	1	0	0	0	0	0	0	0	0	1	0	0	0	0	0	0	0	1	0	0	0	0	1	0	0	0	0	0	0	0	0	0	0	0	0	0	0	0	1	1	0	0	0	0	2	1	0	0	0
ENSG00000235991.4	0	0	0	0	0	0	0	0	0	0	0	0	0	0	0	0	0	0	0	0	0	0	0	0	0	0	0	0	0	0	0	0	0	0	0	0	0	0	0	0	0	0	0	0	0	0	0	0	0
ENSG00000147613.6	0	0	0	0	0	1	0	1	3	0	0	0	0	1	0	0	2	0	0	0	0	1	0	1	0	0	0	0	0	0	3	0	0	2	0	0	0	0	0	0	0	0	0	0	0	0	0	0	0
ENSG00000222445.1	0	0	0	0	1	0	0	0	0	0	0	0	0	0	0	0	0	0	0	0	0	0	0	0	0	0	0	0	0	0	165	0	1	51	0	0	0	0	0	0	0	0	0	0	0	0	0	0	0
ENSG00000266761.1	0	0	0	0	0	0	0	0	1	0	0	0	0	0	0	0	0	0	0	0	0	0	0	0	0	0	0	0	0	0	0	0	0	0	0	0	0	0	0	0	0	0	0	0	0	0	0	0	0
ENSG00000270252.1	0	0	7	18	1	36	5	0	9	16	51	0	2	77	6	6	12	43	3	7	4	70	9	5	38	8	9	0	0	9	0	2	0	0	0	0	0	0	0	2	0	1	0	1	7	0	0	16	0
ENSG00000233608.3	214	134	26	113	76	124	118	251	119	131	147	271	235	53	219	52	79	88	112	106	104	98	190	106	152	95	231	85	7	5	282	72	82	69	5	38	24	30	342	15	61	24	4	364	274	351	40	56	2
ENSG00000187616.4	0	0	0	0	0	0	0	0	1	0	0	0	1	0	0	0	0	0	0	0	0	1	0	0	0	0	0	1	3	0	0	1	0	0	0	0	0	17	0	3	0	2	1	1	0	0	1	1	3
ENSG00000252147.1	1	7	0	2	6	3	1	1	3	0	1	3	0	3	3	3	3	4	3	4	1	2	2	0	1	1	2	7	0	0	12	5	5	10	12	2	6	5	13	0	0	7	0	3	7	5	0	0	0
ENSG00000221031.1	0	0	0	0	0	0	0	0	0	0	0	0	0	0	0	0	0	0	0	0	0	0	0	0	0	0	0	0	0	0	0	0	0	0	0	0	0	0	0	0	0	0	0	0	0	0	0	0	0
ENSG00000127325.17	1	2	1	6	0	0	0	0	0	0	5	2	0	1	0	1	0	0	2	1	1	5	0	4	2	8	5	11	6	0	2	4	9	4	18	1	2	6	15	2	5	5	2	3	33	4	8	2	9
ENSG00000241123.1	0	0	0	0	0	0	0	0	0	0	0	0	0	0	0	0	0	0	0	0	0	1	0	0	0	0	0	0	0	0	0	1	0	1	0	0	0	0	0	0	0	0	0	0	0	0	0	0	0
ENSG00000197147.11	361	667	565	1206	708	808	780	773	1014	1082	1237	1056	1062	784	982	793	648	1251	1227	1047	683	858	1200	1052	977	859	580	1588	101	481	2773	2340	1366	1730	1481	691	1190	670	1159	304	1567	1297	266	1057	1201	998	430	404	1770
ENSG00000160785.12	1047	4002	1022	2395	1880	1778	1351	1336	1790	2121	2745	1923	1312	1688	1599	2409	1520	2605	2434	1892	2036	1778	1892	2787	2190	1992	1319	1628	171	681	2402	3350	1680	991	1905	554	1574	810	2183	658	1707	2033	458	2501	2283	1265	547	599	1774
ENSG00000225770.1	1	4	4	8	1	3	0	0	8	7	10	1	4	11	0	2	2	3	4	3	5	15	1	5	11	2	0	3	1	4	1	1	0	1	4	3	0	5	2	10	3	2	14	2	1	0	4	3	3
ENSG00000124900.11	0	2	0	0	0	0	0	0	0	0	0	0	0	0	0	0	0	0	0	0	0	0	0	0	0	0	0	0	0	0	6	0	0	0	0	0	0	0	1	0	0	0	0	0	0	0	0	0	0
ENSG00000166225.7	1051	1502	595	1369	989	832	1155	1026	1104	1022	1432	1085	1092	893	1217	1108	989	1171	1266	1134	960	962	1180	1214	1532	1151	811	889	109	330	4527	1627	1032	1495	1184	537	898	729	1419	290	956	939	221	1275	1449	996	589	428	1182
ENSG00000174450.10	0	0	0	0	0	0	0	0	0	0	0	0	0	0	0	0	0	0	0	0	0	0	0	0	0	0	0	14	0	0	7	0	3	2	4	0	0	0	0	0	84	3	0	0	12	0	0	0	0
ENSG00000201850.1	0	0	0	0	0	0	0	0	0	0	0	0	0	0	0	0	0	0	0	0	0	0	0	0	0	2	0	0	0	0	78	0	0	47	0	0	0	0	0	0	0	1	0	0	1	0	0	0	0
ENSG00000199782.1	0	0	0	0	0	0	0	0	0	0	0	0	0	0	0	0	0	0	0	0	0	0	0	0	0	0	0	0	0	0	0	0	0	0	0	0	0	0	0	0	0	0	0	0	0	0	0	0	0
ENSG00000274561.1	48	90	41	60	33	42	57	43	56	45	56	76	23	35	35	31	18	50	76	58	42	49	68	63	70	51	50	29	13	10	174	69	58	48	120	34	72	40	55	3	34	69	6	41	66	68	24	25	122
ENSG00000255027.2	2	0	0	0	0	0	0	0	0	0	0	1	0	0	0	0	0	1	0	1	0	0	1	0	0	0	1	0	0	0	0	1	0	0	1	0	0	0	0	0	1	0	0	0	0	2	0	0	0
ENSG00000184363.8	964	10935	2988	9595	6737	8941	4266	4813	6823	12166	13918	7192	3059	7528	5212	9727	5218	9803	12238	6444	13033	8117	4810	11165	6738	7685	4038	10528	1895	4859	146	14212	7947	196	16041	3511	8202	3275	4588	2913	8501	10555	4788	5151	6940	3800	2496	4818	13676
ENSG00000224045.1	0	0	0	0	1	0	0	0	1	0	0	0	0	0	0	7	0	1	0	2	0	3	0	0	0	0	0	0	0	0	0	0	1	0	0	0	0	0	0	0	0	0	0	1	0	0	0	0	0
ENSG00000065923.8	150	185	73	181	126	220	252	204	183	276	235	232	158	298	203	135	48	239	215	527	143	283	200	150	204	127	209	1231	16	369	2086	832	130	981	484	363	782	65	1400	141	895	623	271	1782	1004	639	601	683	765
ENSG00000215952.1	0	0	0	0	0	0	0	0	0	0	0	0	0	0	0	0	0	0	0	0	0	0	0	0	0	0	0	0	0	0	2	0	0	10	0	1	0	0	0	0	0	0	0	0	0	0	0	0	0
ENSG00000250050.1	0	3	2	4	3	2	3	6	7	1	2	2	3	5	1	1	1	4	4	7	0	0	6	0	5	0	1	1	0	2	29	5	20	39	6	7	3	12	3	1	2	3	1	2	8	2	0	1	4
ENSG00000281467.1	0	1	0	0	1	0	0	0	1	0	0	0	0	1	0	0	1	0	1	0	1	0	0	0	1	0	0	0	0	0	0	2	0	0	0	0	0	0	1	0	0	2	0	0	3	0	0	2	0
ENSG00000135407.9	211	343	295	1166	512	417	206	188	612	366	1321	640	140	458	170	549	427	981	480	567	427	484	486	846	830	851	633	218	68	27	536	1022	383	188	152	132	172	117	491	39	164	357	71	657	459	157	171	58	750
ENSG00000177875.4	139	72	19	47	38	55	34	64	45	85	60	214	98	28	52	40	64	76	84	35	54	40	57	49	104	35	81	58	5	8	88	145	50	3	14	11	17	30	234	5	52	41	9	108	88	250	41	14	11
ENSG00000088386.14	34	41887	793	1227	287	137	570	416	1298	435	797	181	149	245	751	143	14	766	1486	419	2024	455	232	348	725	590	18	508	7	14	21	811	443	20	1715	4	2	410	184	6	126	514	6	123	86	61	83	1	10
ENSG00000228578.1	0	0	0	0	0	0	0	0	0	0	0	0	0	0	0	0	0	0	0	0	0	0	0	0	0	0	0	0	0	0	0	0	0	0	0	0	0	0	0	0	0	0	0	0	0	0	0	0	0
ENSG00000263361.1	4	2	0	0	1	0	0	2	1	0	0	8	0	2	0	4	0	1	2	1	2	0	2	0	2	1	0	2	0	0	0	4	4	13	1	0	2	1	4	0	1	2	0	0	2	0	0	1	0
ENSG00000263647.1	0	0	0	0	0	0	0	0	0	0	0	0	0	1	0	0	0	0	1	0	0	0	0	0	0	0	0	0	0	0	0	0	0	6	0	0	0	0	0	0	0	0	0	0	0	1	1	0	0
ENSG00000152804.9	331	176	109	299	149	274	394	308	188	495	418	193	383	350	298	201	199	273	200	481	164	348	320	316	349	325	230	112	7	43	362	715	150	48	95	36	174	83	586	26	87	256	136	656	559	315	151	201	124
ENSG00000187258.12	0	0	7	0	8	5	0	11	3	4	1	16	1	16	3	1	0	5	7	0	5	11	11	26	8	9	1	764	8	93	152	57	1	145	1	10	277	0	2	46	0	432	5	1	0	382	249	1	2
ENSGR0000223773.5	0	0	0	0	0	0	0	0	0	0	0	0	0	0	0	0	0	0	0	0	0	0	0	0	0	0	0	0	0	0	0	0	0	0	0	0	0	0	0	0	0	0	0	0	0	0	0	0	0
ENSG00000213187.3	0	0	0	0	0	0	0	0	0	1	0	0	0	0	0	0	0	0	0	0	0	0	0	0	0	0	1	0	0	3	0	0	0	0	0	0	0	0	0	1	1	0	2	0	0	0	0	7	1
ENSG00000263841.2	0	1	0	0	0	0	0	0	0	0	1	0	0	0	0	0	0	0	0	0	0	0	0	0	0	1	0	0	0	0	4	0	1	5	0	0	0	0	0	0	0	0	0	0	0	0	0	0	3
ENSG00000227462.1	1	3	2	1	1	2	0	1	1	4	1	2	3	1	4	8	0	0	2	0	0	2	0	1	0	1	1	1	0	24	0	3	0	0	3	9	0	3	3	8	0	5	9	0	1	1	0	40	0
ENSG00000263745.4	0	0	0	0	0	1	1	0	1	0	4	1	0	2	2	0	0	0	0	0	0	5	0	4	0	2	0	12	0	1	20	35	9	0	0	3	3	17	68	0	5	2	0	7	2	3	6	0	17
ENSG00000277566.1	1	4	5	6	10	11	5	4	7	4	4	19	4	3	11	5	4	8	6	6	0	5	12	7	7	2	9	7	0	6	92	6	5	15	10	10	12	0	5	2	1	16	1	5	12	2	0	5	19
ENSG00000254653.1	0	0	0	0	0	1	0	0	0	0	1	0	0	1	0	0	0	0	0	0	1	0	1	0	0	0	0	1	0	0	174	0	0	12	0	0	2	0	0	0	0	0	0	0	0	0	1	0	0
ENSG00000248508.5	142	233	94	172	103	159	167	116	166	115	174	213	140	144	291	98	152	235	167	169	110	229	130	246	247	174	112	117	15	48	103	189	123	20	89	61	125	103	102	51	46	250	39	97	140	73	42	28	136
ENSG00000250819.1	1	0	0	0	0	0	0	0	0	0	0	0	0	0	0	0	0	0	0	0	0	0	0	0	0	0	0	0	1	0	0	0	0	0	0	0	0	0	0	0	0	0	1	0	0	0	0	0	0
ENSG00000109132.6	354	159	26	55	85	122	56	195	19	84	94	377	211	23	61	53	36	13	99	70	136	59	70	55	76	81	151	5	2	1	2	6	7	14	0	0	0	0	29	2	35	0	0	0	0	153	0	0	0
ENSG00000197355.9	230	225	174	1053	304	618	774	226	959	808	846	719	293	853	523	661	335	621	339	732	493	882	542	390	860	607	393	1095	175	1018	363	1605	328	258	590	1084	1382	140	1582	404	665	911	160	1502	2120	641	191	477	1181
ENSG00000261003.1	1	2	4	6	6	3	1	3	4	2	1	8	1	1	0	0	7	4	2	3	1	4	6	6	1	0	0	1	0	0	10	1	1	0	0	1	3	4	2	0	0	0	2	1	0	0	0	0	3
ENSG00000185442.11	439	753	259	1195	422	643	1245	500	928	998	1215	508	525	542	887	685	395	1006	1015	1227	487	999	811	838	1570	940	720	446	41	785	906	2116	352	99	403	1169	4354	98	684	555	841	547	1185	601	341	863	149	177	2676
ENSG00000127955.14	3316	585	918	1711	1475	1031	1003	2321	935	1329	2037	1954	1800	852	1515	1014	1335	2022	1349	852	2012	1174	1395	1367	2108	1650	1835	499	64	289	2178	1460	471	494	1028	256	208	300	876	96	359	586	171	1520	1443	2187	351	67	699
ENSG00000274592.1	0	0	0	0	0	0	0	0	0	0	0	0	0	0	0	0	0	0	0	0	0	0	0	0	0	0	0	0	0	0	0	0	0	0	0	0	0	0	0	0	0	0	0	0	0	0	0	0	0
ENSG00000255424.1	0	0	0	0	1	0	0	0	0	0	0	0	0	0	0	0	0	0	0	0	0	0	0	0	0	0	0	0	0	0	7	0	0	0	0	0	0	0	0	0	0	0	0	0	0	0	0	0	0
ENSG00000236986.5	0	6	1	1	1	4	5	4	7	2	2	5	7	3	8	2	4	1	3	6	3	5	6	1	2	4	0	0	0	2	269	8	0	177	6	4	7	2	1	1	2	2	3	0	4	3	1	2	5
ENSG00000275488.1	0	0	1	1	1	0	1	1	0	1	2	0	0	1	0	1	0	0	0	0	1	0	2	2	0	1	0	1	0	0	145	0	0	56	3	4	0	0	0	0	0	2	0	0	0	0	2	1	1
ENSG00000250327.1	52	71	3	10	11	22	19	35	15	20	16	37	27	26	27	6	4	27	14	17	9	7	27	23	19	34	23	14	0	8	6	36	6	0	23	2	17	1	21	7	8	29	4	16	31	36	2	3	20
ENSG00000228225.1	0	0	0	0	0	0	0	0	0	0	0	0	0	0	0	0	0	0	0	0	0	0	0	0	0	0	0	0	0	0	0	0	0	4	0	0	0	0	0	0	0	0	0	0	0	0	0	0	0
ENSG00000159363.16	1270	3782	1275	4542	2847	3777	3056	2665	3404	5433	7294	3897	1866	3849	2614	4129	1919	5189	5532	3657	4668	4231	4242	4135	3883	4532	3042	4968	583	3325	374	7958	9035	136	10437	1926	5707	2306	10931	2175	4874	8351	2622	6173	2825	3508	1059	2559	7532
ENSG00000250219.2	0	0	0	0	0	0	0	2	0	0	0	0	0	0	0	0	0	0	0	0	0	0	0	0	0	0	0	0	0	0	19	0	0	0	0	0	1	0	0	0	0	0	0	0	0	0	0	0	0
ENSG00000226221.1	62	59	31	64	27	63	48	28	129	161	108	41	81	135	46	49	43	71	67	69	36	156	26	51	84	80	17	37	19	122	77	41	56	90	63	26	72	84	48	34	25	48	410	76	93	27	38	59	139
ENSG00000251000.1	9	105	8	12	16	25	14	19	30	32	29	26	22	21	36	13	37	33	37	46	22	16	10	29	23	30	18	11	0	9	8	19	38	1	12	2	6	2	15	4	16	46	15	16	27	11	6	4	18
ENSG00000231403.1	0	2	0	0	1	0	0	0	0	0	0	0	0	0	0	0	0	0	0	0	0	0	1	0	0	0	0	0	0	0	0	1	0	2	0	0	0	0	0	0	0	0	0	0	0	0	0	0	0
ENSG00000274683.1	0	0	0	0	0	0	0	0	0	0	0	0	0	0	0	0	0	0	0	0	0	0	0	0	0	0	0	0	0	0	0	0	0	0	0	0	0	0	0	0	0	0	0	0	0	0	0	0	0
ENSG00000188613.6	46	38	10	27	14	24	46	66	26	30	25	59	66	13	33	13	34	20	35	24	14	17	46	36	35	30	52	26	5	16	34	52	10	11	30	30	92	10	26	21	50	30	45	32	46	76	9	7	24
ENSG00000255450.1	3	4	0	8	1	0	0	1	6	6	5	0	3	3	4	2	2	2	3	3	2	3	1	4	2	2	0	3	1	3	3	0	2	0	3	0	1	2	1	8	2	2	2	1	3	1	0	2	6
ENSG00000117400.13	28	12	4	8	9	12	13	18	14	12	13	21	7	14	14	10	7	7	11	11	15	16	12	17	19	15	8	10	0	7	27	36	14	0	5	4	4	4	14	5	4	11	6	7	11	13	5	4	9
ENSG00000270898.4	1	0	2	3	2	1	1	1	1	4	1	3	2	0	2	2	1	1	2	3	0	1	0	1	2	1	1	0	0	0	18	4	2	0	1	0	1	4	4	0	0	1	1	1	5	0	0	1	6
ENSG00000279042.1	4	1	4	0	1	2	0	4	2	1	7	1	0	3	1	1	0	12	14	6	9	10	0	6	7	2	1	2	0	1	0	0	3	0	0	0	17	0	1	0	1	2	0	1	0	1	0	0	0
ENSG00000226032.1	0	0	0	1	0	0	0	0	0	1	0	0	0	0	0	0	0	1	1	1	0	0	1	0	1	0	0	1	0	1	0	0	0	0	0	0	0	0	2	0	2	1	0	4	2	5	0	1	0
ENSG00000227342.1	0	0	0	0	1	0	4	0	5	0	0	3	0	0	5	1	0	0	3	0	0	0	0	0	3	0	0	0	0	0	0	0	0	0	0	0	0	0	0	0	0	0	0	0	0	0	0	0	0
ENSG00000183632.13	0	0	0	0	0	0	0	0	0	0	0	0	0	0	0	0	0	0	0	0	0	1	0	0	0	0	0	0	0	0	0	0	0	0	0	0	0	0	1	0	0	0	0	0	0	0	0	0	0
ENSG00000252699.1	0	0	0	0	0	0	0	0	0	0	0	0	0	0	0	0	0	0	0	0	0	0	0	0	0	0	0	0	0	0	0	0	0	0	0	0	0	0	0	0	0	0	0	0	0	0	0	0	0
ENSG00000147050.13	658	4611	1024	2533	1885	2040	1873	1142	1568	1452	3125	1812	891	1271	1036	2583	1173	1677	2655	1626	2601	1967	1100	2671	2621	2038	940	2135	272	394	1734	1744	1015	854	1167	977	1125	689	2028	791	1857	1094	214	1218	1379	1200	944	425	1523
ENSG00000204403.8	18	16	3	10	5	8	15	10	8	9	10	8	17	5	18	2	9	6	5	12	7	5	9	10	11	11	8	3	0	2	24	14	10	0	0	5	2	1	18	0	4	3	0	5	9	16	3	0	11
ENSG00000107014.8	1	0	5	12	3	17	20	3	8	7	12	10	20	9	21	9	7	3	11	17	3	14	7	6	9	6	2	31	8	5	32	13	19	0	42	10	5	61	5	9	9	18	21	3	17	4	14	8	30
ENSG00000228764.1	4	0	0	0	0	0	0	0	0	0	0	0	0	1	0	0	0	0	0	0	0	0	0	0	0	0	0	0	0	0	0	1	0	0	0	0	1	0	0	0	0	0	0	0	0	0	0	1	0
ENSG00000227344.2	1	1	0	1	1	2	0	0	2	0	0	1	1	1	0	2	2	1	1	1	0	2	1	0	0	3	1	0	2	0	1	2	1	2	0	3	2	0	0	2	1	0	3	2	2	1	1	1	2
ENSG00000280020.1	1	17	0	1	4	3	2	6	5	0	2	4	0	2	3	1	1	2	6	3	4	2	5	4	3	2	1	5	0	3	4	10	12	0	13	4	2	2	7	1	7	3	1	7	8	2	4	5	3
ENSG00000257095.1	0	0	0	0	0	0	0	0	0	0	0	0	0	0	0	0	0	0	0	0	0	0	0	0	0	0	0	0	0	0	0	0	0	0	0	0	0	0	0	0	0	0	0	0	0	0	0	0	0
ENSG00000274790.1	0	0	0	0	0	0	0	0	0	0	0	0	0	0	0	0	0	0	0	0	0	0	0	0	0	0	0	0	0	0	0	0	0	0	0	0	0	0	0	0	0	0	0	0	0	0	0	0	0
ENSG00000168122.4	1	0	0	1	0	0	0	0	0	0	0	0	0	0	0	0	0	0	0	0	0	0	0	0	0	0	0	0	0	0	0	0	0	0	0	0	0	0	0	0	0	0	0	0	0	0	0	0	0
ENSG00000258481.1	0	0	0	0	0	0	0	0	0	0	0	0	1	0	1	0	0	1	0	0	0	0	0	0	0	0	0	0	0	0	0	0	0	0	0	0	0	0	1	0	0	0	0	0	0	0	0	0	0
ENSG00000131165.13	4012	12636	3529	11864	8010	8019	5799	6151	7309	8378	13148	9290	5813	8430	8030	8952	8130	11421	11318	7664	14192	8816	5862	11155	7953	9737	6187	6727	742	3498	561	11257	8294	322	14311	1935	6490	3785	10634	3170	8864	9535	4551	8240	7089	4187	1708	2817	8070
ENSG00000235847.2	21	6	3	85	7	74	15	55	56	58	122	1	102	54	8	139	33	51	25	14	49	38	29	28	5	0	36	167	4	45	87	85	35	57	49	43	26	22	23	25	99	2	18	53	118	38	25	36	57
ENSG00000226679.1	3	2	0	1	0	0	0	0	0	0	0	2	3	0	1	0	2	0	1	0	0	0	0	0	2	3	1	0	1	0	0	0	0	0	0	0	0	0	0	0	0	1	0	1	1	0	0	0	0
ENSG00000232576.2	0	0	0	0	0	0	0	0	0	2	0	0	1	1	0	0	0	0	0	0	0	0	0	0	0	0	0	0	0	1	0	0	0	0	0	0	0	0	0	0	0	1	0	0	0	0	0	0	0
ENSG00000274067.1	0	0	0	0	0	0	0	0	0	0	0	0	1	0	0	0	0	0	0	0	0	0	0	0	0	0	0	0	0	0	0	0	0	0	0	0	0	0	0	0	0	0	0	0	1	1	0	0	0
ENSG00000231514.1	0	0	0	0	0	0	0	0	0	1	0	0	0	1	0	1	0	0	0	1	0	0	0	0	0	0	0	1	0	0	0	1	0	0	0	0	0	0	0	0	0	0	1	0	1	0	1	2	0
ENSG00000119812.17	1476	1521	755	2153	949	1290	1303	1609	1286	2361	2308	1634	1497	1369	1459	1625	1477	1863	1824	1726	1233	1445	1906	1995	1626	1369	1348	2860	361	972	1514	2967	2371	627	3869	940	2261	1683	2509	863	3450	2860	855	3743	3314	1856	1036	1163	2830
ENSG00000196263.6	488	118	73	242	141	163	234	380	262	152	190	261	226	58	213	101	76	185	134	175	159	182	207	172	298	179	275	58	4	2	544	88	93	22	294	12	10	72	278	2	42	24	1	127	160	191	49	9	18
ENSG00000224947.1	0	0	0	0	0	0	0	0	0	0	0	0	0	0	0	0	0	0	0	0	0	0	0	0	0	0	0	0	0	0	0	0	0	0	0	0	0	0	0	0	0	0	0	0	0	0	0	0	0
ENSG00000244559.1	0	0	1	4	3	1	1	1	3	0	0	4	0	0	1	1	0	1	1	0	0	1	0	2	1	5	2	3	0	1	0	5	3	0	0	10	0	0	2	0	0	2	0	0	1	1	0	0	10
ENSG00000248511.1	0	0	0	0	0	0	0	0	0	0	0	0	0	0	0	0	0	0	0	0	0	0	0	0	0	0	0	0	0	0	0	0	0	0	0	0	0	0	0	0	0	0	0	0	0	0	0	0	0
ENSG00000259496.2	0	0	0	0	0	0	0	0	0	0	0	0	0	0	0	0	0	1	1	2	0	0	0	0	0	0	0	0	0	0	0	1	1	0	0	0	1	0	0	0	0	0	0	0	0	0	0	0	1
ENSG00000113161.14	1656	4682	3883	11729	7289	8691	3096	7831	6183	7229	12841	5754	5782	7125	3462	10343	4306	8392	11389	4967	7780	5879	5246	12260	6428	5534	4359	10241	326	2217	3411	8093	5258	2544	9578	2592	4207	2137	3970	3576	5991	8096	1872	4085	7172	4157	1233	1081	4832
ENSG00000256640.1	0	0	0	0	0	0	0	0	0	0	0	0	0	0	0	0	0	0	0	0	0	0	0	0	0	0	0	0	0	0	38	0	0	11	0	0	0	0	1	1	0	0	0	0	1	0	0	0	0
ENSG00000252151.1	0	0	0	0	0	0	0	0	0	0	0	0	0	0	0	0	0	0	0	0	0	0	0	0	0	0	0	0	0	0	0	0	0	0	0	0	0	0	0	0	0	0	0	0	0	0	0	0	0
ENSG00000231095.1	0	0	0	0	0	0	0	0	2	0	0	0	2	0	0	0	0	0	1	1	1	0	0	0	0	0	1	0	0	2	0	0	0	0	0	1	0	0	0	1	0	0	2	0	1	0	0	1	0
ENSG00000244038.8	6162	11155	5300	16278	7506	12049	11934	7666	11999	20033	18473	11116	14025	11877	15433	15147	12808	14931	18835	14298	10627	13430	11133	15136	13840	12047	8978	21360	1758	13877	1948	21242	19681	1222	28115	7599	15991	13003	16030	12635	12052	19196	17187	19048	12891	9708	5142	6513	19952
ENSG00000252784.1	0	0	0	0	0	0	0	0	0	0	0	0	0	0	0	0	0	0	0	1	0	0	0	0	0	0	0	0	0	0	0	0	0	0	0	0	0	0	0	0	0	0	0	0	0	0	0	0	0
ENSG00000076067.10	2580	1362	937	2603	1896	1942	1923	1816	1959	1742	3207	2075	1314	2806	1594	2073	597	2255	2656	2404	2289	1940	2057	1776	2308	1714	1500	1871	405	902	9515	3089	2172	1829	2341	1171	1975	510	6645	917	1474	2439	403	4928	3151	2763	1161	896	3177
ENSG00000263813.1	0	0	0	0	2	0	0	0	0	1	0	2	0	0	0	0	0	0	0	0	0	0	0	0	1	0	0	0	0	0	24	0	1	45	0	0	0	0	0	0	0	0	0	0	0	0	0	0	0
ENSG00000206687.1	0	0	0	0	0	0	0	1	0	0	0	0	0	0	0	0	0	0	0	0	0	1	0	0	1	0	0	0	0	0	40	0	0	27	0	0	1	0	0	0	0	0	0	0	0	0	0	0	0
ENSG00000258417.3	0	0	0	0	0	0	0	0	0	0	0	0	0	0	0	0	0	0	0	0	0	0	0	0	0	0	0	0	0	0	0	0	0	0	0	0	0	0	0	0	0	0	1	0	0	0	0	0	0
ENSG00000248121.7	8	4	0	6	4	16	5	0	13	4	7	4	2	1	13	4	1	12	15	5	3	11	1	2	8	1	8	3	2	6	18	8	1	22	15	2	2	3	4	5	4	2	11	9	4	2	4	3	8
ENSG00000253144.1	0	0	0	0	0	0	0	0	0	0	0	0	0	0	0	0	0	0	0	0	0	0	0	0	0	0	0	0	0	0	0	0	0	0	0	0	0	0	0	0	0	0	0	0	0	0	0	0	0
ENSG00000239640.3	0	0	0	0	0	0	0	0	0	0	0	0	0	0	0	0	0	0	0	0	0	0	0	0	0	0	0	0	0	0	0	0	0	1	0	0	0	0	0	0	0	0	0	0	0	0	0	0	0
ENSG00000008517.15	1587	46841	3508	8008	10155	17569	3372	5183	5655	5159	12956	5584	8509	9886	5498	31629	7443	8787	11567	4496	23176	5982	4821	9327	6923	8015	5107	14806	1797	3969	812	6107	9503	689	4608	2846	9568	5143	21252	4280	11857	8162	3494	15278	7239	6354	2982	6309	4248
ENSG00000265985.1	0	0	0	0	0	0	0	0	0	0	0	0	0	0	0	0	0	0	0	0	0	0	0	0	0	0	0	0	0	0	0	0	0	0	0	0	0	0	1	0	0	1	0	0	0	0	0	0	0
ENSG00000095970.15	43	33	29	137	64	79	70	41	229	279	92	47	61	126	289	14	368	149	108	109	69	166	90	94	204	68	109	408	18	87	135	111	181	45	62	74	362	139	3471	389	179	96	25	2089	649	566	201	126	58
ENSG00000237275.1	0	0	0	0	0	0	0	0	0	0	0	0	0	0	0	0	0	0	0	0	0	0	0	0	0	0	0	0	0	0	0	0	0	0	0	0	0	0	0	0	0	0	0	0	0	0	0	0	0
ENSG00000278949.1	7	18	4	13	27	12	20	9	46	8	25	29	4	13	5	10	6	15	15	17	13	20	20	21	25	11	18	4	3	3	443	18	8	155	26	10	2	0	10	1	2	1	1	17	34	6	9	0	2
ENSG00000235802.1	8	3	0	1	1	3	1	2	2	2	1	2	1	3	2	1	1	0	3	2	1	4	0	2	1	1	3	0	0	0	0	4	2	1	1	0	3	0	6	0	2	0	0	4	3	1	0	0	0
ENSG00000233610.1	8	2	2	1	1	5	1	8	4	5	2	8	9	1	6	0	3	0	3	1	0	1	4	4	5	2	5	0	0	1	5	0	1	0	2	0	2	0	1	0	0	10	0	4	1	2	3	1	0
ENSG00000124535.14	1373	2079	1194	2690	1580	2259	2169	1887	2235	2318	3308	2234	1382	2086	2126	2262	1529	2705	3470	2605	2169	2473	2171	2651	2899	2500	1700	4461	794	1165	671	4294	3846	384	6529	1027	2450	3105	3696	1526	4041	4827	1612	3432	2783	1796	1429	1927	3824
ENSG00000229463.2	0	1	0	0	1	1	0	0	2	0	0	4	0	0	0	1	0	0	0	2	0	1	0	0	1	0	0	0	0	0	169	1	1	68	1	0	0	1	2	0	0	0	0	2	2	0	1	0	1
ENSG00000255717.5	434	602	448	712	514	637	1093	403	1418	1029	707	1094	765	910	895	544	1165	803	724	968	320	824	808	686	872	453	562	3873	337	1306	1752	2932	1660	2886	2093	1994	1917	2085	1062	773	1179	4781	684	1568	3774	641	947	1092	3017
ENSG00000279088.1	135	150	54	143	95	106	141	90	208	164	102	188	143	173	148	79	114	141	133	175	88	145	126	128	198	98	131	250	35	74	352	353	191	172	326	171	163	93	100	23	70	491	112	171	445	99	57	118	317
ENSG00000273030.1	7	4	1	3	0	4	1	2	2	2	4	3	1	0	3	0	1	7	7	3	1	4	5	2	4	2	6	5	3	0	0	3	0	0	3	3	2	4	4	0	1	7	0	1	2	5	1	2	7
ENSG00000231918.1	0	0	0	0	0	0	0	0	0	0	0	0	0	0	0	0	0	0	0	0	0	0	0	0	0	0	0	0	0	0	10	0	0	0	0	0	0	2	0	0	0	0	1	0	0	0	0	0	0
ENSG00000204231.9	2418	2667	969	3222	1569	2277	2524	1806	2867	2194	3313	2758	2135	2215	2661	2102	2357	3122	2715	2642	2231	2740	2250	2946	3237	2724	2057	2047	327	1387	995	3039	3092	248	3398	1142	2455	1680	2910	1425	2459	2894	1013	2742	3449	1953	1011	967	3401
ENSG00000179855.5	85	664	57	193	135	279	166	128	233	248	237	282	101	98	134	91	61	144	232	220	149	204	252	264	239	151	219	128	21	32	113	298	150	17	101	33	52	85	410	28	89	177	15	403	333	203	105	57	32
ENSG00000243853.1	0	0	0	0	0	0	0	0	1	0	0	0	0	0	0	0	0	0	0	0	0	0	0	0	0	0	0	0	0	0	0	0	0	0	0	0	0	0	1	0	0	0	0	0	0	0	0	0	0
ENSG00000212135.1	0	0	0	0	0	0	0	0	3	1	0	0	0	3	1	2	0	0	3	1	0	1	1	0	1	5	0	9	0	1	151	5	0	92	6	1	1	1	2	0	1	1	1	1	3	0	0	0	1
ENSG00000215915.8	62	24	27	31	28	54	26	25	33	50	44	55	41	75	35	16	46	76	40	40	42	72	63	22	29	17	26	315	36	5	131	166	112	18	165	128	20	17	72	178	10	139	14	129	301	138	20	28	61
ENSG00000255633.4	10	8	12	8	10	6	3	2	12	5	14	5	2	9	0	10	3	6	4	11	9	12	9	11	8	16	3	0	1	0	30	1	6	60	3	1	3	8	9	0	1	3	0	2	1	4	4	0	12
ENSG00000244632.3	0	0	0	0	0	0	0	0	0	0	0	0	0	0	0	0	0	0	0	0	0	0	0	0	0	0	0	0	0	0	0	0	0	0	0	0	0	0	0	0	0	0	0	0	0	0	0	0	0
ENSG00000259338.1	0	15	2	2	0	5	2	1	6	3	3	2	5	3	1	2	2	4	2	3	4	3	1	4	5	1	2	1	0	3	0	1	2	0	7	0	2	1	0	1	2	3	5	0	3	1	1	2	9
ENSG00000226441.2	0	0	1	0	2	0	0	0	0	0	1	0	0	0	0	0	0	0	1	0	0	0	0	0	0	0	0	0	0	0	44	0	0	6	0	0	0	0	0	0	0	0	0	0	0	0	0	0	0
ENSG00000125354.21	10358	2425	790	1672	1287	2731	1510	4837	1109	2200	2157	2480	3921	2622	2832	1741	1163	1760	1973	3344	2325	2436	2632	1312	1939	1918	2682	1306	48	809	1990	1808	927	723	959	599	1018	144	3545	295	1831	837	147	2815	3525	2162	1083	501	1200
ENSG00000264028.2	2	1	0	0	0	0	0	0	4	0	0	4	0	0	1	2	0	2	0	0	0	1	3	0	1	1	1	0	0	0	0	4	1	0	0	0	1	1	0	0	2	1	0	2	1	0	1	0	1
ENSG00000219409.2	0	0	0	0	0	0	0	0	0	0	0	0	0	0	0	0	0	0	0	0	0	0	0	0	0	0	0	1	0	0	26	0	0	8	0	0	0	0	1	0	0	0	0	0	0	0	0	0	0
ENSG00000213247.3	1	5	4	7	6	10	6	2	11	3	10	12	0	16	2	6	9	6	10	4	8	6	14	19	4	10	5	3	1	1	0	5	0	0	3	2	2	0	2	2	0	1	0	0	0	2	1	0	2
ENSG00000136888.6	2399	3356	1694	3528	2329	2843	3656	2238	2898	4832	4187	2738	5666	3331	4567	3220	5139	3754	3769	3883	3632	2883	2597	3262	3708	3131	2556	4823	573	1665	4024	4859	5571	1491	9149	1603	3135	7204	5864	1172	2615	10336	1457	4844	4845	3620	1997	1822	6723
ENSG00000251306.1	0	0	0	0	0	0	0	2	0	1	0	0	0	0	0	0	0	1	0	0	0	0	1	0	0	0	0	0	0	1	99	0	0	54	0	0	0	0	0	0	0	0	1	0	0	2	0	4	0
ENSG00000249958.1	0	1	0	0	0	0	0	0	0	0	0	0	0	0	0	0	0	0	1	0	0	0	0	1	0	0	0	8	0	0	0	3	0	0	0	0	1	0	0	1	0	0	0	0	0	0	0	1	0
ENSG00000259032.2	7	8	3	6	4	4	3	1	10	11	7	5	11	10	1	2	2	5	9	6	5	5	1	10	5	2	3	9	0	14	0	3	5	1	6	5	0	4	5	6	4	7	15	6	2	1	3	9	4
ENSG00000264073.1	0	0	1	0	0	0	0	0	0	0	0	0	0	0	0	0	0	0	0	0	0	0	0	0	0	0	0	0	0	0	0	0	0	0	0	0	0	0	0	0	0	0	0	0	0	0	0	0	0
ENSG00000223962.1	0	10	0	0	0	2	0	0	2	0	0	0	1	3	0	0	0	0	0	0	0	1	0	0	0	1	0	0	0	0	0	0	0	0	1	0	0	0	1	2	0	0	0	1	1	0	0	2	1
ENSG00000214575.8	827	149	28	72	73	75	121	264	99	167	102	228	171	31	143	46	52	45	62	62	110	58	138	105	158	119	141	29	0	1	55	74	13	1	5	2	1	16	99	0	31	5	1	64	47	191	16	7	1
ENSG00000227186.1	0	0	0	0	3	0	0	1	1	0	0	1	0	1	0	0	0	0	0	1	0	1	0	0	0	0	0	0	0	0	10	1	0	0	0	2	0	0	2	0	0	0	0	2	3	0	1	0	0
ENSG00000244404.3	0	0	0	0	0	0	0	0	0	0	0	0	0	0	0	0	0	0	0	0	0	0	0	0	0	0	0	0	0	0	0	0	0	0	0	0	0	0	1	0	0	0	0	0	0	0	0	0	0
ENSG00000255186.1	1	4	10	13	33	17	3	5	43	9	25	42	2	10	5	20	2	7	14	11	16	13	14	19	34	2	19	0	0	2	10	2	6	12	14	3	1	0	1	1	0	3	0	1	3	0	4	0	12
ENSG00000104824.15	7342	9262	4783	11783	6242	7636	7503	6494	8244	11632	12172	10203	8746	8156	9121	10699	8137	9857	12332	10661	7989	9346	9341	10184	11295	9101	7143	14753	1337	3747	5333	13597	11006	3928	19425	3784	9275	9717	10836	6242	15014	17057	5709	13009	13482	8150	4930	3797	12187
ENSG00000253205.4	0	0	0	0	0	0	0	0	0	0	0	0	0	0	0	0	0	0	0	0	0	0	0	0	0	0	0	0	0	0	0	0	0	0	0	0	0	0	0	0	0	0	1	0	0	0	0	0	0
ENSG00000266252.1	1	0	0	1	1	1	0	0	2	1	2	0	0	0	1	1	1	1	3	1	1	1	1	0	1	2	0	2	0	0	15	6	0	11	4	0	1	1	2	0	0	2	0	0	0	1	3	0	5
ENSG00000223587.1	0	0	0	0	0	0	0	0	0	0	0	0	1	0	0	0	0	0	0	0	0	0	0	0	0	0	0	0	0	0	0	0	0	0	0	0	0	0	0	0	0	0	0	0	0	0	0	0	0
ENSG00000175785.11	4203	2263	285	399	345	1105	263	2159	542	801	492	2631	1599	166	691	272	345	254	455	549	717	401	927	585	1176	718	1615	56	1	11	13	189	17	15	1	3	3	17	102	2	118	6	0	48	37	1948	20	4	5
ENSG00000205360.6	1	104	1	8	21	3	5	5	7	6	20	3	4	8	13	3	6	15	3	2	30	9	0	19	10	20	1	0	0	1	0	0	0	0	2	0	0	0	0	0	0	0	0	0	0	0	0	0	0
ENSG00000254906.1	0	0	0	0	0	0	0	0	0	0	0	0	0	0	0	0	0	0	0	0	0	0	0	0	0	0	0	0	0	0	0	0	0	0	0	0	0	0	0	0	0	0	0	0	0	0	0	0	0
ENSG00000224752.1	0	0	0	0	0	0	0	0	0	0	0	0	0	0	0	0	0	0	0	0	0	0	0	0	0	1	0	0	0	0	0	13	0	0	0	0	1	0	1	0	0	0	0	0	0	0	0	0	0
ENSG00000230402.2	0	0	0	0	0	0	0	0	0	0	0	0	1	0	0	0	0	0	0	0	0	0	0	0	0	0	0	0	0	0	0	0	0	0	0	0	0	0	0	0	0	0	0	0	1	0	0	0	0
ENSG00000236083.1	0	0	0	0	0	0	0	0	0	0	0	0	0	0	0	0	0	0	0	0	0	0	0	0	0	0	0	0	0	0	0	0	0	0	0	0	0	0	0	0	0	0	0	0	0	0	0	0	0
ENSG00000232970.1	1	1	1	2	0	0	1	0	0	1	0	0	0	0	0	0	0	0	0	0	0	0	0	0	0	0	0	0	0	0	44	2	0	26	1	0	0	0	0	0	0	0	0	0	0	0	0	0	0
ENSG00000257842.4	3	17	45	66	41	23	40	38	41	31	51	88	14	41	47	19	103	69	19	42	11	27	7	50	48	43	5	18	0	2	63	12	8	0	198	0	0	0	3	0	6	15	18	0	0	0	8	8	0
ENSG00000266469.1	382	347	191	514	293	322	309	357	311	350	517	436	169	309	241	380	136	399	427	378	266	359	346	458	483	364	334	478	58	138	495	589	454	158	294	228	416	204	438	84	626	538	66	628	622	421	284	202	487
ENSG00000189212.11	6	4	0	2	1	0	4	1	1	3	1	5	3	1	0	3	1	0	2	0	0	0	1	2	1	1	1	1	0	0	319	5	1	23	1	0	1	0	1	0	0	3	0	2	0	1	1	0	2
ENSG00000270335.1	0	0	0	0	0	0	0	0	0	0	0	0	0	0	0	0	0	0	0	0	0	0	0	0	0	0	0	0	0	0	15	0	0	12	0	1	0	0	0	0	0	0	0	0	0	0	0	0	0
ENSG00000266491.1	0	0	0	1	0	0	0	0	0	0	0	1	0	0	0	0	0	0	0	0	0	1	0	0	0	0	0	0	0	0	1	1	1	0	0	0	0	0	0	0	0	0	0	0	2	1	0	0	0
ENSG00000212521.1	0	0	0	0	0	0	0	0	0	0	0	0	0	0	0	0	0	0	0	0	0	0	0	0	0	0	0	0	0	0	0	0	0	0	0	0	0	1	0	0	0	0	0	0	0	0	0	0	1
ENSG00000211538.1	0	0	0	0	0	0	0	0	0	0	0	0	0	0	0	0	0	0	0	0	0	0	0	0	0	0	0	0	0	0	0	0	0	0	0	0	0	0	0	0	0	0	0	0	0	0	0	0	0
ENSG00000277863.1	0	0	0	2	1	1	0	0	0	0	1	0	1	2	0	0	0	0	0	1	0	1	0	0	1	1	0	0	0	0	0	3	0	0	1	0	0	0	1	0	0	2	0	0	2	1	0	0	0
ENSG00000136040.7	299	504	396	1205	528	979	1315	468	1254	1230	1398	498	880	1234	1014	834	678	1190	926	1119	596	1308	787	973	1117	783	703	909	43	155	6120	1178	516	965	134	406	822	224	4700	239	508	243	32	2835	1804	853	755	447	232
ENSG00000105856.12	2805	3700	1410	3521	2183	2149	2994	1916	2610	2301	3971	1767	3396	2587	3116	2977	2833	2532	2769	2641	3754	2576	1554	3246	3447	2863	1953	1472	217	972	3233	3194	2561	590	1936	743	2005	2618	4288	1471	2572	1755	1003	2549	2953	2229	1292	608	1685
ENSG00000271249.1	0	0	0	0	0	0	0	0	0	0	0	0	0	0	0	0	0	0	0	0	0	0	0	0	0	0	0	0	0	0	0	0	0	0	0	0	0	0	0	0	0	0	0	0	0	0	0	0	0
ENSG00000257687.1	0	0	0	0	0	0	0	0	0	0	0	0	0	0	0	0	0	0	0	0	0	0	0	0	0	0	0	0	0	0	0	0	0	0	0	0	0	0	0	0	0	0	0	0	0	0	0	0	0
ENSG00000060491.15	1927	3354	846	2114	1519	3676	1643	1552	1813	2297	3339	2673	1793	3201	2028	3625	1040	2542	3157	1846	3758	2626	2034	2335	2583	2267	1712	3894	1189	1480	542	3508	3354	163	2762	1163	4154	1191	6073	877	6107	3519	1519	3895	4583	1913	1693	2038	3606
ENSG00000264707.1	0	19	16	9	10	7	6	2	19	17	10	5	4	15	7	8	12	10	2	6	14	5	4	10	19	11	14	9	0	2	165	4	6	59	1	6	10	2	33	0	3	7	1	38	12	10	8	5	3
ENSG00000255690.2	297	308	199	522	149	420	138	392	338	281	703	206	206	272	304	203	123	330	468	357	271	622	482	601	330	398	392	1762	36	202	1685	1056	285	103	58	129	164	339	1117	46	205	291	55	581	684	566	131	79	115
ENSG00000233633.1	0	1	0	1	0	2	0	0	0	1	0	0	2	0	4	0	0	2	0	1	1	0	3	3	5	0	0	2	0	0	4	1	0	0	0	0	0	0	0	0	0	0	0	0	0	0	0	0	0
ENSG00000102904.13	40	17	9	15	5	11	14	32	21	18	6	53	25	16	18	7	11	22	9	14	18	13	14	13	18	10	22	21	4	6	13	37	13	7	52	14	10	3	34	4	16	55	1	27	37	35	8	9	65
ENSG00000163286.6	30	16	95	146	60	14	59	61	62	563	88	141	228	57	38	95	27	150	74	66	195	108	40	160	13	188	9	47	2	21	298	121	28	9	40	140	128	2	38	8	3	18	22	32	4	55	2	2	32
ENSG00000248955.1	0	0	0	0	0	0	0	0	0	0	0	1	0	0	0	1	0	0	0	0	0	0	0	0	0	0	0	0	0	0	0	0	0	0	0	0	0	0	0	1	0	0	2	0	0	0	0	0	0
ENSG00000182054.8	15122	9134	2580	9325	4208	13531	5484	7728	6182	11270	12430	10982	12606	10004	11753	13119	7505	8712	16291	10069	6763	7856	10091	8760	9192	7205	6388	20394	2242	9186	818	10947	9563	623	8489	4349	10005	7584	6970	11887	15326	14968	9123	8959	6713	8901	5511	3776	14927
ENSG00000215174.2	5	0	0	0	1	0	0	1	1	0	1	1	1	1	0	0	0	1	1	1	0	0	1	0	0	0	1	0	0	0	0	3	1	0	1	0	0	1	2	0	0	0	0	4	1	2	0	0	0
ENSG00000131115.14	425	411	180	501	239	368	498	370	356	328	495	367	306	330	481	295	247	446	400	432	356	448	279	426	502	332	282	324	92	123	629	650	417	169	902	172	533	227	723	288	529	383	92	484	698	369	296	157	494
ENSG00000278459.1	0	0	0	0	1	0	0	0	0	0	0	0	0	0	0	0	0	0	0	0	0	0	0	0	0	1	0	0	0	0	1	1	0	0	0	0	0	0	0	0	0	0	0	0	0	0	0	0	0
ENSG00000260945.1	0	0	0	0	0	0	0	0	0	0	0	0	0	0	0	0	0	0	0	0	0	0	0	0	0	0	0	0	0	0	4	0	0	0	0	0	0	0	0	0	0	0	0	0	0	0	0	0	1
ENSG00000220694.2	1	0	0	0	0	0	0	0	0	0	1	0	0	0	0	0	0	0	0	0	0	0	0	0	0	0	3	0	0	0	0	1	0	0	0	0	0	0	0	1	0	0	0	0	0	0	0	0	1
ENSG00000238597.1	0	0	0	0	0	0	0	0	0	0	0	0	0	0	0	0	0	0	0	0	0	0	0	0	0	0	0	0	0	0	0	0	0	0	0	0	0	0	0	0	0	0	0	0	0	0	0	0	0
ENSG00000276748.1	0	0	0	0	0	0	0	0	0	0	0	0	0	0	0	0	0	0	0	0	0	0	0	0	0	0	0	0	0	0	0	0	0	0	0	0	0	0	0	0	0	0	0	0	0	0	0	0	0
ENSG00000234227.1	0	0	0	0	0	0	0	0	0	0	0	0	0	0	0	0	0	0	0	0	1	0	0	0	0	0	0	0	0	0	0	0	0	1	0	0	0	0	0	0	0	0	0	0	0	0	0	0	0
ENSG00000244723.3	8	7	5	15	10	7	10	4	17	4	19	21	2	14	2	8	1	8	10	11	6	30	15	6	25	12	11	5	1	3	6	32	12	0	9	10	4	2	4	1	10	11	0	7	19	4	6	3	34
ENSG00000264374.1	0	0	0	0	0	0	0	0	0	0	0	0	0	0	0	0	0	0	0	0	0	0	0	0	0	0	0	0	0	0	5	0	0	0	0	0	0	0	0	0	0	0	0	0	0	0	0	0	0
ENSG00000231635.1	0	1	0	0	0	1	0	0	6	2	0	0	1	0	0	2	0	0	0	0	1	2	0	0	1	2	1	1	0	6	0	1	0	11	1	3	0	0	0	14	0	0	5	0	0	0	0	6	3
ENSG00000268081.1	3	8	1	3	13	1	1	3	6	7	17	8	3	2	2	7	6	11	4	9	3	2	2	2	5	10	1	1	0	2	0	4	12	0	5	1	0	0	2	0	0	4	1	2	0	4	2	1	1
ENSG00000236466.1	1	0	1	1	2	2	4	0	0	0	0	0	0	0	0	0	1	0	1	0	0	0	0	0	1	0	1	0	0	0	0	1	1	0	0	0	0	0	0	0	0	1	0	0	0	0	0	0	0
ENSG00000185864.15	50	60	48	50	55	58	34	43	202	115	69	164	19	69	34	38	84	85	76	61	52	135	113	42	85	59	33	59	36	13	509	144	77	110	229	72	49	43	94	15	83	109	1	84	121	34	38	36	184
ENSG00000227545.1	0	0	0	0	0	0	0	0	0	0	0	0	0	0	0	0	0	0	0	0	0	0	0	0	0	0	0	0	0	0	0	0	0	0	0	0	0	0	0	0	0	0	0	0	0	0	0	0	0
ENSG00000008513.13	645	729	315	1076	728	1351	803	896	1096	1344	1188	1008	717	1183	565	831	364	1210	915	1354	680	1239	935	830	1316	820	906	1084	103	233	3379	5284	2540	497	713	214	793	277	3161	191	1497	2948	52	8171	4258	3834	2097	357	148
ENSG00000120913.22	1368	5053	548	1506	1815	2291	958	1167	1331	1313	2893	1190	1077	1440	1359	1814	898	1624	2194	1141	3386	1463	1169	2554	1789	1926	1108	777	219	523	373	1850	1114	106	523	240	334	224	2222	449	548	765	107	1617	1442	928	225	233	223
ENSG00000234480.1	0	0	0	0	0	0	0	0	0	0	0	0	0	0	0	0	0	0	0	0	0	0	0	0	0	0	0	0	0	0	6	0	0	6	0	0	0	0	0	1	0	0	0	0	0	0	0	0	0
ENSG00000253782.1	0	0	0	0	0	0	0	0	0	0	0	0	0	0	0	0	0	0	0	0	0	0	0	0	0	0	0	0	0	0	0	0	0	0	0	0	0	0	0	0	0	0	0	0	0	0	0	0	0
ENSG00000231814.2	0	0	0	0	0	0	0	0	0	0	0	0	0	0	0	0	0	0	0	0	0	0	0	0	0	0	0	0	0	0	0	0	0	0	0	0	0	0	0	0	0	0	0	0	0	0	0	0	0
ENSG00000280106.1	24	35	49	77	36	38	60	40	35	41	80	41	17	36	50	40	16	59	63	62	27	50	47	92	60	51	52	60	9	28	553	138	106	228	266	83	111	79	123	13	94	178	20	69	118	62	47	35	367
ENSG00000217236.1	1	1	0	0	1	0	0	0	0	0	1	0	1	0	0	0	0	0	0	0	0	0	0	0	1	1	0	0	0	0	0	0	0	0	0	0	0	58	0	0	0	0	0	0	2	0	1	63	5
ENSG00000265875.1	0	0	0	0	0	0	0	0	0	0	0	0	0	0	0	0	0	0	0	0	0	0	0	0	0	0	0	0	0	0	0	0	0	0	0	0	0	0	0	0	0	0	0	0	0	0	0	0	0
ENSG00000249481.5	0	0	0	0	0	0	0	0	0	0	0	0	0	0	0	0	0	0	0	0	0	0	0	0	0	0	0	0	0	0	0	0	0	0	0	0	0	0	0	0	0	0	0	0	0	0	0	0	0
ENSG00000225259.4	17	23	8	21	3	7	6	7	24	18	20	7	12	12	6	19	5	11	16	15	8	19	6	16	15	13	6	16	0	10	7	15	19	6	8	11	5	9	10	47	9	12	5	24	16	1	17	15	17
ENSG00000257279.1	3	4	1	0	2	3	2	2	7	1	1	3	0	1	1	0	0	1	3	5	0	5	8	2	2	2	0	8	2	2	408	42	9	146	17	10	2	10	9	0	4	9	0	5	8	1	2	4	17
ENSG00000232849.1	0	0	0	0	0	0	0	0	0	0	0	0	0	0	0	0	0	0	0	0	0	0	0	0	0	0	0	0	0	0	0	0	0	0	0	0	0	0	0	0	0	0	0	0	0	0	0	0	0
ENSG00000131748.14	1246	3855	826	2110	1717	1939	1497	1340	1926	1989	2712	1958	1078	1835	1922	1867	1432	2483	1974	1777	2698	1988	1402	2412	2347	2070	1476	1997	279	606	510	2635	2824	152	23576	645	2196	2098	3499	878	2570	2430	969	3681	2706	1639	771	926	2241
ENSG00000014138.7	526	662	252	1103	406	1001	581	484	721	1413	1206	900	983	744	658	1490	814	987	1428	1214	484	780	780	929	729	518	634	2685	132	835	441	1603	1081	351	1123	910	1178	625	1375	1336	1867	1661	517	1346	1568	801	316	781	1152
ENSG00000235943.1	0	0	0	0	0	0	0	0	0	0	0	0	0	0	0	0	0	0	0	0	0	0	0	0	0	0	0	0	0	0	1	0	0	0	0	0	0	0	0	0	0	0	0	0	0	0	0	0	0
ENSG00000160862.11	67	1173	300	900	272	312	616	89	229	273	883	478	69	238	151	282	614	844	435	512	236	295	381	938	546	552	420	2910	510	711	254	5167	9157	34	5664	1234	358	1135	3101	1710	1195	17214	1717	830	2901	963	994	1828	4197
ENSG00000273461.4	0	0	0	0	0	0	0	0	0	0	0	0	0	0	0	0	0	0	0	1	0	0	0	0	0	0	0	0	0	0	4	0	0	0	0	0	0	0	0	0	0	0	0	0	0	0	0	0	0
ENSG00000278148.1	0	0	0	0	0	0	0	0	0	0	0	0	0	0	0	0	0	0	0	0	0	0	0	0	0	0	0	0	0	0	0	0	0	0	0	0	0	0	0	0	0	0	0	0	0	0	0	0	0
ENSG00000255693.1	1	2	0	0	0	0	1	4	3	3	2	0	2	3	0	2	1	3	0	1	1	0	1	0	3	0	0	0	2	0	4	8	9	15	3	5	0	3	2	0	1	2	0	2	2	0	1	1	4
ENSG00000136274.8	1326	313	49	136	113	216	146	712	114	210	158	635	261	54	179	101	79	121	180	125	280	142	263	139	293	202	429	47	8	10	91	175	69	5	18	11	23	27	254	11	167	46	7	175	119	641	33	15	34
ENSG00000221745.2	0	0	0	0	0	0	0	0	0	0	0	0	0	0	0	0	0	0	0	0	0	0	0	0	0	0	0	0	0	0	0	0	0	0	0	0	0	0	0	0	0	0	0	0	0	0	0	0	0
ENSG00000261732.1	2	2	1	3	6	2	0	6	4	1	0	13	1	3	0	1	0	4	1	4	1	2	9	0	1	1	2	12	2	1	55	8	8	28	8	5	1	1	6	0	9	7	0	3	7	2	1	1	3
ENSG00000185684.11	234	186	148	227	223	211	183	227	451	289	208	539	207	256	185	152	221	357	251	453	157	323	414	226	235	122	247	487	100	146	613	975	518	317	818	386	485	213	527	81	208	777	56	822	915	297	105	213	1273
ENSG00000204616.9	464	3323	3358	6685	14467	10527	1119	8702	4996	3957	10849	1279	5608	17705	3709	19246	2420	9409	8932	5106	12781	6602	2355	11042	4275	3899	2647	3219	1891	876	521	3358	6891	1177	11460	711	4911	2743	5474	2367	8877	4422	257	1677	1341	1212	3104	499	5619
ENSG00000105053.9	1142	4139	1159	3317	2004	2829	1994	1453	2268	1965	3520	2165	1915	2464	2503	3116	1989	3435	3467	2535	3185	2153	1888	3265	3057	2846	1269	1975	278	829	676	2842	2633	296	2964	728	1946	1179	3047	1448	1475	3068	1210	1846	2128	1039	658	741	2192
ENSG00000268499.1	1	9	4	2	5	1	3	0	9	1	5	8	2	4	5	2	0	3	2	4	1	5	10	0	6	2	1	5	0	0	14	11	11	17	6	2	3	1	6	2	3	5	0	0	5	1	0	0	15
ENSG00000206772.1	0	0	0	0	0	0	0	1	0	0	0	0	0	0	0	0	0	0	0	0	0	1	0	0	0	0	0	1	0	0	18	3	0	0	0	0	0	1	0	0	1	0	0	0	0	0	0	0	0
ENSG00000263592.1	0	0	0	0	0	0	0	0	0	0	0	0	0	0	0	0	0	0	0	0	0	0	1	0	0	0	0	0	0	0	0	0	0	0	0	0	0	0	0	0	0	0	0	0	0	0	0	0	0
ENSG00000160688.17	815	1858	712	1668	981	1436	1261	1156	1569	1937	2026	1626	1485	1470	1810	1516	2427	1799	2033	1480	1204	1553	1465	1933	1544	1406	1168	2835	325	773	257	2995	2632	172	3431	672	1521	1900	2004	1509	1998	3760	1913	1947	2195	1132	581	971	2841
ENSG00000271490.1	0	0	0	0	0	0	0	1	0	0	0	3	0	0	0	0	0	0	0	0	1	0	0	0	0	0	0	1	0	0	0	0	1	0	1	0	0	0	1	0	0	0	0	0	1	0	0	0	0
ENSG00000236985.1	0	0	0	0	0	0	0	0	0	1	0	1	0	0	0	0	0	0	0	0	1	0	0	0	0	0	0	0	0	0	0	0	0	0	0	0	0	0	0	0	0	0	0	0	0	0	0	0	0
ENSG00000255206.1	0	0	0	0	0	0	0	0	0	0	0	1	0	0	0	0	0	0	0	0	0	0	0	0	0	0	0	0	0	0	11	0	0	0	0	0	0	0	0	0	0	0	0	0	0	0	0	0	0
ENSG00000232744.1	0	0	0	0	0	0	0	0	0	0	0	0	0	0	0	0	0	0	0	0	0	0	0	0	0	0	0	0	0	0	0	0	0	0	0	0	0	0	0	0	0	0	0	0	0	0	0	0	0
ENSG00000202260.1	0	0	0	0	0	0	0	0	0	0	0	1	0	0	0	0	0	0	0	0	0	0	0	0	0	0	1	0	0	0	110	0	0	30	0	0	0	0	0	0	0	0	0	0	0	0	0	0	1
ENSG00000264913.1	0	0	0	0	0	0	0	0	0	0	0	0	0	0	0	0	0	0	0	0	0	0	0	0	0	0	0	0	0	0	0	0	0	0	0	0	0	0	0	0	0	0	0	0	0	0	0	0	0
ENSG00000237450.5	0	0	0	0	0	0	1	0	1	0	0	0	2	1	0	0	0	0	0	0	0	0	0	0	0	0	0	0	0	1	0	1	0	3	0	0	0	0	0	0	0	0	1	2	0	0	0	2	0
ENSG00000233979.1	0	2	0	0	0	0	0	0	0	0	0	1	0	0	0	0	0	0	0	0	0	0	0	0	0	0	0	0	0	0	28	1	0	13	0	2	0	0	0	0	0	0	0	2	0	0	0	0	0
ENSG00000275840.1	0	0	0	0	0	0	0	0	0	0	0	0	1	0	0	0	0	0	0	0	0	0	0	0	0	0	0	0	0	0	0	1	0	0	0	0	0	0	0	0	0	0	0	0	0	0	0	0	0
ENSG00000269032.1	0	0	0	0	0	0	0	0	0	0	0	0	0	0	0	0	0	0	0	0	0	0	0	0	0	0	0	0	0	0	0	0	0	0	0	0	0	0	0	0	0	0	0	0	0	0	0	0	0
ENSG00000281655.1	0	7	0	3	2	0	1	1	1	0	2	0	2	0	2	0	4	2	2	1	6	3	1	1	1	1	0	1	0	0	0	1	21	0	0	0	0	2	0	2	37	0	0	1	0	0	0	0	0
ENSG00000272987.1	0	0	0	0	0	0	0	0	0	0	0	0	0	0	0	0	0	0	0	0	0	0	0	0	0	0	0	0	0	0	0	0	0	0	0	0	0	0	0	0	0	0	0	0	0	0	0	0	0
ENSG00000185219.14	1502	754	403	1301	743	790	860	1114	1064	632	1271	1221	595	611	584	688	273	1050	981	1244	610	1031	1234	1018	1271	838	768	1282	137	370	2192	1932	1209	795	2534	563	901	308	1494	325	1251	1063	237	1258	2016	880	582	518	1777
ENSG00000251378.1	0	0	0	0	0	0	0	0	0	0	0	0	0	0	0	0	0	0	0	0	0	0	0	0	0	0	0	0	0	0	0	0	0	0	0	0	0	0	0	0	0	0	0	0	0	1	0	0	0
ENSG00000188185.10	104	139	65	130	129	212	223	113	411	102	197	259	40	118	107	121	61	225	145	184	132	240	207	129	227	90	144	361	60	26	82	1213	593	16	740	128	343	339	734	76	332	292	27	140	477	105	101	120	722
ENSG00000237172.3	637	254	99	345	193	399	284	327	237	522	346	399	246	292	217	197	146	311	292	359	200	390	263	338	326	256	372	347	59	343	498	676	409	74	366	393	438	96	962	125	320	408	297	1274	1041	817	191	177	820
ENSG00000222920.1	0	0	0	0	0	0	0	0	0	0	0	0	0	0	0	0	0	0	0	0	0	0	0	0	0	0	0	0	0	0	1	0	0	8	1	0	0	0	0	0	1	0	0	0	0	0	1	0	0
ENSG00000104951.14	45	109	100	184	130	468	142	148	173	696	461	262	589	346	147	815	90	474	224	299	280	285	105	146	82	181	160	855	40	110	136	312	133	35	55	163	710	64	1615	127	226	123	59	2572	939	345	270	352	62
ENSG00000227110.5	12	9	4	12	4	4	12	4	10	4	5	5	10	2	15	6	2	6	3	6	3	9	5	9	7	5	3	8	4	5	13	51	12	2	21	7	7	10	27	3	21	15	2	21	26	9	11	12	30
ENSG00000264940.3	0	0	0	0	0	0	0	0	0	0	0	0	0	1	0	0	0	0	0	0	0	0	0	0	1	0	0	0	0	0	0	0	0	0	0	0	0	0	0	0	0	0	0	0	0	0	0	0	0
ENSG00000265597.1	0	0	0	0	0	0	0	0	0	0	0	0	1	0	0	0	0	0	0	0	0	0	0	1	0	0	0	0	0	0	0	0	0	0	0	1	0	0	0	0	0	0	5	0	0	0	0	3	0
ENSG00000235084.3	22	38	10	28	16	28	21	7	46	39	39	15	30	33	36	24	31	22	35	21	19	47	13	31	29	52	16	43	3	39	0	13	26	1	31	22	13	32	24	38	19	37	59	20	15	10	10	18	42
ENSG00000162763.3	2	0	0	0	0	1	0	2	0	1	0	1	5	0	0	0	0	0	0	0	1	0	0	1	0	1	0	0	0	0	1	0	0	6	1	0	0	0	0	0	0	0	0	0	0	0	0	0	0
ENSG00000267727.1	0	0	0	0	0	0	0	0	0	0	0	0	0	0	0	0	0	0	0	0	0	0	0	0	0	0	0	0	0	0	0	0	0	0	0	0	0	0	0	0	0	0	0	0	0	0	0	0	0
ENSG00000254619.1	0	0	0	0	0	0	0	0	0	0	0	0	0	0	0	0	0	0	0	0	0	0	0	0	0	0	0	0	0	0	0	0	0	0	0	0	0	0	0	0	0	0	0	0	0	0	0	0	0
ENSG00000117228.9	1913	2040	832	1355	1134	5695	797	1132	750	2331	2415	2199	19147	3662	1836	17698	1173	1746	4358	913	6335	1090	1383	1820	837	1238	976	5923	109	974	4564	2757	1427	2029	625	930	4351	293	8336	1182	2133	1596	429	16268	3046	2177	3268	2615	760
ENSG00000276688.1	0	0	0	0	0	0	0	0	0	0	0	0	0	0	0	0	0	0	0	1	0	0	0	0	0	0	0	0	0	0	0	2	0	0	0	0	0	0	0	0	0	0	0	0	0	0	0	0	0
ENSG00000275910.1	2	13	5	6	8	3	4	4	16	5	7	12	0	3	8	8	0	3	8	7	0	12	9	10	13	1	6	10	6	4	123	23	10	34	20	8	15	9	8	0	2	8	4	9	21	7	6	3	29
ENSG00000227830.1	0	0	0	0	0	0	0	0	0	1	0	0	0	0	0	0	0	0	0	0	0	0	0	0	0	0	0	0	0	0	0	0	0	0	0	0	0	0	0	0	0	0	0	0	0	0	0	0	0
ENSG00000272910.1	5	7	11	11	2	7	11	2	16	12	13	17	4	4	4	5	4	11	7	6	7	7	8	1	9	3	8	3	3	3	17	17	15	11	30	9	10	20	9	0	10	14	3	8	27	6	4	1	16
ENSG00000231815.1	0	0	0	0	0	0	0	0	0	0	0	0	0	0	0	0	0	0	0	0	0	0	0	0	0	0	0	0	0	0	0	0	0	0	0	0	0	0	0	0	0	0	0	0	0	0	0	0	0
ENSG00000280376.1	0	0	0	0	1	0	0	0	1	0	0	2	0	1	0	0	0	0	0	0	0	0	0	0	0	0	0	0	0	0	56	2	1	11	0	1	0	0	0	0	1	1	0	1	3	0	1	0	0
ENSG00000141946.1	0	0	0	0	0	0	0	0	0	0	0	0	0	0	1	0	0	0	0	0	0	0	1	0	0	0	0	0	0	0	12	0	1	0	0	1	0	0	1	0	0	0	0	0	0	0	0	0	1
ENSG00000274301.1	0	0	0	0	0	0	0	0	0	0	0	0	0	0	0	0	0	0	0	0	0	0	0	0	0	0	0	0	0	0	0	0	0	0	0	0	0	0	0	0	0	0	0	0	0	0	0	0	0
ENSG00000229402.1	0	0	0	0	0	0	0	0	0	0	0	0	0	0	0	0	0	0	0	0	0	0	0	0	0	0	0	0	0	0	3	0	0	0	0	0	0	0	0	0	0	0	0	0	0	0	0	0	0
ENSG00000231006.1	9	6	15	9	4	7	3	6	17	11	24	12	11	23	4	10	2	203	17	9	6	25	4	4	8	9	5	15	5	14	149	5	18	32	38	3	5	37	7	10	10	26	16	11	5	6	25	40	18
ENSG00000170312.14	126	469	358	1830	490	969	647	390	781	1880	1335	1136	1211	1052	1191	2143	1663	1137	2019	1479	402	940	1040	1255	1084	548	677	5003	281	1808	952	4811	2510	1432	7719	1782	1922	2262	931	1234	2324	5784	1172	3096	3144	931	835	1272	3231
ENSG00000213062.4	18	9	15	22	14	14	19	17	29	22	31	12	24	15	17	14	21	22	27	33	14	12	28	20	26	15	13	27	2	5	3	85	36	8	3	4	4	17	46	2	36	19	6	14	23	6	11	9	17
ENSG00000240661.1	0	0	1	1	0	0	0	1	8	0	0	0	0	1	0	0	0	0	0	0	0	2	0	0	0	9	0	2	2	0	6	9	1	0	10	0	2	2	1	0	4	3	0	0	8	3	0	1	0
ENSG00000197713.13	1015	1227	820	2353	1104	1139	1521	1011	1335	1866	2106	1386	2074	1310	1860	1640	1943	1641	1850	1552	1043	1490	1439	1823	1585	1202	1331	2244	272	717	3349	3203	1577	1852	5536	888	1224	2056	2033	834	2990	2824	692	1885	2685	1063	977	636	2496
ENSG00000225251.1	0	0	0	0	0	2	0	0	1	1	0	0	0	1	0	0	0	1	1	1	0	3	0	0	3	0	0	1	0	3	16	0	2	7	3	0	0	1	0	3	0	1	4	1	0	0	0	1	1
ENSG00000212712.2	0	0	0	0	0	1	0	2	1	1	0	0	0	1	0	0	0	0	1	1	1	1	0	2	0	0	0	0	0	0	0	0	0	0	0	0	2	0	0	1	0	0	1	0	0	0	0	0	0
ENSG00000167081.15	3209	988	331	539	311	451	721	1883	545	1042	618	1050	1416	409	1078	510	353	400	822	595	622	518	1324	546	920	647	1110	835	53	168	2728	1037	498	450	733	265	182	428	1900	253	814	788	45	1137	880	1790	331	377	401
ENSG00000280164.1	0	0	0	0	0	0	1	0	0	0	1	2	0	1	0	0	0	0	1	2	1	1	0	0	1	0	0	1	0	0	0	1	0	0	0	0	1	1	0	0	0	0	0	1	0	0	1	0	0
ENSG00000245910.7	1779	1706	709	1468	703	1297	1142	934	1151	1590	1884	1634	2147	1360	1485	1169	1612	1288	989	1385	1136	1468	958	1420	1549	1309	873	2303	466	917	1609	3482	3968	1448	3139	1074	2446	8717	2108	876	2296	4593	2784	2347	3782	2204	2643	2722	3809
ENSG00000269836.1	0	0	0	1	4	0	2	2	1	2	1	2	2	1	1	1	0	0	0	2	0	2	4	0	3	0	1	0	0	1	73	8	1	1	1	0	2	0	1	0	0	0	0	2	4	1	0	0	1
ENSG00000221245.1	0	0	0	0	0	0	0	0	0	0	0	0	0	0	0	0	0	1	0	0	0	0	0	0	0	0	0	0	0	0	8	1	0	20	0	0	0	0	0	0	0	0	0	0	0	0	0	0	0
ENSG00000275131.1	126	201	55	117	76	78	178	153	261	114	91	270	60	120	95	83	90	141	128	244	85	197	160	94	174	77	80	132	11	23	378	263	149	64	144	68	136	97	228	23	83	110	7	217	291	74	75	37	286
ENSG00000277322.1	0	0	0	0	0	0	0	0	0	0	0	0	0	0	0	0	0	0	0	0	0	0	0	2	0	0	0	0	0	0	0	0	0	1	0	0	0	0	0	0	0	0	0	0	0	0	0	0	0
ENSG00000222582.1	0	0	0	0	0	0	0	0	0	0	0	0	0	0	0	0	0	0	0	0	0	0	0	0	0	0	0	0	0	0	0	0	0	0	0	0	0	0	0	0	0	0	0	0	0	0	0	0	0
ENSG00000090006.16	21845	16984	3774	14074	10570	17487	13053	24256	21107	12475	17489	21791	5094	7693	9982	7369	3948	15106	14037	16432	8999	17402	15152	17774	26669	18158	15960	2699	1258	5258	1513	20803	7164	298	7455	5969	7801	788	22189	3012	3146	4064	1393	3694	5631	6584	1988	1821	18578
ENSG00000253530.1	0	0	0	0	0	0	0	0	0	0	0	0	0	0	0	0	0	0	0	0	0	0	0	0	0	0	0	1	0	0	0	2	0	0	2	0	0	0	2	0	0	0	0	0	0	0	0	0	1
ENSG00000143614.7	2114	1735	837	2054	1247	1466	1024	1691	1328	1339	2131	1762	767	1583	1031	1465	478	1730	1931	1683	1485	1774	1653	1752	1969	1565	1241	1581	286	649	5356	3156	1575	2004	2298	903	1820	959	2161	487	1765	1557	563	2278	2564	1916	845	707	1879
ENSG00000101049.13	400	1968	3738	4888	7052	3139	1489	1765	4992	2566	5369	2951	649	3251	2579	4564	3171	4222	4959	2253	7662	3928	2272	6354	5964	4741	2996	1614	226	264	132	2153	1589	23	3330	397	182	284	897	854	1619	2568	192	244	1024	122	334	102	1738
ENSG00000100036.12	402	163	126	455	380	322	226	382	285	370	636	412	178	324	352	390	212	344	386	368	384	454	488	517	450	432	338	2156	311	376	72	611	392	78	1156	62	536	287	515	892	1886	1716	374	572	857	635	405	493	2815
ENSG00000218834.1	0	0	0	0	0	0	0	0	0	0	0	0	0	0	0	0	0	0	0	0	0	0	0	0	0	0	0	0	0	0	0	0	0	0	0	0	0	0	0	0	0	0	0	0	0	0	0	0	0
ENSG00000146676.6	3462	2556	1579	3275	2173	2265	2001	3106	2403	2118	3648	3072	2245	2091	2252	2817	1689	3184	3200	2308	2600	2239	3075	3019	3886	2615	2111	3513	445	903	10970	7001	4290	2958	3288	1087	1948	3600	4878	391	3994	4308	356	1932	3634	2677	1758	947	3141
ENSG00000206759.1	0	0	0	0	0	1	0	0	0	0	0	0	0	0	0	0	0	0	0	0	0	0	0	0	0	0	0	0	0	0	13	0	0	0	0	1	0	2	0	0	1	1	0	0	0	0	0	0	1
ENSG00000204564.10	647	3460	1381	2722	2151	2201	1912	1228	2527	2410	3240	2538	1056	2163	2289	2500	1810	2925	2932	2209	2490	2324	1864	3058	2904	2389	1623	1204	171	683	231	1916	1595	257	3131	654	1489	752	1059	934	859	2606	568	916	1072	628	407	410	2326
ENSG00000246922.7	108	143	37	79	56	76	106	81	214	59	84	189	41	71	63	51	24	103	80	107	48	130	179	56	134	54	94	86	24	22	512	237	108	155	101	133	121	41	140	23	49	132	8	86	169	74	23	30	329
ENSG00000268655.1	0	7	0	0	1	1	1	0	1	0	2	0	0	1	0	0	0	1	0	2	1	1	0	0	0	0	0	5	0	3	12	16	1	0	2	13	1	0	24	3	0	2	1	6	3	3	0	2	5
ENSG00000105258.7	712	1083	268	815	462	766	766	581	693	953	1077	936	1086	659	1148	728	1068	885	927	761	810	696	631	859	765	876	666	1124	200	640	89	1038	1214	65	2867	287	1068	975	942	438	1405	1867	2535	1029	961	749	268	462	1582
ENSG00000259410.4	0	0	0	0	0	1	2	0	1	0	0	0	0	0	0	0	0	2	1	0	0	0	0	1	0	2	1	0	0	0	0	1	0	0	0	1	0	0	1	0	0	0	0	0	0	0	0	0	2
ENSG00000279184.1	2	11	4	23	16	7	12	7	38	5	24	13	4	19	8	9	6	16	14	15	9	21	24	18	21	8	9	141	8	21	585	106	7	185	85	45	54	14	2	63	183	93	12	5	163	32	24	87	154
ENSG00000257682.1	0	0	0	0	0	0	0	0	1	0	0	0	0	0	0	0	0	0	0	0	0	0	0	0	0	0	0	0	0	0	0	0	0	0	0	0	0	0	0	0	0	0	0	0	0	0	0	0	0
ENSG00000281588.1	0	0	0	0	0	0	0	0	0	0	0	0	0	0	0	0	0	0	0	0	0	0	0	0	0	0	0	0	0	0	0	0	0	0	0	0	0	0	0	0	0	0	0	0	0	0	0	0	0
ENSG00000143393.15	3571	4499	1534	4133	2854	3378	3425	3190	3828	3968	4684	3822	2765	3526	3852	3777	2735	4679	4286	3597	3627	3874	3025	4478	4744	3807	2841	3051	489	1410	1433	6506	3573	385	4670	1224	3241	2533	5393	1876	3116	3725	1784	4156	4895	2711	1163	1356	4207
ENSG00000124003.12	0	0	2	1	1	1	3	1	1	0	1	0	1	0	2	0	1	1	1	1	0	0	6	1	1	0	0	1	0	2	18	9	26	0	3	1	0	0	2	0	2	33	2	2	7	0	1	0	2
ENSG00000280035.1	0	2	1	0	6	2	1	2	7	3	1	3	1	0	0	2	0	1	5	0	0	3	7	3	4	2	0	3	0	5	89	23	3	14	1	10	15	2	19	0	0	2	0	2	4	4	1	4	8
ENSG00000271682.1	0	0	0	0	0	0	0	0	0	0	0	0	0	0	0	0	0	0	0	0	0	1	0	0	0	0	0	0	0	0	0	0	0	0	0	0	0	0	0	0	0	0	0	1	0	0	0	0	0
ENSG00000271602.1	1	18	8	5	7	17	1	0	15	44	26	7	4	34	4	21	10	12	29	8	27	17	4	7	13	13	1	5	2	14	0	18	2	0	6	8	3	2	6	40	5	12	22	9	3	5	4	9	8
ENSG00000251725.1	0	0	0	0	0	0	0	0	0	0	0	0	0	0	0	0	0	0	0	0	0	0	0	0	0	0	0	0	0	0	0	0	0	0	0	0	0	0	0	0	0	0	0	0	0	0	0	0	0
ENSG00000207178.1	0	0	0	0	0	0	0	0	0	0	0	0	0	0	0	0	0	0	0	0	0	0	0	0	0	0	0	0	0	0	0	0	0	0	0	0	0	0	0	0	0	0	0	0	0	0	0	0	0
ENSG00000263969.2	0	0	1	2	0	1	0	0	1	0	0	1	0	0	0	0	0	0	1	0	1	0	0	0	0	0	0	0	0	1	4	0	1	0	0	0	0	0	0	0	0	1	0	0	0	0	0	0	0
ENSG00000187847.3	0	0	0	0	0	0	0	0	1	0	0	0	0	0	0	0	0	0	0	0	0	0	0	0	0	0	0	0	0	0	0	0	0	0	0	0	0	0	0	0	0	0	0	0	0	0	0	0	0
ENSG00000224464.2	0	1	1	1	1	0	0	0	1	1	0	4	0	1	0	0	0	0	0	0	0	0	0	0	2	0	0	0	0	0	15	1	0	0	2	1	0	0	0	2	0	0	0	0	0	0	0	0	1
ENSG00000162881.6	75	823	122	101	31	174	188	79	289	129	201	186	34	166	141	73	43	215	212	118	414	319	169	304	176	147	74	14	85	94	39	106	35	6	34	110	308	88	106	2	225	37	10	64	69	56	47	19	441
ENSG00000260366.1	2	2	0	1	1	3	2	0	0	2	0	2	1	2	0	1	0	1	0	1	0	5	3	2	2	0	1	1	0	0	0	1	1	0	8	0	1	1	1	0	0	6	0	5	0	4	1	0	6
ENSG00000253998.3	1	557	755	39	642	31	316	8	20	25	33	4	40	104	33	23	1526	1541	902	45	30	144	657	25	19	97	29	3	3	11	0	257	0	0	0	0	2	2	8	2	0	0	2	33	22	2	400	9	0
ENSG00000280325.1	1	4	2	1	0	1	11	1	2	3	0	3	7	6	4	1	4	1	0	0	0	10	0	0	2	0	1	4	0	2	0	3	2	0	2	7	2	5	5	3	1	2	0	5	7	0	10	3	18
ENSG00000263892.2	0	0	0	0	0	0	0	0	0	0	0	0	0	0	0	0	0	0	0	0	0	0	0	0	0	0	0	0	1	0	0	0	0	5	1	1	0	0	0	0	0	0	0	0	0	0	0	0	0
ENSG00000153234.12	119	643	899	244	426	250	200	354	1068	1711	363	1532	450	170	189	197	305	825	2936	418	412	147	436	223	1435	161	878	1193	160	298	7708	2265	1139	494	335	830	2526	191	1829	67	327	1872	658	563	735	998	518	132	741
ENSG00000183535.8	1	2	1	0	1	1	0	3	2	0	0	2	1	0	0	0	0	1	1	0	0	0	0	0	1	0	0	0	0	0	194	3	1	39	2	4	0	0	4	1	0	1	0	0	0	0	0	1	0
ENSG00000225058.1	0	0	0	0	0	0	2	0	0	0	0	0	1	0	1	0	5	0	2	0	0	1	0	1	0	0	0	1	0	0	0	0	0	0	0	0	0	0	0	5	0	0	0	1	0	0	0	0	0
ENSG00000198133.7	389	2123	859	685	707	1787	345	332	394	633	1226	1102	737	1298	685	1495	697	1214	1292	605	1111	627	555	2254	856	1835	692	993	30	477	214	1252	573	65	779	403	1851	153	961	716	333	1268	603	1032	1065	919	293	222	1416
ENSG00000271123.1	0	0	0	0	0	0	0	0	1	0	0	0	0	0	0	0	0	0	0	0	0	0	0	0	0	0	0	0	0	0	0	0	0	0	0	0	0	0	0	0	0	0	0	0	0	0	0	0	0
ENSG00000109920.11	1603	2080	1066	1592	1428	1447	1517	1379	2519	1475	1684	2365	1149	1699	1473	1146	1135	1794	1717	2401	1051	1939	2098	1515	2180	1153	1195	3242	545	702	4186	4268	3318	1924	4172	1929	2434	1101	3377	644	2197	3832	441	3132	5078	1619	1670	1300	5024
ENSG00000253898.1	0	0	0	0	0	0	0	0	0	0	0	0	0	0	0	0	0	0	0	0	0	0	0	0	0	0	0	5	0	0	1	0	0	0	0	0	0	0	0	1	0	0	1	0	0	1	1	0	0
ENSG00000227063.5	341	340	191	499	352	303	1007	440	464	763	607	980	1253	302	1780	361	1735	447	464	535	362	328	600	409	469	970	515	730	2	2	0	1291	488	0	1098	1	1302	1189	1200	0	715	1475	5	661	699	549	212	1	937
ENSG00000198670.10	4	5	4	10	11	7	2	2	4	3	6	2	1	6	0	16	4	17	15	0	2	3	0	10	10	15	11	1	0	1	0	4	2	1	6	0	3	0	7	1	2	2	0	0	2	3	2	1	4
ENSG00000231908.1	5	15	6	31	14	18	13	4	13	22	33	10	6	21	20	4	21	27	15	8	19	11	23	21	17	11	17	25	0	18	9	24	12	0	9	20	11	15	5	1	14	30	15	9	11	8	2	6	18
ENSG00000272494.1	0	0	0	0	0	0	0	0	0	1	0	0	0	0	0	0	0	0	0	0	0	0	0	0	0	0	0	0	0	0	0	0	0	0	0	0	0	0	0	0	0	0	1	0	0	0	0	0	0
ENSG00000273598.1	0	0	0	0	0	0	0	0	0	0	0	0	0	0	0	0	0	0	0	0	0	0	0	0	0	0	0	0	0	0	0	0	0	0	0	0	0	0	0	0	0	0	0	0	0	0	0	0	0
ENSG00000231563.1	2	7	0	9	6	3	5	5	7	10	6	5	2	5	4	5	9	6	3	7	13	8	4	8	7	2	6	5	0	1	0	5	14	0	2	0	1	3	4	0	7	5	4	2	15	3	2	2	16
ENSG00000143995.18	6629	1251	372	716	617	483	895	3123	737	1036	598	1500	1729	406	1117	455	322	444	696	516	1074	504	1535	777	1121	831	1561	393	32	43	4627	1014	544	750	33	242	101	206	1638	55	502	221	29	794	1056	2613	378	144	24
ENSG00000189056.12	825	565	75	555	279	378	299	758	227	458	438	454	154	102	140	100	76	236	395	511	106	330	545	694	516	419	286	84	1	3	118	318	116	25	1	5	13	19	1543	4	105	16	0	131	37	216	177	26	24
ENSG00000238140.1	0	1	0	1	1	0	4	1	2	1	2	0	2	2	1	3	1	2	3	1	2	1	3	1	3	0	0	2	0	0	148	0	1	93	4	1	4	0	1	0	0	5	1	5	2	1	0	0	1
ENSG00000230162.1	1	0	4	2	0	1	1	0	2	0	0	1	3	1	0	0	1	0	3	1	1	1	1	1	0	0	0	2	0	0	6	5	0	0	7	4	0	1	3	0	1	2	0	4	3	2	1	0	3
ENSG00000279732.1	1	0	0	0	0	0	0	0	0	0	0	0	0	1	1	0	0	0	0	0	0	0	0	0	0	0	0	0	0	0	0	0	0	0	0	0	0	0	0	0	0	0	0	0	0	0	0	0	0
ENSG00000280241.2	6	2	1	1	2	0	1	3	2	4	1	14	1	0	0	1	2	1	0	0	0	2	1	0	1	1	0	6	0	0	26	0	0	0	0	0	0	1	19	0	0	0	0	31	36	5	0	0	0
ENSG00000277937.1	0	0	0	0	0	0	0	0	0	0	0	0	0	0	0	0	0	0	0	0	0	0	0	0	0	0	0	0	0	0	0	0	0	0	0	0	0	0	0	0	0	0	0	0	0	0	0	0	1
ENSG00000182854.6	0	0	0	0	0	0	0	0	0	0	0	0	0	1	0	0	0	0	0	0	0	0	0	0	0	0	0	0	0	0	8	0	0	4	0	0	0	0	0	0	0	0	0	0	0	0	0	0	0
ENSG00000214967.5	0	0	0	1	0	0	0	0	0	0	0	0	0	0	0	0	0	0	0	0	0	0	0	0	0	0	0	0	0	0	0	0	0	0	0	0	0	0	2	0	0	0	0	0	0	0	0	0	1
ENSG00000181965.5	0	0	0	0	0	0	0	0	0	0	0	0	0	0	0	0	0	0	0	0	0	0	0	0	0	0	0	0	0	0	0	0	0	0	0	0	0	0	0	0	0	0	0	0	0	0	0	0	0
ENSG00000255443.1	0	1	4	5	5	4	4	4	9	4	3	17	3	3	3	3	2	1	7	2	0	12	11	2	7	2	1	17	6	10	638	32	10	251	58	37	23	2	21	1	8	22	2	9	31	3	13	1	70
ENSG00000141027.19	6437	8928	4549	12797	8354	8832	5932	7347	8341	9070	13942	9100	4021	8975	5175	13524	2920	10383	13903	9916	11315	9946	9389	11249	11596	9010	5903	5651	1127	1560	10041	12542	5406	5279	4830	2701	8094	3214	7506	2827	6044	3987	1155	6810	6494	5652	2329	1790	8417
ENSG00000248783.1	0	0	0	0	0	0	0	2	0	0	0	0	0	0	0	0	0	0	0	0	0	0	0	0	0	0	0	0	0	0	1	0	0	15	0	0	0	0	0	1	0	0	0	0	0	0	0	0	0
ENSG00000260721.1	9	3	0	0	0	0	0	0	0	3	0	0	1	0	1	0	1	0	0	0	4	1	1	0	2	0	0	0	0	0	7	0	0	0	0	0	0	0	1	0	0	0	0	2	1	0	0	1	0
ENSG00000210709.1	0	0	0	0	1	0	0	0	0	0	0	2	1	0	0	0	0	0	0	0	0	0	0	0	0	0	0	0	0	0	2	1	0	73	0	0	0	0	0	0	0	0	0	0	0	0	0	0	0
ENSG00000222616.1	0	0	0	0	0	0	0	0	0	0	0	0	0	0	0	0	0	0	0	0	0	0	0	0	0	0	0	0	0	0	0	0	0	0	0	0	0	0	0	0	0	0	0	0	0	0	0	0	0
ENSG00000264034.1	0	0	0	0	0	0	0	0	0	0	0	0	0	0	0	0	0	0	0	0	0	0	0	0	0	0	0	0	0	0	4	0	0	0	0	0	0	0	0	0	0	0	0	0	0	0	0	0	0
ENSG00000230260.1	0	0	0	0	0	0	0	0	0	0	0	0	0	0	0	0	0	0	0	0	0	0	0	0	0	0	0	0	0	0	0	0	0	0	0	0	0	0	0	0	0	0	0	0	0	0	0	0	0
ENSG00000184860.8	695	1259	641	1576	1073	1098	630	514	666	793	1915	911	517	800	951	805	1292	929	685	756	665	1039	514	1874	1220	810	814	761	78	296	803	842	555	30	873	10	633	158	529	22	389	535	100	756	304	335	208	282	1387
ENSG00000228499.1	6	15	8	10	4	12	2	5	19	26	12	16	9	10	6	28	5	15	15	4	4	11	9	9	19	10	2	15	15	114	46	11	5	126	21	30	4	3	14	32	4	26	54	24	6	1	8	96	11
ENSG00000241869.3	1	1	1	1	0	1	2	0	1	1	1	0	0	1	1	0	1	3	1	2	0	1	2	0	1	0	1	2	1	0	0	2	0	6	0	0	2	0	0	0	0	1	0	0	1	0	0	0	2
ENSG00000260955.2	1	1	0	2	0	1	0	0	4	1	0	0	2	1	0	1	0	4	0	0	0	1	4	2	2	0	1	2	1	0	46	3	3	10	4	1	1	6	3	0	5	3	1	2	3	0	3	1	2
ENSG00000220139.1	0	0	0	0	0	0	0	0	0	0	0	0	0	0	2	0	0	0	0	0	0	0	0	0	0	0	0	0	0	0	0	0	0	0	0	0	0	0	0	0	0	0	0	0	0	0	0	0	0
ENSG00000184154.11	330	352	136	418	187	288	475	264	395	341	425	390	341	257	491	294	237	415	419	452	285	341	305	388	535	351	303	280	29	187	265	489	305	79	211	134	296	229	418	234	325	313	178	226	326	213	101	101	366
ENSG00000141337.11	243	150	185	299	221	354	195	197	370	250	348	274	165	251	257	241	188	404	344	293	245	278	282	330	367	252	197	129	32	64	472	414	165	115	271	81	287	49	374	191	296	268	79	268	564	196	112	176	288
ENSG00000178107.2	0	0	1	0	0	0	0	0	0	1	0	0	0	0	0	0	2	0	0	0	0	0	0	0	0	0	0	0	0	0	0	1	0	0	0	0	0	0	0	0	0	0	0	0	1	0	0	1	1
ENSG00000249215.1	2	0	1	4	1	1	1	0	2	4	5	0	0	1	3	2	2	0	1	0	0	3	1	3	7	1	1	0	0	0	6	0	0	6	1	0	1	1	4	9	0	0	0	1	1	1	0	1	1
ENSG00000261014.1	0	0	0	1	0	0	0	0	0	0	0	0	0	0	0	0	0	0	0	0	0	0	0	0	0	0	0	0	0	0	0	0	0	0	0	0	0	0	0	0	0	0	0	0	0	0	0	0	0
ENSG00000279532.1	1	0	1	0	0	0	0	0	1	1	1	6	0	2	0	1	0	0	0	1	1	3	1	0	0	1	1	0	0	1	45	2	2	10	2	0	1	0	4	1	2	2	1	0	1	3	0	1	0
ENSG00000207689.1	0	0	0	0	0	0	0	0	0	0	0	0	0	0	0	0	0	0	0	0	0	0	0	0	0	0	0	0	0	0	0	0	0	0	0	0	0	0	0	0	0	0	0	0	0	0	0	0	0
ENSG00000267062.1	0	0	0	0	0	0	0	0	0	0	0	0	0	0	0	0	0	0	0	0	0	0	0	0	0	0	0	0	0	0	0	0	0	0	0	0	0	0	0	0	0	0	0	0	0	0	0	0	0
ENSG00000243824.1	3	4	1	3	3	1	1	0	0	4	7	2	3	4	2	4	2	0	2	4	3	7	1	2	5	2	2	3	0	2	5	1	3	2	3	2	7	10	0	5	1	2	7	1	2	1	3	1	3
ENSG00000249158.5	21	3	3	0	5	2	3	4	1	6	1	14	5	5	2	1	4	4	4	7	2	7	9	3	4	5	5	1	0	1	20	4	0	0	1	0	1	0	98	0	1	0	0	6	19	42	1	0	1
ENSG00000105523.3	501	4215	2172	5257	3985	4856	4060	2428	5504	5590	7116	4924	1935	4022	3100	5853	2541	6305	7106	5416	6233	5760	4263	7020	5435	5127	2877	1432	484	940	163	7799	3401	1	1882	1030	4825	568	4086	696	1259	4092	1888	982	2318	897	567	380	8062
ENSG00000253260.1	1	0	0	0	0	0	0	0	0	0	0	0	0	0	0	0	0	0	0	0	0	0	0	0	0	0	1	0	0	0	0	0	0	0	0	0	0	0	0	0	0	0	0	0	0	0	0	0	0
ENSG00000274834.1	1	0	0	0	0	0	0	0	0	0	0	0	0	0	0	0	0	0	0	0	0	0	0	0	0	0	0	0	0	0	0	0	0	0	2	1	0	0	0	0	0	0	0	1	1	0	0	0	0
ENSG00000253981.4	8	5	6	8	9	8	20	3	30	11	15	6	9	7	3	9	8	23	8	23	9	15	22	22	11	7	2	29	2	7	63	33	20	8	23	41	9	8	11	2	10	18	1	29	42	6	7	4	18
ENSG00000270039.1	46	19	22	30	28	32	20	32	42	32	48	39	18	32	20	33	14	37	33	25	17	40	32	42	34	18	44	31	7	7	143	50	41	46	70	9	36	20	33	3	23	56	10	42	39	34	24	15	57
ENSG00000157827.18	1012	670	655	1358	704	854	1165	918	1331	1059	1307	1448	1108	792	885	922	890	1051	1213	1130	547	1155	1020	1173	1770	965	856	2164	388	557	3987	3507	2193	2190	2482	881	1320	1074	3559	135	3320	2645	435	4987	3931	1499	1105	724	3109
ENSG00000252274.1	1	2	3	2	5	2	2	2	6	4	2	0	0	3	1	3	0	2	0	3	3	0	3	2	5	0	2	4	0	0	39	5	3	32	4	2	0	0	3	0	5	3	0	0	2	0	4	0	5
ENSG00000185129.5	2513	2731	1247	2585	1544	1456	1634	2210	1421	1451	2662	2099	1812	1386	1656	1920	1218	2010	2029	1912	1722	1787	2592	2234	2238	2029	1561	1437	210	594	15141	2729	1829	2631	1896	719	1065	1084	2335	250	1719	2097	245	2050	2082	1664	942	517	1812
ENSG00000222615.1	0	0	0	0	0	0	0	0	0	0	0	0	0	0	0	0	0	0	0	0	0	0	0	0	0	0	0	0	0	0	0	0	0	0	0	0	0	0	0	0	0	0	0	0	0	0	0	0	0
ENSG00000280826.1	0	0	0	0	0	0	0	0	0	0	0	0	0	0	0	0	0	0	0	0	0	0	0	0	0	0	0	0	0	0	0	0	0	0	0	0	0	0	0	0	0	0	0	0	0	0	0	0	0
ENSG00000174840.8	1022	1796	1133	2365	1793	1521	1372	1695	1683	2177	2577	1793	1337	1362	1546	2221	1811	2743	2622	2016	1442	1634	2217	2377	2127	1668	1492	2326	244	912	2559	2690	2499	1829	2837	940	1715	800	1808	697	2169	2948	544	2226	2176	1240	970	950	2112
ENSG00000223660.1	0	0	0	0	0	0	0	0	0	0	0	0	0	0	1	1	0	0	0	0	0	0	0	0	0	0	0	0	0	0	2	0	0	0	1	0	1	0	0	0	0	1	0	1	1	0	0	0	1
ENSG00000106591.3	1003	1650	960	2128	1101	1374	1496	1105	1521	2179	2137	1618	3336	1516	2442	1780	4429	1745	1857	1538	1128	1410	1266	1955	1768	1376	1320	3876	306	878	869	2953	2262	383	3620	778	1506	3613	2051	971	2082	3860	1008	1693	2485	1159	798	788	2549
ENSG00000252409.1	2	0	0	0	0	0	0	0	0	0	0	0	0	0	0	0	0	0	0	0	0	0	0	0	0	0	0	0	0	0	4	0	0	13	0	1	0	0	0	0	0	0	0	0	0	0	0	0	1
ENSG00000162971.9	238	532	237	408	256	279	392	267	553	378	429	397	394	322	432	293	478	407	376	378	259	337	381	404	432	300	331	463	93	134	1987	943	441	795	645	300	324	678	536	143	512	545	84	471	849	267	284	155	659
ENSG00000140350.14	4313	6569	3289	8370	3860	5086	5405	4038	4235	6579	8078	6118	4005	5896	6085	6402	3636	6326	7868	7109	4698	6136	6178	7624	6673	6241	5047	10777	1345	2520	4135	10419	5043	2246	7540	2906	6566	5439	10089	2216	8085	9640	2171	6313	6571	5198	2747	1709	8088
ENSG00000236959.1	0	1	0	1	0	0	0	0	0	1	0	0	0	0	0	0	0	0	0	0	0	0	0	0	0	0	0	0	0	0	2	0	0	0	0	1	1	0	0	0	1	0	1	0	1	0	0	0	1
ENSG00000100403.11	5697	5296	1900	6163	3209	5699	4163	5444	5181	5528	7455	6301	3306	4187	4138	4914	2652	6258	6109	6094	4068	5901	5499	5969	6682	5265	4535	7617	850	2247	1421	10355	7309	515	4079	1939	5356	2159	7076	1874	7142	18533	1722	9059	10284	4903	2787	2797	7719
ENSG00000226339.1	0	0	0	1	0	0	0	0	0	1	2	0	1	0	1	0	0	1	0	1	1	1	0	0	0	0	0	0	0	0	8	1	1	1	1	0	0	0	0	0	0	1	2	1	1	0	1	0	1
ENSG00000218014.1	3	25	22	19	25	26	7	9	87	118	71	15	3	21	23	15	3	34	36	19	25	22	2	17	18	5	2	13	22	100	9	14	20	0	17	33	6	0	5	75	14	24	159	23	0	12	2	92	16
ENSG00000182601.6	6	6	0	0	1	1	2	2	0	2	2	0	3	0	2	1	0	0	0	1	2	0	1	1	0	0	4	2	1	0	0	0	0	1	7	1	7	804	11	1	1	0	1	8	0	6	2	0	0
ENSG00000254457.1	0	0	0	0	0	0	0	0	0	0	0	0	0	0	0	0	0	0	0	0	0	0	0	0	0	0	0	0	0	0	0	0	0	0	0	0	0	0	0	0	0	0	0	0	0	0	0	0	0
ENSG00000251371.1	0	0	0	0	0	0	0	0	0	0	0	0	0	0	0	0	0	0	0	0	0	0	0	0	0	0	0	0	0	0	0	0	0	0	0	0	0	0	0	0	0	0	0	0	0	0	0	0	0
ENSG00000184160.7	120	107	19	71	33	76	39	81	46	79	104	236	43	34	21	22	59	40	32	55	55	97	76	45	77	78	52	358	6	64	8	500	322	7	253	1	71	41	116	151	21	403	16	113	165	116	24	409	43
ENSG00000255261.1	0	0	0	0	0	0	0	0	0	0	0	0	0	0	0	0	0	0	0	0	0	0	0	0	0	0	0	0	0	0	0	0	0	0	0	0	0	1	0	0	2	0	0	0	1	0	0	0	0
ENSG00000110328.5	1358	334	99	287	143	300	469	875	220	724	374	651	578	132	432	175	191	257	353	329	331	312	611	320	693	431	386	1595	28	270	206	703	635	127	567	553	609	172	618	214	1381	200	312	1430	1611	1384	344	205	97
ENSG00000267284.1	0	0	0	2	0	0	0	0	0	0	0	0	0	0	0	0	0	0	0	0	0	0	0	0	0	0	0	0	0	0	0	0	0	0	0	0	0	0	0	0	0	0	0	0	0	0	0	0	0
ENSG00000247345.2	1	0	0	0	1	2	1	0	0	2	0	0	0	3	1	0	0	0	0	0	0	2	2	0	1	0	0	0	0	0	96	1	0	71	1	1	0	0	0	0	0	0	1	0	1	1	0	0	1
ENSG00000281330.1	0	0	0	0	0	0	0	0	0	0	0	0	0	0	0	0	0	0	0	0	0	0	0	0	0	0	0	0	0	0	0	0	0	0	0	0	0	0	0	0	0	0	0	0	0	0	0	0	0
ENSG00000273352.1	7	15	17	29	22	20	23	28	22	20	16	38	20	22	27	25	22	23	30	10	18	14	17	30	30	25	14	14	4	12	99	32	18	62	41	18	28	33	39	7	49	78	11	42	30	34	11	20	57
ENSG00000259522.2	2	0	3	0	2	2	0	1	6	2	0	3	2	5	3	2	0	2	0	5	3	3	4	3	2	1	1	1	0	0	0	8	0	0	5	1	2	10	0	0	1	5	0	3	3	5	0	13	8
ENSG00000198787.5	0	0	0	0	0	0	0	0	0	0	0	0	0	0	0	0	0	0	0	0	0	0	0	0	0	0	0	0	0	0	0	0	0	0	0	0	0	0	0	0	0	0	0	0	0	0	0	0	0
ENSG00000249680.1	0	0	0	0	0	0	0	0	0	0	0	0	0	0	0	0	0	0	0	0	0	0	0	0	0	0	0	0	0	0	0	0	0	0	0	0	0	0	0	2	1	0	0	0	0	0	0	1	0
ENSG00000109171.13	4086	3784	1848	3978	2531	2831	2719	3445	2906	3883	4537	3030	2844	2573	3232	3628	2237	3707	3764	3223	3403	2763	3535	3788	4011	3352	2697	2929	238	927	5971	4135	4176	1554	4353	1315	2435	1914	4047	907	1764	3925	594	3478	2306	2756	1349	991	3384
ENSG00000239719.1	5	7	8	3	6	12	9	1	4	11	9	10	6	5	5	5	3	11	6	12	8	8	3	9	5	3	3	16	5	8	8	10	12	6	25	3	16	26	12	3	12	7	6	7	8	5	7	11	12
ENSG00000259595.1	7	0	1	4	1	2	2	3	5	2	1	5	2	1	1	2	0	3	4	2	1	7	7	1	5	1	2	2	0	5	63	11	2	17	3	8	4	1	6	0	3	2	3	1	4	2	1	1	7
ENSG00000186136.1	1	1	0	0	0	0	0	0	0	0	0	0	1	1	0	0	0	0	0	0	0	1	0	0	0	0	0	2	0	0	6	0	1	0	0	0	0	0	0	0	1	0	0	0	2	0	0	1	1
ENSG00000257000.1	0	0	0	0	0	0	0	0	0	0	0	0	0	0	0	0	0	0	0	0	0	0	0	0	0	0	0	0	0	0	0	0	0	0	0	0	0	0	0	0	0	0	0	0	0	0	0	0	0
ENSG00000083168.8	3251	3216	1316	3857	2630	2532	2145	3228	2587	2605	4289	2899	1643	2271	1715	3122	1126	3216	3472	4036	2871	3124	3172	3485	4006	3024	2113	3127	411	710	6933	7253	3276	2208	6618	1029	2465	1409	4678	556	3738	2286	656	4589	4303	2912	2903	3675	2532
ENSG00000136826.13	2611	16210	11963	22256	23094	19018	12268	13486	25154	27906	34403	17134	8234	22850	13556	21916	11469	26235	40996	16726	30954	18319	13776	22471	27553	15467	15632	5685	332	3031	1162	8612	3809	826	3038	4106	16103	824	4792	2001	1526	3926	2707	3087	2180	3140	994	527	5971
ENSG00000233840.1	0	0	0	0	0	0	0	0	0	0	0	0	0	0	0	0	0	0	0	0	0	0	0	0	0	0	0	0	0	0	0	0	0	0	0	0	0	0	0	0	0	0	0	0	0	0	0	0	0
ENSG00000081800.7	0	5403	6	37	16	6	1	5	25	11	14	32	0	5	6	11	0	121	38	7	39	7	5	24	171	36	5	2	0	0	7	6	0	0	0	0	0	0	0	0	0	0	1	0	0	0	1	0	9
ENSG00000130766.4	907	4629	1372	3740	2174	2962	1881	1514	2314	2215	4700	2283	1128	2804	2228	3912	1269	3088	3103	2096	4062	3211	1748	4911	2834	3784	1554	1701	154	698	337	1669	980	121	1413	589	1070	310	1362	663	822	1489	314	1334	1116	621	410	385	1280
ENSG00000253839.1	0	0	0	0	0	0	0	0	0	0	0	0	0	0	0	0	0	0	0	0	0	0	0	1	1	0	0	0	0	0	0	0	1	0	0	0	0	0	1	0	0	0	0	0	0	0	0	0	0
ENSG00000250384.1	0	0	0	0	0	0	0	0	0	0	0	0	1	0	0	0	0	0	1	0	0	0	0	0	0	0	0	0	0	0	52	0	0	3	0	0	0	0	0	3	0	0	0	0	2	0	1	1	0
ENSG00000163904.11	1532	2839	826	1824	1168	1370	1375	1315	1518	1634	2030	1466	1237	1417	1474	1690	1155	1869	1910	1566	1514	1415	1484	1843	1976	1463	1154	1847	319	645	1540	2400	2377	642	2915	743	1876	1349	1844	522	2420	2046	427	1484	1966	1270	739	667	1812
ENSG00000233725.6	1	1	1	1	2	1	2	0	2	0	1	1	5	0	4	0	0	0	2	2	1	1	2	1	0	4	1	1	0	0	13	4	1	0	9	0	0	3	1	0	0	2	0	0	3	4	0	0	1
ENSG00000267673.5	66	61	30	65	41	41	43	49	53	88	82	84	72	39	66	60	75	78	56	56	43	41	46	91	50	66	51	83	22	38	37	80	74	2	206	19	79	107	140	34	128	211	27	97	70	45	36	33	116
ENSG00000281892.1	1	0	0	0	0	1	0	0	1	0	0	5	0	1	0	1	0	0	1	1	0	1	3	1	1	1	1	1	0	1	3	8	2	0	6	1	0	1	1	0	0	0	0	2	2	1	1	1	8
ENSG00000278966.1	0	10	2	3	1	1	0	0	0	0	1	1	0	2	0	3	0	1	1	0	1	6	3	1	5	1	4	1	0	0	3	3	3	1	2	2	3	1	2	0	1	5	0	1	1	1	2	0	2
ENSG00000169347.15	32	367	87	439	70	240	848	241	420	161	360	379	106	171	297	175	132	383	514	542	105	286	290	185	326	212	89	13	0	6145	10	737	6	0	3	803	34	11	59	0	1	2	1889	15	0	1	1	0	97
ENSG00000262140.1	0	3	5	0	2	1	2	2	5	0	4	5	0	3	0	1	0	1	1	3	3	5	0	2	1	2	3	0	0	1	9	3	1	4	1	1	1	2	7	0	1	2	0	1	0	1	0	2	6
ENSG00000253923.2	0	0	0	0	0	0	0	0	1	0	2	0	0	1	0	0	0	1	0	0	0	0	2	0	0	0	0	3	0	0	0	2	2	0	0	0	0	3	3	0	0	1	0	0	0	0	0	0	6
ENSG00000117501.13	0	0	0	0	0	0	0	0	0	0	0	0	0	0	0	0	0	0	0	0	0	0	0	0	0	0	1	1	0	0	160	0	0	38	1	0	0	0	0	0	0	0	0	1	3	0	0	0	0
ENSG00000250417.1	0	0	0	0	0	0	0	0	0	0	0	0	0	0	0	0	0	0	0	0	0	0	0	0	0	0	0	0	0	0	0	0	0	0	0	0	0	0	0	0	0	0	0	0	0	0	0	0	0
ENSG00000266070.1	0	0	0	0	0	0	0	0	0	0	0	0	0	0	0	0	0	0	0	0	0	0	0	0	0	0	0	0	0	0	0	0	0	0	0	0	0	0	0	0	0	0	0	0	0	0	0	0	0
ENSG00000269834.4	232	81	26	86	85	46	127	122	89	50	77	103	78	61	105	28	83	93	67	115	75	75	110	62	95	63	69	36	7	8	190	79	46	39	154	5	6	34	130	5	51	53	2	99	234	95	18	8	8
ENSG00000241395.3	0	1	0	0	2	0	0	0	0	0	0	0	0	0	0	0	0	0	0	0	0	0	0	1	0	0	1	0	0	0	60	2	0	1	0	0	0	0	1	0	0	0	1	0	1	0	0	0	0
ENSG00000243507.1	0	0	0	0	1	0	0	0	0	0	0	0	0	0	0	0	0	0	0	0	0	0	0	0	0	0	0	0	0	0	0	0	0	7	1	0	0	0	0	0	0	0	1	0	0	0	0	0	1
ENSG00000277612.1	0	0	0	0	0	0	0	0	0	0	0	0	0	0	0	0	0	0	0	0	0	0	0	0	0	0	0	0	0	0	0	0	0	0	0	0	0	0	0	0	0	0	0	0	0	0	0	0	0
ENSG00000242948.1	0	0	0	0	0	0	0	0	1	0	0	0	0	0	0	0	0	0	0	0	0	0	0	0	0	0	0	0	0	0	7	0	0	4	0	0	0	0	0	0	0	0	0	0	0	1	0	0	0
ENSG00000235868.3	0	0	1	1	0	0	0	0	1	2	0	1	0	0	1	2	0	0	0	0	0	0	0	0	1	0	0	0	0	1	0	0	0	1	0	0	1	1	0	5	0	2	3	0	0	0	0	1	0
ENSG00000146426.16	519	1938	143	311	141	198	201	235	233	257	272	269	144	213	176	174	102	323	228	292	184	262	219	262	257	199	247	267	36	122	979	389	227	319	285	120	358	264	977	54	191	374	61	364	499	407	211	107	375
ENSG00000265136.1	2	5	1	2	3	1	1	6	4	0	3	2	0	1	5	0	1	0	5	6	0	3	6	2	4	0	2	4	0	1	51	9	0	22	4	11	6	1	3	0	4	3	1	1	9	4	1	6	3
ENSG00000143515.15	3302	1071	467	1491	884	1809	1012	1949	1424	1804	1783	1856	957	1420	980	958	783	1510	1215	1510	1106	1704	1908	1321	1908	1293	1328	947	65	179	2193	1980	854	354	93	229	525	201	3742	264	693	349	66	3482	3682	3159	699	445	224
ENSG00000264879.2	0	0	1	0	0	0	0	0	0	0	0	0	0	0	0	0	0	0	0	0	0	1	0	0	0	0	1	0	0	0	0	0	0	0	0	0	0	0	0	0	0	0	0	0	0	0	0	0	0
ENSG00000070718.10	637	369	187	837	259	421	587	516	465	388	686	608	564	391	479	467	284	437	389	617	317	547	578	532	660	464	482	859	127	338	1335	2621	782	583	2344	484	583	680	1837	339	914	1194	259	1069	1400	670	704	1703	1056
ENSG00000273978.1	0	0	0	0	0	0	0	0	0	0	0	0	0	0	0	0	0	0	0	0	0	0	0	0	0	0	0	0	0	0	0	0	0	0	0	0	0	0	0	0	0	0	0	0	0	0	0	0	0
ENSG00000233489.1	0	0	0	0	0	0	0	0	0	0	0	0	0	0	0	0	0	0	0	0	0	0	0	0	0	0	0	0	0	0	0	0	0	0	0	0	0	0	0	0	0	0	0	0	0	0	0	0	0
ENSG00000233121.1	2	4	1	3	0	2	7	2	1	2	0	2	0	1	3	0	4	1	2	0	2	1	1	0	3	4	1	3	0	0	7	1	2	0	0	0	2	2	4	0	2	2	0	4	3	3	1	0	1
ENSG00000249779.1	0	0	0	2	1	0	0	0	2	3	3	0	1	1	1	0	0	0	1	0	0	0	2	2	1	1	1	1	0	1	2	0	0	0	1	1	1	0	2	0	1	0	1	0	0	0	2	0	1
ENSG00000206623.1	0	0	0	0	0	0	0	0	1	0	0	0	0	0	0	0	0	0	0	0	0	0	0	0	0	0	0	0	0	0	39	0	0	48	0	1	0	0	0	0	0	0	0	1	0	0	0	0	0
ENSG00000222607.1	0	0	0	0	2	0	0	1	0	0	0	0	0	1	0	0	1	0	0	0	0	0	0	0	0	0	2	0	0	0	0	1	1	6	1	0	0	0	0	0	0	0	0	0	0	0	0	0	0
ENSG00000266522.1	2	4	4	7	3	8	3	1	4	8	5	5	0	4	1	5	2	7	4	9	7	3	7	12	6	4	1	5	0	2	0	1	2	0	3	2	9	4	2	0	0	6	0	5	5	1	1	4	5
ENSG00000274667.1	7	14	7	12	3	11	6	7	13	10	15	16	3	6	10	6	11	13	7	12	4	3	10	9	6	12	7	12	5	4	88	17	6	18	19	7	14	5	7	2	11	36	3	3	7	7	7	6	38
ENSG00000261007.2	2	0	1	1	0	0	0	0	1	0	1	0	0	0	0	1	1	3	0	1	1	0	1	0	0	2	1	3	0	5	0	1	0	1	2	1	1	0	0	0	0	3	2	1	0	0	0	0	4
ENSG00000228848.3	1	0	0	0	0	1	1	0	0	0	0	0	2	0	1	0	0	0	1	10	0	0	0	0	0	0	0	1	0	0	0	0	1	0	0	0	0	0	0	0	0	19	0	0	0	0	0	0	0
ENSG00000198055.9	1537	2980	1078	2908	1715	3512	1910	1736	2655	3258	4376	2768	1700	3488	2691	2854	2539	4107	3602	3251	2924	3486	2457	3178	3562	2854	1885	3558	335	1730	447	4090	3009	138	5510	1064	3284	1373	4414	1716	3487	4560	1912	2817	3557	1828	737	1313	3590
ENSG00000272218.1	0	1	0	2	1	0	17	0	1	0	1	0	64	0	3	2	0	1	0	114	1	0	4	0	0	0	0	4	0	0	0	0	3	21	14	3	1	0	1	0	57	14	0	0	3	0	0	6	0
ENSG00000149651.3	0	2	0	0	0	0	0	0	0	0	0	0	0	0	0	0	0	0	0	0	0	0	0	0	0	0	0	0	0	0	12	0	0	2	0	0	0	0	0	0	0	0	0	0	0	0	0	0	0
ENSG00000169084.11	870	1438	744	1422	785	1095	1269	905	1161	1201	2090	1270	894	1185	1675	1336	1360	2123	1259	1089	1460	1125	702	1629	1407	1536	1231	1631	334	637	928	1793	1472	127	2076	467	1509	1712	1795	1153	1696	4840	1002	1163	1612	775	511	1097	2103
ENSG00000171476.20	2080	826	51	192	67	626	328	546	113	384	258	268	1646	350	1268	304	861	232	532	246	607	172	832	161	233	210	381	527	61	137	2395	499	706	114	67	202	141	1004	3573	276	591	206	222	2030	941	2897	229	108	109
ENSG00000232314.1	0	0	0	0	0	0	0	0	0	0	0	0	0	0	0	0	1	0	0	0	0	0	0	0	0	0	0	0	0	0	0	0	0	1	0	0	0	0	0	0	0	0	0	0	1	0	0	0	0
ENSG00000262008.1	0	0	0	0	0	0	0	0	0	0	0	0	0	0	0	0	0	0	0	0	0	1	0	0	0	0	0	0	0	0	0	0	0	0	0	0	0	0	0	0	0	0	0	0	0	0	0	0	0
ENSG00000218227.3	44	73	48	87	20	62	40	22	121	170	127	58	97	116	40	68	40	104	76	64	51	133	33	64	94	68	22	84	45	374	17	62	87	11	66	81	63	59	42	213	37	122	486	92	78	326	53	241	123
ENSG00000166073.7	447	173	78	169	94	193	151	272	157	313	172	323	252	93	130	138	134	161	125	198	173	161	231	185	234	143	217	474	37	70	1015	919	435	132	76	125	173	121	1028	209	371	184	68	1773	904	735	204	103	75
ENSG00000224876.1	0	0	0	0	0	0	0	0	0	0	0	0	0	0	0	0	0	0	0	0	0	0	0	0	0	0	0	0	0	0	0	0	0	0	0	0	0	0	0	0	0	0	0	0	0	0	0	0	0
ENSG00000197728.8	1989	19799	4345	7092	7738	5785	4037	4621	4747	14412	16138	5627	11528	6423	15918	11964	14110	7167	16907	8299	11316	5409	3648	9029	12433	5156	2856	9289	3426	4004	2954	4463	10951	2312	17369	2221	8456	4663	7410	5240	10542	16830	15011	10302	8814	2616	6013	4216	12567
ENSG00000167191.10	1156	562	145	811	367	434	668	895	459	768	804	947	358	320	431	342	281	415	430	505	330	654	804	764	1002	864	683	395	74	85	647	1016	535	84	158	94	154	267	1943	89	1001	832	94	1254	2213	846	327	151	312
ENSG00000230324.1	0	0	0	0	0	0	0	0	0	0	0	0	0	0	0	0	0	0	0	0	0	0	0	0	0	0	0	0	0	0	0	0	0	0	0	0	0	0	0	0	0	0	0	0	0	0	0	0	0
ENSG00000130876.10	2	53	2	12	0	2	2	2	0	8	9	0	2	12	4	1	0	10	2	10	2	12	87	7	2	1	45	3	5	0	1	5	6	0	5	0	0	0	7	0	20	0	0	155	205	2	4	0	2
ENSG00000169962.4	20	76	92	321	75	258	63	33	153	175	424	125	21	180	46	142	83	385	140	218	123	312	146	225	260	272	178	880	35	26	12	286	53	10	53	8	38	32	153	4	480	49	40	183	232	83	36	39	113
ENSG00000140374.14	3561	11788	5881	13625	8995	9249	6377	4080	8227	11397	14246	7880	8006	10094	9472	12440	16647	10975	11005	7720	9869	8061	5740	16061	11352	8327	7593	6522	955	3127	1317	8611	3550	1054	5705	3120	3086	3989	5506	6595	4409	6062	3952	3294	3476	3363	1891	1448	7041
ENSG00000236592.5	0	0	0	0	0	0	0	0	0	0	0	0	0	0	0	0	0	0	0	0	0	0	0	0	1	0	0	0	0	0	13	0	0	0	2	0	0	1	1	3	0	0	1	5	0	0	0	1	2
ENSG00000280054.1	9	28	2	13	18	20	13	11	30	7	18	22	6	15	15	17	7	28	18	18	20	15	13	38	25	19	14	12	0	4	52	19	18	16	28	6	10	3	14	5	9	6	1	37	15	9	6	3	11
ENSG00000199912.1	0	0	0	0	0	0	0	0	0	0	0	0	0	0	0	0	0	0	0	0	0	0	0	0	0	0	0	0	0	0	0	0	0	0	0	0	0	0	0	0	0	0	0	0	0	0	0	0	0
ENSG00000207556.1	0	0	0	0	0	0	0	0	0	0	0	0	0	0	0	0	0	0	0	0	0	0	0	0	0	0	0	0	0	0	0	0	0	0	0	0	0	0	0	0	0	0	0	0	0	0	0	0	0
ENSG00000249485.1	2	15	12	31	14	10	9	8	26	20	32	10	14	18	6	12	20	19	19	21	16	18	8	21	13	14	8	16	0	16	41	14	19	22	25	10	18	12	20	21	12	16	8	21	11	6	16	17	12
ENSG00000275945.1	4	1	0	1	1	1	11	3	0	7	7	7	0	1	8	3	1	2	2	1	4	3	3	3	3	1	0	3	0	0	0	2	5	0	5	0	2	4	5	2	5	8	3	4	1	0	1	0	3
ENSG00000100097.10	51345	7845	1810	3977	3127	4653	4211	11912	4119	10095	5391	10104	19597	3859	10738	3325	8718	4072	4198	3559	7290	4379	8402	4003	5575	4924	10374	9352	632	2483	3252	7934	7275	299	3320	2333	3558	4662	23974	4456	4610	5433	3274	30158	13692	16873	3238	2318	1462
ENSG00000220446.2	0	0	0	0	0	0	0	0	0	0	0	0	0	0	0	0	0	0	0	0	0	0	0	0	0	0	0	0	0	0	5	0	0	9	0	1	0	0	0	0	0	0	0	0	0	0	0	0	0
ENSG00000265185.4	0	0	0	1	0	0	1	0	0	0	0	3	0	1	0	0	2	0	2	0	0	0	0	0	0	0	0	6	0	1	2	0	0	10	2	0	1	0	0	1	0	1	1	0	0	1	1	1	1
ENSG00000256650.1	17	3	0	2	2	0	3	11	3	2	1	4	6	2	3	0	0	0	0	2	1	0	7	1	2	2	2	0	0	0	8	2	2	0	0	0	0	0	2	0	1	0	0	3	4	2	0	0	0
ENSG00000111252.9	1232	1100	1018	2174	1628	2336	1592	1435	2370	2195	2945	1492	1529	2622	1675	2409	799	3556	3000	2667	2184	1956	1888	1882	2617	2251	1735	2602	134	610	4048	3026	1293	1672	529	560	1491	512	3978	567	1009	947	147	4527	4442	1676	1147	880	525
ENSG00000279576.1	0	0	0	0	0	0	0	0	0	0	0	0	0	0	0	0	0	0	0	0	0	0	0	0	0	0	0	0	0	0	0	0	0	0	0	0	0	0	0	0	0	0	0	0	0	0	0	0	0
ENSG00000135517.6	3	4	4	14	6	6	8	7	4	12	14	5	8	3	2	38	13	11	13	3	8	13	3	11	0	5	3	11	1	6	22	6	8	0	6	5	2	4	9	3	2	13	2	4	3	3	3	1	14
ENSG00000146360.8	0	0	0	0	0	0	0	0	1	0	0	0	0	0	0	0	0	1	0	0	0	0	0	0	0	0	0	0	0	0	1	0	0	0	1	0	0	0	0	0	0	0	0	0	0	0	0	0	0
ENSG00000011132.10	463	1013	235	682	327	726	760	525	753	646	794	723	535	674	948	555	562	905	778	765	665	798	589	695	744	622	558	633	138	517	221	1160	950	53	1229	285	611	818	1253	393	1222	1025	594	901	995	583	297	337	1192
ENSG00000225404.2	0	0	0	0	0	0	0	0	0	0	0	0	0	0	0	0	0	0	0	0	0	0	0	0	0	0	0	0	1	0	0	0	0	0	0	0	0	0	0	0	0	0	0	0	0	0	0	0	0
ENSG00000055950.15	2132	3124	965	2714	1408	2343	2757	1643	2336	3021	3234	2467	3785	2232	4369	2223	4573	2920	2590	2387	2297	2250	2015	2677	2842	2620	1962	2575	355	2192	486	2760	2808	272	2428	1078	2635	2205	1906	2120	1729	3983	3052	2695	2424	1821	795	964	3855
ENSG00000258803.1	0	0	0	0	0	0	0	1	0	0	0	0	2	1	1	0	0	0	1	0	0	0	0	0	0	0	0	0	0	0	4	0	0	0	0	0	0	0	0	0	0	0	0	1	3	0	0	1	0
ENSG00000222961.1	0	0	0	0	0	0	0	0	0	0	0	0	0	0	0	0	0	0	0	0	0	0	0	0	0	0	0	0	0	0	0	0	0	0	0	0	0	0	0	0	0	0	0	0	0	0	0	0	0
ENSG00000118690.11	87	85	25	100	45	59	59	50	96	69	76	87	84	61	79	59	75	66	69	107	66	76	56	92	72	75	75	100	15	24	302	153	325	24	334	35	109	419	163	38	181	233	48	199	250	63	85	207	214
ENSG00000177669.3	5	10	5	14	4	12	19	6	13	7	8	11	10	9	17	12	4	13	29	16	8	11	11	9	20	19	6	5	1	7	6	13	2	0	3	4	8	2	14	3	1	2	4	10	10	1	0	1	11
ENSG00000248978.2	0	0	0	0	0	0	0	0	0	0	0	0	0	0	0	0	0	0	0	0	0	0	0	0	0	0	0	0	0	0	0	0	0	0	0	0	0	0	0	1	0	0	0	0	0	0	0	0	0
ENSG00000271047.1	0	0	0	0	0	0	0	0	0	1	0	0	0	0	0	0	0	0	1	0	0	1	0	0	1	0	0	0	0	0	0	0	0	0	0	1	0	1	0	0	0	0	0	1	0	0	0	0	0
ENSG00000199075.1	1	0	0	0	0	0	0	0	2	0	0	0	0	0	1	0	0	0	0	0	0	0	0	0	0	1	1	0	0	0	0	1	0	0	0	0	0	0	0	0	0	0	0	0	0	0	1	0	0
ENSG00000255328.1	8	2	1	6	1	2	8	5	2	7	6	0	3	0	2	1	6	6	4	2	5	3	1	0	6	2	2	20	7	0	20	10	9	0	7	2	2	3	6	0	12	15	0	8	86	5	1	3	2
ENSG00000264911.1	0	0	0	0	0	0	0	0	0	0	0	0	0	0	0	0	0	0	0	0	1	0	0	0	0	0	0	0	0	0	0	0	0	0	0	1	0	0	0	0	0	0	0	0	0	0	0	0	1
ENSG00000201476.1	0	0	0	0	0	0	0	0	0	0	0	0	0	0	0	0	0	0	0	0	0	0	0	0	0	0	0	0	0	0	3	0	0	1	0	0	0	0	0	0	0	0	0	0	0	0	0	0	0
ENSG00000269001.1	26	30	20	41	34	46	47	34	54	16	60	51	23	59	41	27	25	52	38	43	41	56	38	43	46	32	39	28	2	18	114	82	32	14	67	1	56	36	51	0	47	27	2	13	53	15	32	0	1
ENSG00000243680.1	7	5	9	10	2	5	6	0	10	6	12	8	5	15	8	7	2	7	8	5	5	15	0	13	18	8	1	7	5	25	18	8	12	12	17	20	8	8	10	30	6	14	29	5	11	4	14	22	10
ENSG00000270953.1	4	8	7	8	5	6	6	6	22	5	8	6	3	11	7	4	5	11	9	7	4	10	9	15	6	9	9	6	7	2	138	29	13	47	46	27	10	8	12	4	8	37	2	10	21	11	6	2	39
ENSG00000112031.14	615	849	303	721	389	455	401	465	424	789	764	450	577	343	618	538	659	589	664	576	506	478	545	561	677	436	380	515	19	105	497	646	581	199	576	184	295	429	668	143	515	535	79	764	630	356	259	144	422
ENSG00000180596.7	26	147	29	89	31	159	43	39	56	184	113	65	115	73	52	188	159	107	85	69	251	51	15	111	39	50	24	59	2	23	478	213	28	650	98	16	19	8	115	26	33	54	20	137	65	18	16	12	17
ENSG00000223750.1	0	0	0	1	1	1	1	1	1	0	4	0	1	2	3	0	0	0	0	5	0	1	0	2	0	1	1	1	0	0	12	1	0	0	0	0	0	0	6	0	0	1	0	1	2	0	0	0	1
ENSG00000231593.1	0	0	0	0	0	0	0	0	0	0	0	0	0	0	0	0	0	0	0	0	0	0	0	0	0	0	0	0	0	0	0	0	0	0	0	0	0	0	0	0	0	0	0	0	0	0	0	0	0
ENSG00000222529.1	0	0	0	0	0	0	0	0	0	0	0	0	0	0	0	0	0	0	0	0	0	0	0	0	0	0	0	0	0	0	1	0	0	0	0	0	0	0	0	0	0	2	0	0	0	0	0	0	0
ENSG00000081377.15	744	2663	787	1933	1375	1221	1314	920	1288	889	2077	1281	743	1252	1401	1032	1000	1530	1491	1229	1161	1341	1024	2150	2016	1620	1020	573	243	430	2554	1714	1085	1007	1558	513	1466	2441	2141	322	1376	1299	217	1225	1857	892	714	250	1867
ENSG00000180053.7	0	0	0	0	0	0	0	0	0	0	0	0	0	0	0	0	0	0	0	0	0	0	0	0	0	0	0	0	0	0	0	0	0	0	0	0	0	0	0	0	0	0	0	0	0	0	0	0	0
ENSG00000281376.1	27	38	2	17	12	19	13	15	14	18	10	24	22	12	19	15	8	21	17	15	19	9	11	11	19	24	19	72	7	16	47	179	78	27	30	35	57	13	59	54	102	26	14	92	43	85	17	16	30
ENSG00000206799.1	0	0	0	0	0	0	0	0	0	0	0	0	0	0	0	0	0	0	0	0	0	0	0	0	0	0	0	0	0	0	0	0	0	0	0	0	0	0	0	0	0	0	0	0	0	0	0	0	0
ENSG00000225092.2	1	4	0	1	3	0	3	3	3	1	2	1	0	1	0	2	0	0	2	1	1	1	2	1	5	3	1	1	0	0	413	11	0	161	2	5	2	0	7	0	1	1	0	0	6	0	0	0	5
ENSG00000231241.1	0	0	0	1	0	0	0	0	1	1	0	0	0	0	0	1	0	0	0	0	0	0	0	0	0	0	1	2	1	0	18	1	1	18	2	1	1	0	2	0	1	0	0	0	2	0	1	0	1
ENSG00000271048.1	0	0	0	0	0	0	0	0	0	0	0	0	0	0	0	0	0	0	0	0	0	0	0	0	0	0	0	0	0	0	16	0	0	0	0	0	0	0	0	0	0	0	0	0	0	0	0	0	0
ENSG00000125910.5	33	74	51	156	117	325	102	60	133	251	231	139	152	429	203	191	133	286	192	284	154	316	193	109	157	204	161	75	10	62	7	216	40	9	7	45	269	17	456	34	42	88	87	327	353	100	53	92	794
ENSG00000221621.1	0	0	0	0	0	0	0	0	0	0	0	0	0	0	0	0	0	0	0	0	0	0	0	0	0	0	0	0	0	0	0	0	0	0	0	0	0	0	0	0	0	0	0	0	0	0	0	0	0
ENSG00000199787.1	0	1	0	0	0	0	0	0	0	1	0	2	0	0	0	1	0	1	1	0	0	1	0	2	0	0	0	5	0	0	0	0	1	0	1	1	0	0	0	0	0	4	0	1	0	0	0	1	0
ENSG00000207286.1	0	0	0	0	1	0	0	0	0	0	0	0	0	0	0	0	0	0	0	0	0	0	0	0	0	0	0	0	0	0	34	0	0	15	0	0	0	0	0	0	0	0	0	0	0	0	0	0	0
ENSG00000168497.4	12628	2196	1156	1100	1091	1051	1507	4832	1113	2041	1253	3443	3824	366	2258	731	838	898	1303	1056	1867	819	2246	1393	2986	1536	2988	593	32	58	498	1205	592	17	54	85	123	203	1090	44	644	254	30	933	673	3508	285	87	26
ENSG00000271415.1	1	0	0	0	1	1	1	0	1	0	0	0	1	0	0	1	0	0	1	1	0	1	1	1	2	1	0	1	0	0	0	2	0	0	1	0	1	0	0	0	1	1	1	2	0	1	1	0	2
ENSG00000228853.1	0	0	0	0	0	0	0	0	0	0	0	0	0	0	0	0	0	0	0	0	0	0	0	0	0	0	0	0	0	0	8	0	0	0	0	0	0	0	0	0	0	0	0	0	0	0	0	0	0
ENSG00000236992.2	7	7	6	5	2	8	7	5	13	11	10	5	14	7	4	1	4	7	5	8	4	14	4	5	19	12	2	10	1	2	46	5	7	12	25	1	10	21	8	12	9	10	6	6	8	7	7	2	18
ENSG00000273258.1	0	0	1	0	1	0	2	0	1	1	1	2	1	0	0	0	0	0	0	0	3	1	1	1	1	0	2	0	0	0	9	1	1	0	0	0	0	0	1	0	0	0	0	1	2	0	0	0	0
ENSG00000167088.9	943	1351	812	2188	1056	1509	1200	1269	1190	2700	2326	1745	2535	1463	1860	2160	2840	1717	2314	1869	1107	1252	1423	1706	1450	1078	1155	5465	513	1578	1506	3526	2174	1721	4033	1675	2830	3005	2945	2048	2392	4465	1864	3011	2070	1819	783	877	3792
ENSG00000156755.10	0	0	5	38	0	17	4	1	4	3	10	0	2	13	5	5	7	23	2	2	4	38	2	2	6	1	2	1	0	0	5	3	3	0	0	0	0	0	3	0	0	1	0	2	14	1	4	1	1
ENSG00000230782.1	0	2	0	0	0	4	0	1	0	1	1	1	0	0	0	0	0	1	0	0	0	0	2	1	1	0	0	0	0	0	53	1	0	7	0	0	0	0	0	0	0	0	1	0	0	2	0	1	1
ENSG00000072042.11	2125	2154	913	2468	1489	2044	1451	2058	1639	3066	2659	2051	4246	1734	1726	2425	2025	1623	3514	2072	1509	1406	2421	2493	1728	1391	1618	3627	264	1635	3277	5075	1848	1426	5293	1442	2381	3397	3737	1547	3443	7471	751	4099	4761	3196	891	1114	3547
ENSG00000183979.7	0	0	1	0	1	2	0	0	0	0	2	0	0	0	1	2	2	1	2	1	0	0	0	1	1	5	1	1	0	1	0	1	0	0	4	0	3	0	0	1	1	2	0	1	0	1	0	0	3
ENSG00000255279.1	0	0	0	0	0	0	0	0	0	0	0	0	0	0	0	0	0	0	0	0	0	0	0	0	0	0	0	0	0	0	0	0	0	0	0	0	0	0	0	0	0	0	0	0	0	0	0	0	0
ENSG00000225624.1	0	0	0	0	0	0	0	0	0	0	0	0	0	0	0	0	0	0	0	0	0	0	0	0	0	0	0	0	0	0	0	0	0	0	0	0	0	0	0	0	0	0	0	0	0	0	0	0	0
ENSG00000241008.1	2	0	0	1	0	0	1	0	4	3	1	0	0	1	0	0	0	1	0	0	0	2	0	1	3	0	1	0	0	0	0	2	2	2	5	0	2	2	1	3	0	0	2	0	1	0	0	0	0
ENSG00000229298.1	1	0	1	4	3	3	0	3	2	2	5	4	1	1	2	1	2	2	1	1	0	3	2	3	5	0	0	6	1	1	30	18	5	37	1	1	5	0	1	2	2	0	0	7	3	1	2	4	10
ENSG00000240979.1	0	0	0	0	0	0	0	0	0	0	0	0	0	0	0	0	0	0	0	0	0	0	0	0	0	0	0	0	0	0	0	0	0	0	0	0	0	0	0	0	0	0	0	0	0	0	0	0	0
ENSG00000257723.1	0	0	0	0	1	0	0	0	0	0	1	0	0	0	0	0	0	1	0	1	0	1	0	1	0	0	0	0	0	0	0	0	0	0	0	0	0	0	0	0	0	0	0	0	0	0	0	0	0
ENSG00000171044.9	45	68	13	72	24	39	53	47	50	36	73	53	40	48	55	35	20	75	61	92	36	89	53	31	70	32	44	13	45	28	379	202	78	156	79	20	5	1	25	16	58	45	35	25	152	33	28	28	3
ENSG00000222548.2	0	0	0	0	0	0	0	0	0	0	0	0	0	0	0	0	0	0	0	0	0	0	0	0	0	0	0	0	0	0	0	0	0	0	0	0	0	0	0	0	0	0	0	0	0	0	0	0	0
ENSG00000265419.1	0	0	0	0	0	0	0	0	0	0	0	0	0	0	0	0	0	0	0	0	0	0	0	0	0	0	0	0	0	0	0	0	0	0	0	0	0	0	0	0	0	0	0	0	0	0	0	0	0
ENSG00000277296.1	0	0	0	0	0	0	0	0	0	0	0	0	0	0	0	0	0	0	0	0	0	0	0	0	0	0	0	0	0	0	0	0	0	0	0	0	0	0	0	0	0	0	0	0	0	0	0	0	0
ENSG00000264790.1	0	0	0	0	0	0	0	0	0	0	0	0	0	0	0	0	0	0	0	0	0	0	0	0	0	0	0	0	0	0	0	0	0	0	0	0	0	0	0	0	0	0	0	0	0	0	0	0	0
ENSG00000237330.2	13	24	44	141	160	106	154	48	81	182	228	145	42	115	135	111	103	138	228	135	187	173	90	245	188	143	123	274	25	109	46	169	112	4	260	88	199	17	566	94	159	70	66	155	20	66	23	35	124
ENSG00000244565.1	0	0	0	0	0	0	0	0	0	0	0	0	0	0	0	0	0	0	0	0	0	0	0	0	0	0	0	0	0	0	0	0	0	0	0	0	0	0	0	0	0	0	0	0	0	0	0	0	0
ENSG00000131738.8	1	0	0	0	0	0	0	0	0	0	0	0	0	0	0	0	0	0	0	0	1	0	0	0	0	0	1	0	0	0	0	1	0	0	3	0	0	0	0	0	0	0	0	3	0	0	0	0	0
ENSG00000236975.1	0	0	0	0	0	0	1	0	0	0	0	4	0	0	0	0	0	0	0	0	1	0	0	0	0	0	0	0	0	0	0	4	4	0	1	0	0	8	3	0	2	0	0	2	1	1	4	0	0
ENSG00000279244.1	0	0	0	0	1	0	0	0	1	1	0	0	1	0	0	1	0	0	0	0	0	0	0	0	0	0	0	0	3	0	0	0	0	0	1	0	0	0	1	0	0	0	0	1	0	0	0	1	1
ENSG00000181135.14	325	426	222	446	312	422	325	298	406	341	611	545	198	425	316	384	172	566	533	458	448	472	387	502	575	440	288	806	81	132	133	827	679	160	1327	153	510	558	1011	104	1157	643	153	579	801	388	426	609	878
ENSG00000149016.14	350	477	183	599	304	421	418	271	461	398	608	528	240	410	434	366	199	627	452	457	365	563	449	533	446	494	360	745	125	213	164	742	635	53	1214	291	518	286	844	203	687	1343	281	558	846	472	227	289	891
ENSG00000280874.1	0	0	0	0	0	0	0	0	0	0	0	0	0	0	0	0	0	0	0	0	0	0	0	0	0	0	0	0	0	0	0	0	0	0	0	0	0	0	0	0	0	0	0	0	0	0	0	0	0
ENSG00000237551.1	0	0	0	0	0	1	1	0	0	0	1	0	0	0	0	0	0	0	1	0	0	0	0	0	1	0	0	1	1	0	13	0	0	22	0	0	0	0	0	0	0	0	2	0	1	2	0	0	0
ENSG00000207546.1	0	1	0	0	2	0	0	0	0	0	0	2	0	0	0	0	0	0	0	0	0	1	0	0	1	0	2	0	0	0	23	1	0	27	3	0	0	0	0	0	0	0	0	0	0	0	0	0	0
ENSG00000258033.1	1	0	1	1	1	1	2	0	1	1	1	3	0	3	0	1	1	1	2	0	0	0	0	1	4	1	0	1	0	7	0	2	0	5	0	5	1	0	0	9	0	1	5	0	1	0	0	4	0
ENSG00000125888.13	0	0	0	0	0	0	0	0	0	0	0	1	0	1	0	0	0	1	0	1	1	2	1	0	1	0	0	0	0	1	9	0	1	8	1	0	0	14	0	0	0	1	4	0	0	0	0	0	0
ENSG00000259352.1	0	0	0	0	0	0	0	0	0	0	0	0	0	0	0	0	0	0	0	0	0	0	0	0	0	0	0	0	0	0	0	0	0	0	0	0	0	0	0	0	0	0	0	0	0	0	0	0	0
ENSG00000182472.7	7	175	46	60	54	124	166	58	102	84	91	102	122	114	131	47	130	121	87	97	40	148	84	57	46	79	74	32	61	68	113	404	130	25	129	161	693	8	180	35	52	991	403	289	540	26	58	92	1110
ENSG00000260720.1	0	0	0	0	0	0	0	0	0	0	0	0	0	0	0	0	0	0	0	0	0	0	0	0	0	0	0	0	0	0	0	0	0	0	0	0	0	0	0	0	0	0	0	0	0	0	0	0	0
ENSG00000234726.1	0	0	0	0	0	0	0	0	0	0	0	0	0	0	0	0	0	0	0	0	0	0	0	0	0	0	0	0	0	0	0	0	0	0	0	0	0	0	0	0	0	0	0	0	0	0	0	0	0
ENSG00000199595.1	0	0	0	0	0	0	0	0	0	0	0	0	0	0	0	0	0	0	0	0	0	0	0	0	0	0	0	0	0	0	0	0	0	1	0	0	0	0	0	0	0	0	0	0	0	0	0	0	0
ENSG00000228366.1	0	0	0	0	0	0	0	2	0	2	0	2	0	2	0	0	0	1	0	0	0	2	0	0	2	0	0	0	0	0	48	0	1	50	0	0	0	0	0	0	1	1	1	1	1	0	0	1	0
ENSG00000234592.1	0	0	0	0	0	0	0	0	0	0	0	0	0	0	0	0	0	0	0	0	0	0	0	0	0	0	0	0	0	0	0	0	0	4	0	0	1	1	0	0	0	0	1	0	0	0	0	1	0
ENSG00000144567.9	4336	7861	3689	8960	6384	7002	5932	4350	5725	5475	11748	7111	3390	6493	6605	7197	5041	8731	8801	6199	9635	8065	5648	10545	10630	9688	5869	5254	569	2641	2856	7894	5232	710	7392	1638	5978	3991	7134	2445	6960	7390	2173	4992	5751	4297	1995	2076	7001
ENSG00000158516.10	7	253	3	41	15	141	22	17	44	8	23	41	37	125	67	498	16	51	58	16	96	32	31	47	82	77	22	6	27	3	0	7	5	7	2	2	26	164	12	544	1	0	27	6	18	5	28	7	6
ENSG00000267771.1	0	0	0	0	0	0	0	1	1	0	0	2	0	0	0	0	0	0	0	1	0	0	0	0	0	0	0	0	0	0	2	0	0	0	2	0	0	0	0	0	0	0	0	1	0	0	0	0	0
ENSG00000260570.1	0	0	0	0	0	0	0	0	0	0	0	0	0	0	0	0	0	0	0	0	0	0	0	0	0	0	0	0	0	0	0	0	0	0	0	0	0	0	0	0	0	0	0	0	0	0	0	0	1
ENSG00000226938.1	0	0	0	0	0	0	0	0	0	0	0	0	0	0	0	0	0	0	0	0	0	0	0	0	0	0	0	0	0	0	0	0	0	0	0	0	0	0	0	0	0	0	0	0	0	0	0	0	0
ENSG00000255011.1	0	0	0	0	0	0	0	0	0	0	0	0	0	0	0	0	0	0	0	0	0	0	0	0	0	0	0	0	0	0	0	0	0	0	0	0	0	0	0	0	0	0	0	0	0	0	0	0	0
ENSG00000233821.1	0	0	0	0	1	0	0	0	1	1	0	3	0	0	0	0	0	0	0	0	1	0	0	0	0	1	0	0	0	0	204	1	0	34	0	0	0	0	0	0	0	2	0	0	0	2	0	0	0
ENSG00000015676.16	4649	4021	1601	5091	2207	3472	3829	3716	3818	4126	5164	4165	3525	3086	4242	3290	2998	4391	4218	4411	3242	3658	3938	4439	4925	4168	3309	11163	756	1822	1244	9966	7983	521	5250	1746	4102	5834	8367	2689	5658	5247	1627	3993	6755	3718	1718	2288	4784
ENSG00000279301.1	0	0	0	0	0	0	0	0	0	0	0	0	0	0	0	0	0	0	0	0	0	0	0	0	0	0	0	0	0	0	0	0	0	0	0	0	0	0	0	0	0	0	0	0	0	0	0	0	0
ENSG00000131051.19	4460	5843	4563	8057	4933	5065	5692	5398	8444	6537	7357	6900	4973	5833	5308	5649	5873	7546	7365	7098	4392	6769	6983	6793	7915	4534	5053	12087	2864	2177	12459	12998	16862	4424	21784	4838	6301	9852	12285	2989	14659	16528	2319	9811	15011	4430	7778	4321	15433
ENSG00000171160.16	213	77	69	115	51	126	174	114	85	143	86	205	180	101	141	88	59	129	162	144	119	124	135	149	145	112	86	219	14	88	329	234	214	36	253	75	307	234	288	97	231	336	127	201	289	277	56	150	365
ENSG00000188163.7	3	10	1	2	5	0	0	0	1	0	0	8	0	2	0	0	0	1	0	2	0	3	0	3	2	1	0	1	1	1	3	2	5	0	16	1	2	1	3	5	0	10	4	1	3	2	1	0	15
ENSG00000152595.15	0	0	0	0	0	0	0	0	0	0	0	0	1	0	0	0	0	0	0	0	0	0	1	0	0	0	0	0	0	0	3	0	0	0	0	0	0	1	1	0	0	0	0	0	0	2	1	0	0
ENSG00000178287.16	0	0	0	0	0	0	0	0	0	0	0	0	0	0	0	0	0	0	0	0	0	0	0	0	0	0	0	0	0	0	0	0	0	0	0	0	0	0	0	0	0	0	0	0	0	0	0	0	0
ENSG00000234686.1	0	0	0	0	0	0	0	0	0	0	0	0	0	0	0	0	0	0	0	0	0	0	0	0	0	0	0	1	0	0	0	0	0	2	0	0	0	0	0	0	0	0	0	0	0	0	0	0	0
ENSG00000223770.4	0	0	0	0	0	0	0	0	0	0	0	0	1	0	0	0	1	0	0	0	0	0	0	0	0	0	0	0	0	0	149	0	0	2	0	0	0	0	0	0	0	0	0	0	0	0	0	0	0
ENSG00000271181.1	1	1	0	1	2	0	1	1	5	1	2	2	1	0	3	0	0	4	2	2	1	4	1	1	1	0	0	0	0	1	10	3	3	0	1	3	1	0	4	0	0	1	2	2	1	3	0	1	1
ENSG00000270010.1	12	29	16	21	24	30	27	11	21	4	22	27	13	9	27	5	10	22	34	29	20	23	14	27	33	34	16	23	7	14	20	26	16	25	83	21	47	10	28	5	62	60	10	3	46	14	14	22	64
ENSG00000174231.15	17110	16087	5476	21358	10065	15189	11550	15251	13645	16379	23571	14667	6603	12166	8823	17532	5293	19184	21277	19877	11604	17771	16589	18724	22530	17191	12159	15114	1706	6046	7288	26517	13752	3264	9000	6516	17123	5932	18164	8898	17631	10172	6024	18868	15614	14779	5614	4215	18162
ENSG00000204241.6	139	28	12	10	13	10	27	88	5	52	10	47	65	6	38	8	6	7	20	18	25	5	29	20	11	17	39	4	4	7	71	22	2	0	3	7	5	2	13	1	29	4	0	8	18	43	3	0	4
ENSG00000257264.3	1	0	0	2	1	0	0	0	0	1	0	0	0	0	1	0	0	1	0	0	1	0	1	0	0	0	0	0	0	0	0	1	0	0	0	0	0	1	0	0	1	2	0	0	0	2	0	0	0
ENSG00000104055.13	2	0	0	0	1	1	2	1	2	1	1	5	1	0	0	1	0	0	1	1	0	1	1	2	1	1	0	0	0	0	4	2	0	0	8	0	2	0	4	0	0	2	0	60	11	1	0	0	0
ENSG00000100462.14	1466	1258	725	2628	1042	1866	2253	1722	1885	3338	2803	2131	2399	1872	2465	2141	2674	2339	2724	2467	1205	2059	1986	2205	2442	1878	1648	5375	298	1801	452	5742	2357	445	4686	1636	4375	2576	3577	4349	5067	4053	1762	3017	2254	2579	1010	1365	3678
ENSG00000265050.1	0	0	0	0	0	0	0	0	0	0	0	0	0	0	0	0	0	0	0	0	0	0	0	0	0	0	0	0	0	0	0	0	0	0	0	0	0	0	0	0	0	0	0	0	0	0	0	0	0
ENSG00000109466.12	693	882	373	811	499	558	592	812	632	739	1130	614	745	497	690	537	667	859	902	833	701	651	701	809	868	665	540	814	47	281	1742	1263	752	341	902	373	756	963	894	399	465	895	289	1933	1095	929	361	240	872
ENSG00000268618.1	0	1	0	0	0	0	0	0	0	0	0	0	0	0	0	0	0	0	0	0	0	0	0	0	0	0	0	0	0	0	7	1	0	0	0	0	0	0	0	0	0	0	0	1	0	0	0	0	0
ENSG00000261320.1	0	18	1	5	8	22	9	1	20	3	8	8	0	4	3	8	4	11	13	10	8	20	10	10	21	7	8	1	9	9	0	7	2	0	1	19	2	0	5	0	1	2	11	2	3	1	0	3	21
ENSG00000128268.11	290	6909	234	1010	333	830	1290	418	1034	971	1095	770	359	1226	832	472	147	1253	995	1672	499	1487	1044	469	919	719	423	1434	161	145	546	1871	230	13	232	693	2414	121	1419	170	517	117	264	670	740	987	486	608	733
ENSG00000254560.4	2	4	3	1	13	6	5	2	6	4	3	5	5	9	1	8	5	6	2	2	2	5	0	6	1	5	1	212	1	35	57	281	3	0	87	45	90	203	213	147	188	169	77	103	276	70	94	39	134
ENSG00000249406.1	0	0	0	1	0	0	1	1	0	0	2	0	0	3	0	0	0	0	0	0	0	0	0	0	0	0	0	0	0	0	1	0	0	0	1	0	0	0	2	0	0	0	0	4	4	3	0	0	0
ENSG00000077684.14	1460	1292	400	1135	491	756	736	1133	738	950	1047	1670	1044	686	802	680	598	880	719	845	693	821	966	821	1173	855	852	939	169	574	1775	2004	628	793	987	415	1232	656	947	382	689	1106	686	1121	1528	1277	441	505	1145
ENSG00000269345.1	5	4	0	2	2	0	2	2	0	3	2	3	1	2	3	0	1	0	0	0	1	0	4	1	4	2	4	0	0	0	0	1	1	0	0	0	0	0	2	0	0	0	0	1	3	3	0	0	1
ENSG00000184571.12	0	1	0	0	1	0	4	0	1	0	1	1	0	0	1	1	0	2	1	1	0	0	1	0	1	0	0	0	0	0	1	0	3	0	0	0	1	0	2	0	0	0	0	3	0	1	0	1	0
ENSG00000273044.1	1	0	0	0	0	0	1	0	0	1	0	0	0	0	0	0	0	1	0	0	2	0	0	1	0	0	0	0	0	0	0	1	0	0	0	0	1	1	0	1	0	1	2	0	0	1	0	0	7
ENSG00000229971.1	0	0	0	0	0	0	0	0	0	0	0	1	0	0	0	0	0	0	0	0	0	0	0	0	0	0	0	0	0	0	0	0	0	0	0	0	0	0	0	0	0	0	0	0	0	0	0	0	0
ENSG00000258680.2	0	0	0	0	0	0	0	0	0	0	1	0	0	0	0	0	0	0	0	0	0	0	0	0	0	0	0	0	0	0	0	1	0	0	0	0	0	0	0	0	0	0	0	0	0	0	0	0	0
ENSG00000126266.3	0	34	1	4	2	7	1	0	0	0	2	6	0	4	4	1	6	7	1	4	0	3	3	2	6	3	3	2	0	1	0	0	0	0	0	0	0	0	2	0	0	0	2	2	5	2	0	0	0
ENSG00000200752.1	0	0	0	0	0	0	0	0	0	0	0	0	0	0	0	0	0	0	0	0	0	0	0	0	0	0	0	0	0	0	0	0	0	0	0	0	0	0	0	0	0	0	0	0	0	0	0	0	0
ENSG00000112290.11	743	328	83	149	122	145	196	453	107	214	171	489	307	119	226	97	90	123	124	180	236	135	274	98	234	207	386	430	16	103	733	333	128	251	246	238	173	62	275	62	118	401	45	1313	535	496	133	234	83
ENSG00000112796.8	49	184	136	348	118	196	506	110	247	104	357	180	194	173	304	197	155	262	194	262	173	264	203	298	316	321	138	172	46	186	269	131	375	46	667	210	284	405	169	121	341	416	57	218	500	99	177	9	910
ENSG00000165186.10	1169	123	85	75	138	88	189	1200	59	73	82	378	357	17	227	70	68	54	176	46	223	40	218	199	212	90	346	7	4	0	26	14	6	5	1	3	4	7	40	0	70	2	5	2	2	774	11	2	69
ENSG00000224282.3	3	5	2	4	1	1	0	3	6	4	9	4	4	5	1	3	1	2	1	1	4	2	0	3	0	4	2	1	0	7	1	2	1	1	5	2	1	7	3	10	1	6	14	1	1	1	3	8	3
ENSG00000166035.9	18	50	133	229	96	209	83	49	140	71	266	99	24	64	89	174	83	255	123	95	355	163	51	226	302	323	139	34	0	8	45	87	7	2	5	1	7	32	62	12	6	12	2	36	28	7	150	9	22
ENSG00000259095.1	0	0	0	0	0	0	0	0	0	0	0	0	0	0	0	0	0	0	0	0	0	0	0	0	0	0	0	0	0	0	0	0	0	0	0	0	0	0	0	0	0	0	0	0	0	0	0	0	0
ENSG00000110711.8	2260	3042	809	2459	1237	2252	2128	1847	1809	2426	3008	2277	2843	2079	3347	1978	2318	2818	2038	2317	2755	2292	1513	2260	2750	2688	2110	2227	443	917	233	3054	2568	126	2718	546	1692	2712	4615	2716	3884	2561	2499	2862	2750	2367	866	1237	2039
ENSG00000280004.1	0	0	0	0	0	0	0	0	0	0	0	1	0	0	0	0	0	0	0	0	0	1	0	0	0	1	1	0	0	0	43	0	0	0	1	0	1	1	1	0	0	0	0	0	0	0	0	0	0
ENSG00000260588.1	13	25	3	17	6	16	14	9	18	18	28	25	6	24	16	5	17	27	15	25	13	22	17	20	36	27	12	10	5	6	20	39	38	0	59	10	22	22	45	13	23	23	3	20	36	35	17	42	23
ENSG00000251376.1	0	0	0	0	0	0	0	0	0	0	0	0	0	0	0	0	0	0	0	0	0	0	0	0	0	0	0	0	0	0	0	0	0	0	0	0	0	0	0	0	0	0	0	0	0	0	0	0	0
ENSG00000112599.8	44	19	8	18	14	15	15	8	32	23	14	17	14	21	27	14	12	11	10	27	9	24	60	14	32	17	17	16	0	5	10	48	32	7	39	14	27	26	33	10	14	134	2	12	45	15	6	3	73
ENSG00000202440.1	0	0	0	0	0	0	0	0	0	0	0	0	0	0	0	0	0	0	0	0	0	0	0	0	0	0	0	0	0	0	0	0	0	0	0	0	0	0	0	0	0	0	0	0	0	0	0	0	0
ENSG00000272203.1	1	3	0	0	0	0	0	1	3	1	1	1	1	1	1	0	0	2	0	0	0	1	1	0	3	0	1	0	3	0	15	2	0	6	2	1	0	1	0	0	1	3	0	0	0	0	0	0	1
ENSG00000257820.1	0	0	0	0	0	0	0	0	1	0	0	0	0	0	0	0	0	0	0	0	0	0	0	0	0	0	0	0	0	0	0	0	1	11	0	0	0	0	0	0	0	0	0	0	0	0	0	0	0
ENSG00000252641.2	0	0	3	3	0	0	2	0	3	2	2	3	0	0	0	2	0	2	4	4	1	1	4	0	3	2	1	0	0	0	0	3	5	0	6	3	1	0	1	0	1	1	0	0	5	0	0	0	8
ENSG00000197468.5	0	0	0	0	0	0	0	0	0	0	0	0	0	0	0	0	0	0	0	1	0	0	0	0	0	0	0	0	0	0	0	0	0	0	0	0	0	0	0	0	0	1	0	0	0	0	0	0	0
ENSG00000180479.12	132	144	63	185	90	86	166	120	156	77	175	142	153	86	183	66	110	127	106	115	104	127	123	136	156	121	97	89	16	30	366	150	145	79	307	78	143	151	174	55	131	133	28	94	194	105	90	28	229
ENSG00000180383.3	8	2	0	0	0	0	3	3	5	1	1	5	1	1	1	5	0	1	1	1	2	0	4	2	3	2	3	3	0	0	27	5	4	0	0	2	1	0	4	0	0	1	0	1	13	8	1	0	1
ENSG00000235817.2	1	0	0	0	0	1	1	0	1	1	0	0	0	0	0	1	0	1	0	2	0	1	0	0	0	0	0	3	0	15	0	0	0	1	0	0	0	1	0	0	0	0	15	1	1	0	1	3	0
ENSG00000264950.1	0	0	0	0	0	0	0	0	0	0	1	0	0	0	0	0	0	0	0	0	0	0	0	0	0	0	0	0	0	0	0	0	0	0	0	0	0	0	1	0	0	0	0	0	0	0	0	0	0
ENSG00000164707.14	59	50	16	22	26	43	55	37	70	73	31	66	40	21	29	18	6	32	44	48	16	50	107	25	88	25	54	20	9	4	330	105	32	89	52	47	16	29	47	3	13	17	5	62	174	29	12	17	192
ENSG00000075426.10	3573	15116	8072	12100	19306	12265	6343	8388	20109	10800	16550	17624	4245	7687	4704	11286	4156	15002	22479	10279	17945	9590	8160	11055	20571	9840	7887	8394	1023	2532	21256	16627	6258	3185	7885	5279	10727	2450	14501	1529	5625	9263	2760	17021	11515	11974	6045	2278	6371
ENSG00000145020.13	415	2203	585	1714	860	1048	1398	963	1660	1031	1911	1398	1042	1099	1597	932	1227	2034	1796	1605	1006	1598	1155	1627	1672	1497	959	225	181	510	294	946	797	83	618	524	206	31	358	51	570	461	29	312	1130	112	187	291	2730
ENSG00000233273.1	1	0	0	0	0	0	0	0	0	0	0	0	0	0	0	0	0	0	1	0	0	0	0	0	0	0	0	0	0	0	0	0	0	0	0	0	0	0	0	0	0	0	0	0	0	0	0	0	0
ENSG00000132326.10	1794	2802	881	1882	1691	1535	1811	1017	4119	1260	2500	1646	664	1451	1085	1254	883	3002	2294	2085	1719	1880	1567	1803	2454	1625	1207	1561	379	721	2172	4000	1295	404	1193	1098	3041	1224	1991	551	1345	2198	351	1700	1928	1224	689	583	2065
ENSG00000265086.1	0	0	0	0	0	0	0	0	1	0	0	0	0	0	0	0	0	0	0	0	0	0	0	1	0	0	0	0	0	0	0	0	0	0	0	0	0	0	0	0	0	0	0	0	0	0	0	1	0
ENSG00000160972.8	604	6028	919	2114	1813	2571	1899	1009	2306	2226	3048	2699	955	2476	2231	2094	1893	2950	3235	1825	2248	2578	1433	2878	2337	1987	1550	2258	646	1457	103	3210	2403	47	4952	826	2349	2188	2276	917	2541	3014	2048	765	1328	730	635	1482	3379
ENSG00000253626.3	15	25	118	264	19	237	202	191	46	498	82	330	62	275	46	68	47	42	51	321	181	193	360	52	36	225	268	1033	15	184	57	428	485	421	843	149	140	36	34	719	26	922	88	1009	27	390	20	63	58
ENSG00000267063.1	0	0	0	0	0	0	0	0	0	0	0	0	0	0	0	0	0	0	0	0	0	0	0	0	2	0	0	0	0	0	0	0	0	0	2	0	1	0	0	0	0	0	0	0	0	0	0	0	0
ENSG00000260196.1	76	442	180	279	263	204	183	231	383	293	334	279	73	198	125	235	67	328	437	252	168	178	360	252	379	281	123	484	158	174	131	667	919	94	1200	360	369	678	210	131	683	1793	103	46	300	254	225	154	991
ENSG00000267408.1	0	1	0	1	0	0	2	0	0	0	3	1	0	0	0	0	2	0	0	0	1	0	0	0	2	0	2	0	0	0	0	4	1	4	1	0	2	0	0	4	1	2	0	1	0	0	0	0	2
ENSG00000269050.1	1	0	1	1	1	3	1	0	0	1	0	0	0	0	0	2	0	0	0	0	3	0	2	0	1	0	0	1	0	0	8	3	3	0	3	0	1	1	0	1	0	0	0	4	4	0	0	1	5
ENSG00000232981.1	0	0	1	1	0	0	0	0	0	0	0	0	0	0	0	0	0	0	0	0	0	0	0	0	0	0	0	0	0	0	5	0	0	0	0	0	0	0	0	1	0	0	0	0	0	0	0	0	0
ENSG00000273702.1	56	72	29	63	36	40	53	30	40	42	39	45	59	43	89	26	71	46	48	84	49	47	31	38	58	37	36	35	6	22	17	38	51	0	57	26	15	35	38	5	58	120	17	30	47	38	11	16	73
ENSG00000273076.1	3	4	5	5	6	4	2	9	8	2	4	12	2	4	1	3	1	8	2	6	1	4	8	3	7	0	2	4	0	1	26	12	9	12	7	5	7	4	9	0	3	11	0	14	16	4	3	2	21
ENSG00000101194.16	150	73	174	216	190	356	965	345	1514	1293	383	679	424	806	330	149	235	508	1183	1283	192	452	1098	227	401	143	199	3083	759	1303	539	1858	6451	168	568	2241	2942	236	583	586	5814	1577	1812	897	1834	484	975	705	5064
ENSG00000275900.1	0	0	0	0	0	0	0	0	0	0	0	0	0	0	0	0	0	0	0	0	0	0	0	0	0	0	0	0	0	0	0	0	0	0	0	0	0	0	0	0	0	0	0	0	0	0	0	0	0
ENSG00000270372.1	0	0	0	0	0	0	0	0	0	0	0	0	0	0	0	0	0	0	0	1	0	0	0	0	0	0	0	6	2	0	0	0	12	0	64	0	0	5	0	0	10	0	42	0	10	0	3	0	39
ENSG00000279592.1	0	0	0	0	0	1	0	0	0	0	0	0	0	2	0	0	0	0	0	0	0	2	1	1	0	0	2	0	0	0	0	0	1	0	0	1	0	0	1	0	0	1	0	0	2	1	0	0	1
ENSG00000272988.1	0	1	0	0	0	0	0	0	0	1	0	0	0	0	0	0	0	0	0	1	0	0	0	0	0	0	0	0	0	0	0	1	0	0	0	0	2	0	0	0	0	1	0	0	2	0	0	0	0
ENSG00000224227.2	2	0	0	0	0	0	0	0	1	0	1	0	0	0	1	0	0	0	0	1	0	0	0	0	0	1	0	0	0	0	0	0	0	0	0	0	0	0	0	0	0	0	0	0	0	1	0	0	0
ENSG00000264382.1	0	0	0	0	0	0	0	0	0	0	0	0	0	0	0	0	0	0	0	0	0	0	0	0	0	0	0	0	0	0	0	0	0	0	0	0	0	0	0	0	0	0	0	0	0	0	0	0	0
ENSG00000225655.4	2	11	0	2	0	0	2	2	2	0	1	0	9	0	3	0	5	1	3	0	2	0	0	0	3	1	4	0	0	0	7	0	1	0	0	0	0	1	1	0	0	0	0	3	2	4	0	0	1
ENSG00000253335.1	0	0	1	0	0	1	0	0	0	1	1	0	0	0	0	0	0	0	0	0	0	0	0	0	0	0	0	0	0	0	180	0	0	90	0	5	0	1	0	0	0	0	0	1	0	0	0	0	1
ENSG00000236862.1	0	1	0	0	0	2	0	0	0	1	4	0	1	5	1	0	0	1	0	0	0	0	0	1	0	1	0	2	3	1	1	1	0	0	1	2	0	1	3	0	0	5	9	2	3	0	0	9	3
ENSG00000276607.2	0	0	0	0	0	0	0	1	0	0	0	0	0	0	0	0	0	0	0	0	0	0	0	0	0	0	0	1	0	0	39	0	1	18	0	0	0	0	0	0	0	0	0	0	0	0	0	0	0
ENSG00000247728.2	8	3	1	4	0	1	3	3	6	2	1	4	4	1	5	1	3	4	4	4	3	3	3	6	5	5	4	2	0	0	1	7	0	0	2	0	2	5	8	0	1	4	0	3	5	2	4	0	10
ENSG00000269968.1	0	0	0	0	0	0	0	0	0	0	0	0	0	0	0	0	0	0	0	0	0	0	0	0	0	0	0	0	0	0	0	0	0	0	0	0	0	0	0	0	0	0	0	0	0	0	0	0	0
ENSG00000172139.13	4	31	15	12	32	17	14	15	31	4	16	25	4	10	11	12	6	19	16	29	7	17	35	16	16	6	7	15	1	5	499	45	38	56	25	55	28	9	19	2	4	34	1	13	29	7	4	5	101
ENSG00000221604.1	0	0	1	1	0	0	0	2	1	0	0	1	1	1	0	0	0	0	0	0	1	0	2	0	1	0	0	0	0	0	0	0	0	17	0	3	0	0	0	0	0	0	0	0	0	0	0	0	0
ENSG00000224569.3	0	0	0	0	0	0	0	0	0	0	0	0	0	0	0	0	0	0	0	0	0	0	0	0	0	0	0	0	0	1	0	0	0	6	0	0	0	0	1	1	0	0	0	0	1	0	0	2	0
ENSG00000268458.1	0	0	1	0	2	0	2	1	1	1	0	2	1	3	1	0	0	3	2	3	0	3	0	4	1	0	0	2	0	0	6	0	0	0	5	0	2	0	5	0	0	2	0	0	4	2	1	1	7
ENSG00000196850.5	1588	2908	1777	3555	2866	2188	1900	2160	2868	3199	4004	2422	2109	2331	2020	3654	2081	3002	4056	2610	2790	2436	2857	3405	3977	2521	2013	2741	314	794	4830	3358	1945	2883	2381	968	1954	1032	2641	486	2136	3260	433	3578	2684	1618	1350	716	2001
ENSG00000251599.1	0	0	2	8	4	9	3	0	5	1	5	2	0	3	2	14	3	5	15	1	15	7	5	14	17	14	4	0	0	0	0	0	1	0	0	1	0	3	0	0	0	1	0	1	0	0	0	0	2
ENSG00000226739.1	0	0	0	0	0	1	0	0	0	0	0	0	0	0	0	0	0	0	0	0	0	0	0	0	0	0	0	0	0	1	0	0	0	0	0	0	0	0	0	0	0	0	0	0	0	0	0	0	0
ENSG00000265822.1	0	0	0	0	0	0	0	0	0	0	0	0	0	0	0	0	0	0	0	0	0	0	0	0	0	0	0	0	0	0	0	0	0	0	0	0	0	0	0	0	0	0	0	0	0	0	0	0	0
ENSG00000174225.13	13	5	4	14	6	9	6	5	14	5	15	19	7	4	8	5	6	12	4	12	5	15	17	8	12	15	8	22	1	1	162	23	13	38	18	3	18	10	11	2	10	9	1	5	18	8	9	0	9
ENSG00000213954.3	0	1	0	0	0	0	1	0	1	0	0	0	2	1	0	0	1	1	1	0	0	1	0	0	0	0	0	0	0	1	0	0	0	0	0	3	0	0	0	0	0	0	6	0	0	0	1	4	3
ENSG00000260953.1	0	7	1	2	3	1	2	4	5	0	3	6	2	4	3	2	0	2	2	7	0	7	2	1	4	3	2	4	1	1	56	48	5	0	1	0	0	0	7	0	1	3	0	6	12	0	0	0	0
ENSG00000206639.1	0	0	0	0	0	0	0	0	0	0	0	0	0	0	0	0	0	0	0	0	0	0	0	0	0	0	0	0	0	0	0	0	0	0	0	0	0	0	0	0	0	0	0	0	0	0	0	0	0
ENSG00000239989.1	0	0	0	0	0	0	0	0	0	0	0	0	0	0	0	0	0	0	0	0	0	0	0	0	0	0	0	0	0	0	0	0	0	0	0	0	0	0	0	0	0	0	0	0	0	0	0	0	0
ENSG00000228718.1	0	0	0	0	0	0	1	0	0	0	0	0	0	0	0	0	0	0	0	0	0	0	0	0	0	0	0	0	0	0	13	2	0	0	0	0	0	1	1	0	0	0	0	0	2	0	0	0	0
ENSG00000011258.14	573	1365	687	1537	846	757	1382	676	1267	700	1570	1028	551	973	1054	966	632	1218	1321	1325	758	1238	983	1285	1731	1310	783	838	244	264	2912	1548	1296	1140	2173	690	1565	1208	921	202	1721	1204	238	911	1483	578	940	324	1550
ENSG00000231312.5	320	694	224	376	330	257	318	298	235	226	373	302	423	304	501	286	385	357	364	354	467	249	262	435	423	379	223	369	17	154	473	604	413	175	669	122	161	401	565	46	348	839	37	297	364	230	149	120	525
ENSG00000231340.1	5	1	1	2	3	1	2	5	3	7	5	6	0	1	1	3	0	2	1	0	2	1	4	0	1	1	2	4	3	3	13	6	3	3	3	6	1	1	2	6	7	1	1	3	2	0	0	1	4
ENSG00000260847.1	0	0	0	0	0	0	0	0	0	0	0	0	0	0	0	0	0	0	0	0	0	0	0	0	0	0	0	0	0	0	0	0	0	0	0	0	0	0	0	0	0	0	0	0	0	0	0	0	0
ENSG00000232083.3	0	2	0	2	0	2	1	2	5	3	1	2	1	3	1	2	0	1	1	5	1	0	0	1	2	3	0	1	1	0	15	1	3	38	5	1	1	2	0	1	0	1	1	0	2	0	3	1	7
ENSG00000236116.1	0	0	0	0	0	0	1	0	0	0	0	0	0	0	0	0	0	0	0	0	0	0	0	0	0	0	0	3	0	0	8	0	0	0	0	0	0	1	1	0	0	0	0	7	2	2	0	0	0
ENSG00000225502.2	0	1	0	0	0	0	1	1	0	0	0	0	0	0	0	0	0	2	0	0	0	0	0	0	0	0	0	0	0	0	0	0	1	0	0	0	0	0	1	0	0	1	0	0	0	0	1	0	0
ENSG00000108515.16	85	517	57	80	106	111	82	142	235	84	111	157	51	123	100	65	81	145	141	133	73	125	150	99	106	71	90	148	37	64	57	358	104	7	388	113	73	71	233	74	77	447	37	93	249	65	45	78	598
ENSG00000255833.1	8	22	29	75	46	182	138	41	92	132	301	40	144	176	108	120	49	89	140	102	89	170	62	75	38	77	69	33	3	8	28	134	13	10	0	6	68	0	230	8	13	4	0	157	63	14	27	38	2
ENSG00000174418.7	1	0	1	1	0	0	0	0	0	0	1	0	0	0	0	0	1	0	0	1	1	0	0	1	0	0	0	1	1	0	0	0	1	0	1	0	0	0	0	3	0	1	1	0	1	0	0	0	0
ENSG00000229600.1	0	0	0	0	0	0	0	0	0	0	0	0	0	0	0	0	0	0	0	0	0	0	0	0	0	0	0	0	0	0	0	0	0	0	0	0	0	0	0	0	0	0	0	0	0	0	0	0	0
ENSG00000144644.13	4	2	0	0	1	2	0	0	0	1	1	0	1	2	1	2	0	0	0	0	0	0	0	0	1	5	1	0	0	5	9	2	2	10	1	0	0	9	12	0	1	0	0	6	4	75	0	2	0
ENSG00000182816.7	7	18	2	19	252	5	50	196	285	195	10	17	99	2	85	10	7	155	294	392	1	1	20	0	283	31	5	0	0	0	1	0	12	0	0	0	0	0	0	0	1	1	0	0	0	0	0	0	0
ENSG00000260812.1	0	0	0	0	0	0	0	0	0	0	0	0	0	0	0	0	0	0	0	0	0	0	0	0	0	0	0	0	0	0	0	0	0	0	0	0	0	0	0	0	0	0	0	0	0	0	0	0	0
ENSG00000235207.1	1	2	1	0	0	3	1	0	0	0	0	0	2	1	0	2	1	0	2	0	1	5	0	0	0	1	0	3	0	0	0	1	0	0	0	0	0	0	2	10	3	0	1	1	0	0	2	2	2
ENSG00000221157.1	0	0	0	0	0	0	0	0	0	0	0	0	0	0	0	0	0	0	0	0	0	0	0	1	0	0	0	0	0	0	5	0	0	0	0	0	0	0	0	0	0	0	0	0	0	0	0	0	0
ENSG00000229124.5	32	24	23	58	35	76	41	43	75	47	57	40	34	55	50	48	47	62	53	59	57	52	45	36	81	75	31	27	0	10	85	49	9	19	4	14	30	6	110	5	9	22	0	93	102	30	20	17	42
ENSG00000124942.12	183267	86581	23496	55184	70282	50544	30425	174300	46202	40260	83715	93378	32484	33865	22466	40232	10722	50554	66415	53983	67455	49849	95377	56898	76367	57692	48126	45133	2826	6323	83045	87581	22174	17889	16793	22789	44913	3552	100021	4168	25111	14178	1644	54550	39649	78038	16392	5818	23579
ENSG00000230839.1	6	15	2	3	3	0	0	0	5	3	2	2	5	2	7	0	1	0	1	1	3	2	1	2	0	2	0	2	0	0	20	0	1	0	1	0	0	7	1	1	1	0	0	3	6	2	2	1	0
ENSG00000229877.1	0	0	0	0	0	0	0	0	0	1	0	1	0	0	0	0	0	0	0	0	0	0	0	0	0	0	0	0	0	0	5	0	0	0	1	0	0	0	0	0	0	0	0	1	0	0	0	0	0
ENSG00000144010.8	0	0	0	0	0	0	0	0	1	0	0	0	0	0	0	0	0	0	0	0	0	0	0	0	0	0	0	0	0	0	0	0	0	0	0	0	0	0	0	0	0	0	0	0	0	0	0	0	0
ENSG00000210082.2	403805	574161	456719	724952	1011144	504860	283380	498312	538527	252401	837621	975909	159785	310654	216338	683660	228437	701322	548901	399370	947797	562867	649361	1139454	799544	964555	470656	211842	67436	65418	305326	145651	452042	335527	441707	65266	563953	319349	524556	17435	208441	225310	45809	207220	165320	168064	124703	117772	749484
ENSG00000275769.1	11	14	3	5	3	5	5	9	3	2	7	9	1	1	8	4	0	6	4	3	8	3	3	17	5	12	11	4	2	4	37	9	5	5	7	0	1	5	9	1	12	13	1	6	6	14	4	0	8
ENSG00000207088.1	0	1	2	1	1	0	2	0	5	1	0	1	0	1	0	1	0	0	3	2	1	2	2	0	1	0	0	1	0	1	153	1	3	53	1	0	0	0	0	0	0	2	0	1	2	1	0	0	2
ENSG00000240627.1	0	0	0	1	1	0	0	0	1	0	1	0	1	0	0	0	1	2	0	1	0	1	1	0	0	0	0	0	1	1	0	0	1	1	0	0	0	0	0	3	0	0	8	0	0	0	0	2	0
ENSG00000280040.1	10	50	33	61	47	54	30	14	34	33	49	53	15	38	28	41	39	59	60	39	44	34	29	50	70	66	19	9	1	4	3	23	11	0	28	2	5	6	15	0	15	35	8	3	3	5	9	5	30
ENSG00000226285.1	2	0	0	0	0	0	0	0	0	1	0	0	0	0	0	0	0	0	0	0	0	0	0	0	0	0	0	0	0	0	0	0	0	0	0	0	0	0	1	0	0	0	0	0	0	0	0	0	0
ENSG00000249163.3	0	0	0	0	0	0	0	0	0	0	0	0	0	0	0	0	0	0	0	0	0	0	0	1	0	0	0	0	0	0	0	0	0	0	0	0	0	0	0	0	0	0	0	0	0	0	0	0	0
ENSG00000227632.2	1	5	9	0	0	3	24	12	4	4	2	2	2	7	0	1	0	4	5	2	0	8	4	1	31	26	0	2	0	0	1	17	2	1	50	0	17	1	29	8	1	7	0	2	1	0	1	0	1
ENSG00000271798.1	0	0	0	1	0	0	0	0	1	0	0	0	0	0	0	1	0	0	3	2	0	0	0	0	0	0	0	2	0	1	44	0	1	72	2	5	0	0	0	3	0	1	0	0	3	0	1	0	3
ENSG00000267218.2	0	0	0	1	0	1	1	0	0	1	0	1	0	1	0	0	0	0	0	1	1	0	0	1	0	0	0	0	0	0	0	2	0	0	3	1	1	0	1	1	0	3	7	0	0	0	1	1	1
ENSG00000280380.1	0	0	0	0	0	0	0	0	1	0	0	0	0	0	0	0	0	0	0	0	0	0	0	1	1	0	0	0	0	0	0	1	0	0	0	0	0	0	0	0	1	0	0	0	0	0	0	0	0
ENSG00000267246.1	1	0	1	3	0	0	4	6	3	0	2	3	0	2	1	3	0	4	3	4	1	7	5	1	3	4	2	4	1	0	9	9	2	2	2	1	1	0	2	0	4	5	0	1	4	2	1	0	9
ENSG00000239641.1	0	8	0	2	4	0	0	2	3	1	1	0	0	1	1	4	3	1	4	1	3	1	1	4	2	2	1	0	0	0	35	1	2	75	3	0	0	0	0	0	3	0	0	0	0	0	0	0	1
ENSG00000226375.1	1	0	0	0	3	0	1	0	0	1	0	0	1	1	1	0	0	0	0	1	0	1	0	0	2	0	0	1	0	0	13	0	0	5	0	0	0	1	2	0	0	1	0	1	1	1	1	0	0
ENSG00000108679.11	16889	70847	19275	55006	38548	55896	38111	29416	41855	38849	78300	51502	26503	43816	39335	67934	22751	53245	71862	51033	76562	49780	37924	72433	47803	53871	33872	60182	4128	31368	3663	60615	52544	1324	65375	18427	43329	10017	42401	26387	41138	40304	20011	66446	31997	32598	12378	17491	95971
ENSG00000219547.1	0	3	0	0	0	0	1	2	1	3	2	0	0	0	0	2	2	1	2	0	0	1	2	1	1	1	0	0	1	1	103	0	0	44	1	2	1	0	1	0	0	1	17	1	0	0	0	1	0
ENSG00000279256.1	0	0	0	0	0	0	0	1	0	0	0	0	0	0	0	0	0	0	0	0	0	0	0	0	0	0	0	0	0	0	0	0	0	0	0	0	0	0	0	0	0	0	0	0	0	0	0	0	0
ENSG00000136866.12	130	25	20	64	50	75	112	108	54	63	83	99	113	46	112	51	87	54	54	65	53	65	78	46	86	29	83	56	6	29	294	147	35	46	6	41	34	112	214	237	92	53	12	124	165	98	53	38	98
ENSG00000235066.5	1	4	1	0	5	0	0	3	0	1	2	3	1	1	0	0	0	2	1	0	1	0	2	0	0	1	0	2	0	0	502	1	3	217	3	1	0	0	0	0	0	6	1	3	0	0	1	0	7
ENSG00000229146.2	0	0	0	0	0	0	0	0	0	0	0	0	0	0	0	0	0	0	0	0	0	0	0	0	0	0	0	0	0	0	0	0	0	0	0	0	0	0	0	0	0	0	0	0	0	0	0	0	0
ENSG00000237188.3	109	115	43	108	64	73	90	77	96	81	87	85	96	57	127	77	92	82	84	103	81	99	94	123	90	91	50	64	10	14	149	179	77	19	68	14	54	75	130	33	53	83	28	50	93	56	24	20	115
ENSG00000120509.9	1078	2178	833	2428	1208	1547	1518	1012	1575	2247	2517	1849	2115	1634	2518	2044	2705	1992	2085	1500	1892	1499	1294	2223	1905	1689	1294	2972	243	1120	617	1898	1971	299	3059	611	993	1501	1475	1282	3153	2332	892	1863	1753	998	894	927	2623
ENSG00000276689.1	0	0	0	0	0	0	0	0	0	0	0	0	0	0	0	0	0	0	0	0	0	0	0	0	0	0	0	0	0	0	0	0	0	0	0	0	0	0	0	0	0	0	0	0	0	0	0	0	0
ENSG00000261794.1	10	7	3	5	3	4	13	8	6	8	5	14	8	16	9	2	5	5	3	12	7	6	8	6	6	8	9	4	2	2	33	18	5	11	6	7	11	1	13	0	4	4	0	5	12	4	1	0	17
ENSG00000163331.9	13	15	6	7	3	0	8	8	13	16	6	7	50	5	22	2	9	5	3	2	5	4	8	2	6	4	7	10	1	2	0	108	2	0	10	1	0	1	3	1	6	32	201	433	34	11	5	14	22
ENSG00000147274.13	4652	7213	2667	8715	3656	5039	5704	4160	6227	7349	8175	6186	6112	5306	7370	6222	6518	7289	6791	7243	3810	5998	5573	6194	8766	5987	4448	14039	1150	4095	7182	11164	8543	4060	13026	4172	9615	9525	7149	5498	9647	12287	4859	8393	10936	5329	5002	3847	13235
ENSG00000164300.14	1275	4074	4474	15928	8542	5683	6951	5277	7893	5689	14810	6058	2670	6965	5399	9808	3413	11403	10742	8658	12346	8349	7326	11648	11920	11517	4962	7787	968	2756	10184	7838	11560	5056	15691	2830	9952	8083	8118	1715	9356	13175	1261	7150	10906	4155	4246	5255	7045
ENSG00000264796.1	0	2	0	0	1	0	0	0	0	0	0	0	0	1	0	0	0	0	1	0	1	0	0	0	0	0	0	0	0	0	27	2	0	0	0	0	0	0	1	0	0	0	0	0	0	1	0	0	1
ENSG00000224506.2	0	0	0	0	0	0	0	0	0	0	1	0	0	0	0	0	0	0	0	0	0	0	1	0	0	0	0	0	0	0	11	0	0	0	1	0	0	0	0	0	0	0	0	1	0	0	0	0	0
ENSG00000272129.1	34	20	20	96	54	42	26	35	34	55	73	58	25	21	27	31	45	44	66	42	34	59	42	80	70	66	67	33	6	19	307	53	29	45	27	27	53	25	49	27	28	35	25	24	15	51	20	9	49
ENSG00000260318.1	96	5	0	86	5	59	93	6	5	1	110	81	0	2	0	4	0	67	127	1	1	3	70	1	68	89	0	6	2	2	109	9	5	92	6	9	53	2	2	35	0	2	76	2	5	1	34	2	110
ENSG00000197428.2	0	0	0	0	0	0	0	0	0	0	0	0	0	0	0	0	0	0	0	0	0	0	0	0	0	0	0	0	0	0	0	0	0	0	0	0	0	0	0	0	0	0	0	0	0	0	0	0	0
ENSG00000253622.1	0	0	0	0	0	0	0	0	0	0	0	0	0	0	1	0	0	0	0	0	0	0	0	0	0	0	0	0	0	0	0	0	0	0	0	0	0	0	0	0	0	0	0	0	0	0	0	0	0
ENSG00000213296.4	0	0	0	6	1	3	0	1	3	7	2	0	0	4	0	1	0	3	5	0	2	4	1	0	1	1	0	3	0	1	1	3	1	2	1	2	2	1	0	1	0	1	4	1	2	1	2	1	2
ENSG00000226009.1	9	5	2	9	2	5	6	5	7	6	4	11	7	5	4	4	8	7	7	7	2	8	5	4	7	4	5	16	1	4	24	11	14	0	7	8	11	5	5	9	1	29	5	9	6	7	1	5	24
ENSG00000280630.1	0	0	0	0	0	0	0	0	0	0	0	0	0	0	0	0	0	0	0	0	0	0	0	0	0	0	0	0	0	0	0	0	0	0	0	0	0	0	0	0	0	0	0	0	0	0	0	0	0
ENSG00000106436.4	1	0	0	1	0	1	0	0	0	0	0	2	0	0	0	0	0	1	0	0	0	0	0	0	3	4	0	0	0	0	0	0	1	0	1	0	0	1	0	0	0	0	0	1	2	1	1	0	0
ENSG00000215372.6	0	0	0	0	0	0	0	0	0	1	0	0	0	0	0	0	0	0	0	0	0	0	0	0	0	1	0	0	0	0	0	0	0	1	0	0	0	0	0	0	0	0	0	1	0	0	0	0	0
ENSG00000224629.1	4	2	3	5	6	4	4	2	11	1	2	19	0	5	2	3	2	7	3	10	0	8	9	4	9	1	1	3	3	1	53	29	9	31	3	2	7	3	10	1	4	2	0	3	11	0	2	5	4
ENSG00000252373.1	0	0	0	0	0	0	0	0	0	0	0	0	0	0	0	0	0	0	0	0	0	0	0	0	0	0	0	0	0	0	2	0	0	0	0	0	0	0	0	0	0	0	0	0	0	0	0	0	0
ENSG00000213246.5	2355	3500	1227	3203	1656	2222	2447	1758	2227	2971	3604	2346	3407	2423	3725	2592	3559	2822	2692	2422	2843	2367	1725	2967	3109	2580	2041	3560	524	2151	2317	2168	2421	1916	5930	1581	2459	3343	2664	1445	2853	2987	1944	3601	2882	2041	1185	878	3808
ENSG00000216102.2	0	0	0	0	0	0	0	0	0	0	0	0	0	0	0	0	0	0	0	0	0	0	0	0	0	0	0	0	0	0	0	0	1	0	0	0	0	0	0	0	0	0	0	0	0	0	0	0	0
ENSG00000186522.13	4395	2752	1658	3665	2539	2604	3124	3509	2930	4244	3915	2958	4920	2587	4178	3259	3648	2994	3507	2449	3540	2742	2763	3344	3615	2942	2341	3196	297	1922	3795	4633	2757	1132	3404	1342	1838	4623	5339	1457	4107	2752	362	3813	3443	3452	1368	694	2682
ENSG00000270580.4	108	15	19	37	39	35	42	45	63	40	24	89	44	50	44	10	23	46	31	37	26	42	36	31	38	37	38	85	1	22	27	88	48	0	77	15	94	22	56	25	49	90	14	56	75	65	25	6	98
ENSG00000222614.1	0	0	0	0	1	0	0	0	0	0	0	0	1	0	0	0	0	0	1	1	0	0	0	0	0	0	0	2	0	0	5	0	0	16	0	0	0	0	0	0	0	0	0	0	1	0	0	0	0
ENSG00000233420.1	0	0	0	0	1	0	0	0	0	0	0	0	0	0	0	0	0	1	0	0	0	2	1	0	0	2	0	0	0	0	0	0	0	0	0	3	0	0	0	0	0	0	0	0	0	0	0	0	0
ENSG00000225857.4	1	0	0	0	1	0	1	0	0	0	1	0	1	0	0	1	2	2	0	0	0	0	0	0	0	0	0	0	0	0	5	1	1	0	1	0	2	0	1	0	0	0	0	3	0	0	0	0	1
ENSG00000068001.12	1101	2166	622	1389	1094	1853	1269	1653	1831	2991	1977	2224	1766	1249	1593	1066	2812	2121	1835	1745	959	1587	1575	1659	1870	1469	1290	3171	288	1104	196	4481	3614	80	3836	741	1911	1317	3390	2059	2338	3503	2008	4975	4235	3597	1157	913	3414
ENSG00000236940.1	1	0	0	0	0	0	0	0	0	0	0	0	0	0	0	0	0	0	0	0	0	0	0	0	0	0	0	1	0	0	0	1	2	0	0	0	0	2	0	0	0	0	0	0	2	0	0	2	0
ENSG00000280003.1	3	4	5	13	8	9	5	3	8	13	25	17	0	21	5	12	1	19	16	30	10	30	12	9	14	11	12	4	3	3	13	15	2	0	1	3	1	0	7	0	3	2	0	8	19	2	0	5	14
ENSG00000181982.16	927	467	240	709	285	591	824	777	812	856	758	675	595	453	602	462	403	660	700	921	443	690	746	672	891	631	538	410	101	452	875	1316	1199	136	1199	486	2196	68	729	429	615	1386	494	1086	635	1320	325	216	1974
ENSG00000269391.1	0	0	0	0	0	0	0	0	0	0	0	0	0	0	0	0	0	0	0	1	0	0	0	0	0	0	0	0	0	0	8	0	0	0	0	0	0	0	0	0	0	0	0	0	0	0	0	0	0
ENSG00000201654.1	0	0	0	0	0	0	0	0	0	0	0	0	2	0	2	0	0	0	0	0	0	0	0	0	0	0	1	0	0	0	0	0	1	1	0	0	0	0	1	0	0	0	0	0	0	0	0	0	0
ENSG00000238013.1	0	0	0	0	0	0	0	0	0	0	0	0	0	0	0	0	0	0	0	0	0	0	0	0	0	0	0	0	0	0	0	0	0	0	0	0	0	0	0	0	0	0	0	0	0	0	0	0	0
ENSG00000083520.13	1365	2007	1027	2349	1336	1574	1547	1421	1542	1938	2479	1616	1584	1697	1597	1905	1380	2044	2009	1969	1446	1798	1626	1974	2134	1651	1307	2932	605	1053	3526	5915	4360	1629	6199	1314	2224	5625	5829	812	3505	3438	796	3054	3398	1671	1680	1777	2640
ENSG00000206967.1	0	0	0	0	1	0	0	0	0	0	0	0	0	0	0	0	0	0	0	3	0	0	0	0	1	0	0	0	0	0	18	0	0	0	0	0	0	1	0	0	0	0	0	0	0	0	0	0	0
ENSG00000109270.11	1644	2568	1673	3431	2526	2026	2557	2380	2133	2681	3344	2033	2882	2122	3374	2830	3528	2393	2863	2363	3699	2208	2002	3646	2855	2516	1660	2061	317	718	1999	2195	1514	858	4168	875	1508	2495	1848	733	1439	3075	554	1719	2351	1410	1006	935	2607
ENSG00000104321.9	84	2063	746	1512	674	765	719	760	1252	1227	1436	799	413	647	488	624	826	2027	642	1056	864	801	536	1208	1895	867	439	153	41	192	4890	1447	428	270	69	791	636	156	116	251	85	358	282	206	217	118	326	91	3503
ENSG00000134569.8	442	1553	2022	5837	3361	3052	934	1202	3596	1667	5658	1470	451	809	778	2694	283	5736	1187	3819	9595	3658	643	7074	4695	7128	1611	3309	358	568	630	2318	823	730	1153	321	1941	1331	228	1788	3675	787	460	1034	39056	2276	1150	327	3945
ENSG00000251703.1	1	0	0	1	0	0	0	0	0	0	0	1	0	0	1	0	0	0	0	0	0	0	0	1	0	0	0	0	0	0	52	1	1	23	1	0	0	0	1	0	0	0	0	1	0	0	0	0	1
ENSG00000269678.1	0	0	0	0	0	0	0	0	0	0	0	0	0	0	0	0	0	0	0	0	0	0	0	0	0	0	0	0	0	0	0	0	0	0	0	0	0	0	0	0	0	0	0	0	0	0	0	0	0
ENSG00000129245.10	2246	2766	802	1985	1253	1607	1408	1682	1566	2169	2248	1928	1280	1653	1546	1774	898	2037	2500	1642	1934	1682	1786	1891	2245	1851	1610	1512	187	525	595	2779	1596	294	1667	470	2041	924	2367	567	1576	1667	631	2296	1719	1825	511	366	2298
ENSG00000215000.4	0	0	0	0	0	0	0	0	0	0	0	0	0	0	0	0	0	0	0	0	0	0	0	0	0	0	0	0	0	0	0	0	0	0	0	0	0	0	0	0	0	0	0	0	0	0	0	0	0
ENSG00000278943.1	2	3	2	3	2	3	2	2	2	6	12	2	0	6	3	2	0	3	7	0	1	3	2	4	5	4	0	3	0	1	9	1	1	1	9	1	0	0	1	2	1	5	4	2	0	9	1	0	1
ENSG00000158553.4	0	1	1	12	2	5	8	3	2	3	7	6	0	5	7	3	0	9	6	8	5	4	5	8	8	20	12	2	0	1	0	2	7	4	0	0	0	0	1	0	1	1	0	1	3	1	1	0	2
ENSG00000217089.1	0	0	0	0	0	0	0	0	0	0	0	0	0	0	0	0	0	0	0	0	0	0	0	0	0	0	0	0	0	0	0	0	0	0	0	0	0	0	0	0	0	0	0	0	0	0	0	0	0
ENSG00000251369.7	228	146	107	293	127	220	323	202	268	189	238	235	209	234	337	107	156	261	159	346	144	303	213	218	250	225	183	423	63	77	531	412	425	89	457	97	180	150	473	8	263	300	96	464	627	111	344	30	610
ENSG00000006210.6	1283	1081	335	806	661	820	697	1022	680	958	866	2789	1374	555	553	884	551	1736	990	694	593	694	792	737	1505	874	590	1284	103	338	366	1459	576	102	481	380	2198	426	2381	615	744	1887	147	6362	878	2104	747	878	1104
ENSG00000175518.6	6	39	3	6	11	11	9	8	7	8	9	22	1	5	7	14	3	11	16	19	6	24	9	12	15	17	14	5	0	2	0	11	12	0	23	3	20	2	8	6	2	9	0	7	12	13	2	4	41
ENSG00000233383.1	0	0	0	1	0	0	0	0	0	1	0	0	0	0	0	1	0	0	0	0	0	1	0	0	0	0	0	0	0	0	1	0	0	0	0	0	1	0	0	1	0	0	1	0	0	0	1	0	0
ENSG00000100225.16	3887	7664	2228	5716	3370	4781	4055	3915	4572	5105	7355	4872	4646	4728	4624	6540	3287	5482	5823	4429	4783	4633	4033	6126	5611	4853	3692	5472	665	1892	4682	5606	4266	1797	7632	2045	4255	3183	5682	2712	5024	9692	1775	5634	6070	4286	2346	2537	6015
ENSG00000167461.10	1507	6686	1707	4632	3402	3543	2389	2518	3087	4656	5082	2900	2204	3571	3106	4695	2742	3885	4632	3264	4644	3284	2965	4517	3706	3133	2254	2875	331	1167	1274	3686	3152	628	4018	991	2747	1460	3241	2187	3327	3076	815	3498	2497	1780	1118	980	3038
ENSG00000138468.14	775	461	389	634	459	423	574	557	689	364	532	592	701	408	633	310	408	463	459	525	365	507	557	510	727	370	408	343	80	123	2618	899	458	498	673	257	709	394	922	93	390	474	70	524	1062	434	451	157	690
ENSG00000272279.1	12	5	1	0	10	12	34	2	9	7	5	6	16	10	12	16	8	8	13	14	10	13	10	9	7	12	12	2	0	1	15	1	108	20	2	0	10	55	5	0	1	12	0	4	7	1	3	10	1
ENSG00000248266.1	0	0	0	0	0	0	0	0	0	0	0	0	0	0	0	0	0	0	0	0	0	0	0	0	0	0	0	0	0	0	8	0	0	0	0	0	0	0	0	0	0	0	0	0	0	0	0	0	0
ENSG00000240409.1	39	40	35	44	44	6	1	8	32	13	45	38	1	10	5	18	0	18	26	20	37	43	51	24	21	21	10	8	1	2	45	17	50	185	156	5	16	17	7	0	2	72	0	10	21	6	23	7	21
ENSG00000243115.3	0	0	0	0	0	0	0	0	0	0	0	0	0	0	0	0	0	0	0	0	0	0	0	0	0	0	0	0	0	0	0	0	0	0	0	0	0	0	0	0	0	0	0	0	0	0	0	0	0
ENSG00000260082.1	1	9	0	0	0	1	7	1	3	1	0	0	0	1	0	0	1	1	2	2	1	9	2	1	7	13	2	5	1	9	0	5	1	0	3	14	8	3	2	11	6	0	13	1	5	2	2	5	26
ENSG00000267637.1	0	0	0	0	0	0	0	0	1	0	0	0	2	0	0	0	1	0	0	0	1	0	1	0	0	1	0	3	0	0	59	2	2	29	4	0	0	0	1	0	3	3	0	0	1	1	0	0	2
ENSG00000162771.7	0	0	0	0	0	0	0	0	0	0	0	0	0	0	1	0	1	0	0	0	0	0	0	0	0	0	0	0	0	0	0	0	0	0	0	0	0	0	0	0	0	0	0	0	0	0	0	0	1
ENSG00000152154.9	216	68	44	46	49	41	63	96	43	51	39	67	113	37	59	23	20	36	51	43	55	47	48	66	67	42	65	24	8	12	99	125	73	24	209	72	23	52	65	10	25	289	0	12	95	37	22	24	299
ENSG00000143153.11	8290	49707	27013	43048	38785	34830	11673	15571	23544	30085	52495	22721	12395	33266	16669	47853	19562	31405	38225	19496	60393	27527	20620	63237	35401	32516	23758	26677	4904	21272	26378	62466	19119	5585	28485	16682	42041	6240	15254	9267	13052	29780	23641	12496	10814	20411	4934	9827	84114
ENSG00000236184.1	5	5	2	5	5	3	2	2	8	2	3	5	5	6	4	1	2	2	5	7	0	2	4	1	7	1	1	6	10	0	18	18	10	19	24	5	5	4	7	1	2	9	0	6	13	2	3	5	10
ENSG00000109794.12	1066	676	106	488	282	426	662	642	596	307	509	500	564	533	599	343	309	661	458	430	320	475	430	551	761	574	450	411	10	197	233	710	112	30	650	291	707	18	295	267	98	676	205	164	509	510	31	334	428
ENSG00000201013.1	0	0	0	0	0	0	0	0	1	0	0	0	0	0	0	0	0	0	0	0	0	0	0	0	0	0	0	0	0	0	70	0	0	40	0	0	0	0	0	0	0	0	0	0	0	1	0	0	0
ENSG00000281357.1	16	31	20	37	15	33	17	21	41	33	41	43	34	37	20	32	54	35	39	57	36	33	39	47	38	22	13	38	2	14	108	61	40	61	52	24	12	28	37	2	7	79	8	24	24	7	6	7	54
ENSG00000203498.2	0	0	0	0	0	0	0	0	1	0	0	0	0	0	0	0	0	0	0	0	0	0	1	0	0	0	0	0	0	0	1	0	1	0	0	0	0	0	1	0	0	0	0	0	0	0	0	0	0
ENSG00000223518.5	3	1	1	0	0	0	1	6	1	9	2	2	0	0	2	0	0	1	2	0	0	0	3	0	1	2	0	2	0	3	65	8	2	49	0	2	2	0	2	3	2	1	0	2	1	2	2	2	5
ENSG00000124203.5	20	53	33	118	81	196	60	44	56	85	116	126	38	234	79	123	21	185	123	407	108	175	154	81	92	92	81	45	1	8	124	127	17	39	4	10	51	1	259	8	31	16	1	195	312	40	59	47	9
ENSG00000221955.9	61	590	165	667	177	330	783	357	811	833	605	310	478	381	585	423	276	632	934	972	237	652	801	357	508	274	366	1052	110	491	1858	1751	1531	293	1427	676	1313	682	2439	398	1497	1534	647	1229	2115	1933	519	339	2194
ENSG00000114388.11	562	1342	363	1086	524	916	942	541	1018	1082	1123	878	923	924	1243	787	1301	997	987	886	744	988	718	1037	984	801	665	1069	149	920	203	1248	914	190	2424	560	1443	495	597	1171	800	1705	1026	746	1277	620	312	463	1863
ENSG00000224265.1	0	2	0	0	1	2	0	1	1	2	0	3	0	3	1	1	1	3	2	1	1	1	0	3	0	1	2	0	0	1	12	7	0	0	0	0	0	0	0	2	0	4	0	0	0	1	0	0	0
ENSG00000157119.11	3	1	0	1	0	1	1	5	1	1	0	1	0	0	1	0	0	0	0	0	1	2	0	1	2	2	0	0	0	0	1	0	0	0	0	0	0	0	0	0	0	0	1	0	0	0	0	0	0
ENSG00000235145.2	2	1	0	0	1	1	1	1	2	0	0	2	2	2	2	0	0	0	1	2	0	1	3	2	0	0	0	0	0	1	11	1	0	1	6	1	0	0	3	4	0	0	1	1	2	0	1	0	3
ENSG00000230317.1	0	3	0	0	0	0	0	0	1	0	1	1	1	0	0	0	0	0	1	4	0	0	0	0	0	0	0	0	0	0	0	0	0	0	0	0	0	1	0	0	0	0	0	0	0	0	0	0	0
ENSG00000073712.12	20911	3078	783	1033	828	1039	1516	7295	1060	2759	1122	3424	6020	447	3339	935	2254	949	1323	936	2103	761	4565	1462	2139	1552	4116	1059	75	181	6443	2431	1361	547	173	381	281	581	3743	253	1317	530	102	4037	2977	8093	1129	185	140
ENSG00000257569.1	0	2	0	1	1	0	0	0	2	0	0	0	0	0	1	0	0	0	0	1	0	0	2	1	0	1	0	1	0	1	4	0	0	0	0	1	0	0	1	1	1	0	0	1	0	0	1	0	0
ENSG00000198700.8	3270	2615	943	3281	1461	2447	2236	2656	2365	3464	3438	2861	1941	2026	2212	2926	1775	2531	3362	3155	1670	2649	2806	2802	2787	2401	2048	4671	523	1481	3227	9563	4431	1596	5147	1709	3246	2604	5005	1296	4807	3922	1901	4972	5230	3485	1368	1607	3829
ENSG00000122678.13	540	870	310	736	539	720	747	492	970	697	838	975	441	723	675	514	453	907	739	867	507	850	705	708	950	632	569	2051	190	583	565	2801	2025	132	1273	599	1407	1068	1956	544	1096	1111	548	1587	1822	653	372	319	1579
ENSG00000026036.19	65	74	33	26	61	80	48	57	122	242	33	165	131	130	33	99	26	55	53	89	56	81	82	34	65	32	61	142	69	31	90	435	258	57	679	103	290	58	394	39	110	271	66	251	432	115	45	78	395
ENSG00000261664.4	1	28	15	33	24	24	95	18	61	84	52	11	96	33	60	29	49	61	57	71	22	27	44	22	33	35	19	16	1	23	19	33	45	8	23	17	45	19	3	12	10	51	23	3	28	4	3	5	50
ENSG00000176812.7	0	1	0	0	0	1	0	0	0	0	0	0	0	0	0	0	1	0	0	0	0	0	0	1	1	0	0	0	0	0	1	0	0	0	1	0	0	0	0	5	0	1	0	1	0	0	0	0	0
ENSG00000251555.1	2	1	0	3	3	7	2	3	2	1	2	0	1	1	2	2	2	3	0	1	2	0	0	2	1	0	3	0	1	0	0	0	1	0	5	0	0	1	0	2	2	0	1	2	0	3	0	0	1
ENSG00000207347.1	0	0	0	0	1	0	0	0	0	0	0	0	0	0	0	0	0	0	0	0	0	0	1	0	0	0	0	0	0	0	11	0	0	10	0	0	0	0	0	0	0	0	0	0	0	0	0	0	0
ENSG00000105699.15	1848	12345	6783	19392	15358	16683	14762	11696	15539	16964	26673	14417	7978	12516	15069	19313	9234	22024	24779	19182	28088	16008	12217	22094	21830	20384	9798	20350	2245	5839	590	25415	21745	550	30267	6531	12412	8970	14111	6265	22918	15820	13971	11989	10424	5780	2765	6698	22763
ENSG00000233594.2	6	3	3	4	1	2	1	1	5	6	3	1	5	2	1	2	3	8	2	2	1	6	3	3	2	3	1	8	2	1	4	1	4	8	5	3	7	1	7	13	3	10	2	2	7	0	6	9	4
ENSG00000142538.1	0	0	0	0	1	0	0	0	1	0	0	0	0	0	1	0	0	0	0	0	0	0	0	0	0	0	0	0	0	2	0	0	0	0	0	0	0	0	0	0	0	0	0	0	0	0	0	0	0
ENSG00000211923.1	0	0	1	3	1	1	0	1	0	3	0	0	0	2	0	2	1	8	1	0	2	7	0	1	1	1	1	0	0	0	2	1	1	0	0	0	1	0	1	0	0	0	0	3	7	0	0	0	0
ENSG00000243986.2	0	2	0	0	0	0	0	0	1	0	0	0	0	0	0	0	0	0	0	0	0	0	1	0	0	0	1	0	0	0	88	0	1	11	0	1	0	0	1	0	0	0	2	0	0	0	0	0	0
ENSG00000240692.3	0	0	0	0	0	0	0	0	0	0	0	0	0	0	0	0	0	0	0	0	0	0	1	0	0	0	0	0	0	0	1	0	0	0	0	0	0	0	0	0	0	0	0	0	0	0	0	0	0
ENSG00000128604.17	183	909	208	718	335	632	545	292	676	579	505	479	551	769	414	297	375	633	275	763	540	631	318	649	521	662	579	589	90	259	226	718	530	41	744	177	608	161	1521	131	1343	496	97	1326	1151	367	192	252	313
ENSG00000212623.1	0	0	0	0	0	0	0	0	0	0	0	0	0	0	0	0	0	0	0	0	0	0	0	0	0	0	0	0	0	0	0	0	0	0	0	0	0	0	0	0	0	0	0	0	0	0	0	0	0
ENSG00000152348.14	291	265	145	402	230	308	315	251	232	355	396	516	440	316	412	340	433	271	373	277	343	297	243	357	351	268	251	423	50	102	358	284	334	139	754	209	160	221	520	190	241	512	140	382	402	244	149	136	488
ENSG00000187942.10	694	90	47	68	46	129	49	296	82	81	93	254	44	91	64	54	25	121	57	63	108	113	125	91	179	106	128	45	15	25	49	142	74	6	61	37	26	14	170	15	54	97	8	199	166	207	46	28	82
ENSG00000237471.1	0	0	1	1	1	0	0	0	2	2	0	2	3	1	1	2	2	0	2	0	0	0	1	0	0	0	1	0	0	0	9	9	0	0	0	0	0	1	6	0	1	0	0	1	4	1	1	1	0
ENSG00000255087.2	0	0	0	0	0	0	0	0	0	0	0	0	0	0	0	0	0	0	0	0	0	0	0	0	0	0	0	0	0	0	111	0	0	85	0	0	0	0	0	0	0	0	0	0	0	0	0	0	0
ENSG00000199575.1	0	0	0	0	0	0	0	1	0	0	0	0	0	0	0	0	0	0	0	0	0	0	0	0	0	0	0	0	0	0	36	0	0	0	0	0	0	0	0	0	0	0	0	0	0	0	0	0	0
ENSG00000142544.6	75	129	37	161	70	177	130	73	141	74	197	136	40	101	100	97	74	226	246	89	98	178	93	142	191	97	106	194	124	233	22	225	170	9	483	124	128	84	143	55	136	277	639	207	230	80	51	286	329
ENSG00000251224.1	0	0	0	0	0	1	0	0	0	0	0	0	0	0	0	0	0	0	0	0	0	0	0	0	0	0	0	1	0	1	38	0	0	23	3	0	0	0	0	0	0	0	0	0	1	0	0	0	0
ENSG00000166441.11	24806	33176	14618	43618	17534	28516	42508	19044	26132	35435	44801	31881	54579	32606	51454	31067	60155	37607	34860	37380	23269	33095	21349	33847	38340	20511	24570	42082	8852	23067	7101	34439	49836	4832	81206	12139	58152	66165	28279	20926	31475	77239	50078	40794	42879	24637	17647	16807	70162
ENSG00000170091.9	686	485	67	117	227	320	158	434	65	220	215	1174	470	66	179	133	132	47	198	140	305	146	165	204	227	251	353	36	0	3	14	26	21	2	2	0	2	9	149	1	72	1	2	49	2	450	5	3	4
ENSG00000221990.4	141	143	45	103	101	161	96	75	119	106	218	115	151	127	254	72	221	156	148	148	166	107	75	135	115	181	100	107	5	105	49	119	75	0	45	31	31	29	124	34	189	267	19	85	95	130	27	74	193
ENSG00000134594.4	30	38	16	52	25	81	43	17	35	75	67	48	70	118	81	45	67	53	49	101	39	56	32	26	36	36	40	28	4	11	9	52	25	11	14	6	20	17	138	8	18	31	10	84	63	30	14	17	8
ENSG00000226880.1	0	0	0	0	0	0	0	0	0	0	0	0	0	0	0	0	0	0	0	0	0	0	0	0	0	0	0	0	0	0	0	0	0	0	0	0	0	0	0	0	0	0	0	0	0	0	0	0	0
ENSG00000258253.1	0	0	0	0	0	0	0	0	0	0	0	0	0	0	0	0	0	0	0	0	0	0	0	0	0	0	0	0	0	0	0	0	0	0	0	0	0	0	0	0	0	0	0	0	0	0	0	0	0
ENSG00000230178.1	0	0	0	0	0	0	0	0	0	0	0	0	0	0	0	0	0	0	0	0	0	0	0	0	0	0	0	0	0	0	1	0	0	0	0	0	0	0	0	0	0	0	0	0	0	0	0	0	0
ENSG00000163795.12	469	952	448	738	816	761	668	679	1095	901	1003	1075	541	841	764	629	613	1141	1191	871	877	902	812	883	957	685	589	752	143	215	141	1712	1332	27	1890	269	688	533	1284	218	741	1905	360	1062	1519	615	345	247	1815
ENSG00000225293.1	0	0	0	1	1	1	0	0	1	0	1	0	0	0	0	0	0	1	0	0	0	0	0	0	1	1	1	0	0	0	0	1	0	0	0	0	0	0	0	0	0	0	0	0	0	0	0	0	0
ENSG00000133983.13	460	1419	476	1540	600	1024	921	523	902	1290	1703	1039	1264	1033	1162	1134	1518	1299	1303	930	901	1035	788	1624	1085	976	694	1268	93	360	208	879	826	112	2365	282	704	1534	1466	184	1394	2230	467	1028	1267	640	365	403	1557
ENSG00000214435.6	21	7	2	4	0	1	11	18	4	6	4	5	10	2	5	6	4	6	8	11	5	6	5	8	4	6	6	4	0	0	0	6	2	0	0	0	0	0	8	0	16	3	0	3	7	6	0	2	1
ENSG00000270541.1	0	0	0	0	0	0	0	0	0	0	0	0	0	0	0	0	0	0	0	0	0	0	0	0	0	0	0	0	0	0	0	0	0	0	0	0	0	0	0	0	0	0	0	0	0	0	0	0	0
ENSG00000242936.1	0	0	0	0	0	0	0	0	0	0	0	0	0	0	0	0	0	0	0	0	0	0	0	0	0	0	0	0	0	0	1	0	0	0	0	0	0	1	0	0	0	0	0	0	0	0	0	0	0
ENSG00000197769.5	24	16	3	10	6	22	53	8	2	14	22	26	10	8	24	2	24	10	2	6	11	10	8	21	27	11	12	12	0	1	0	14	3	0	4	3	1	0	33	1	3	2	0	16	39	8	2	2	2
ENSG00000277169.1	0	0	0	0	0	0	0	0	0	0	0	0	0	0	0	0	0	0	0	0	0	0	0	0	0	0	0	0	0	0	0	0	0	0	0	0	0	0	0	0	0	0	0	0	0	0	0	0	0
ENSG00000225361.3	48	63	102	234	103	120	244	129	272	97	230	230	86	128	182	150	95	307	270	271	103	216	208	179	248	187	120	382	42	57	62	180	175	22	412	133	80	260	158	21	207	581	29	60	289	48	71	90	617
ENSG00000265794.4	0	0	0	0	0	0	0	0	0	0	0	0	0	0	0	0	0	0	0	0	0	0	0	0	0	0	0	0	0	0	0	0	0	0	0	0	1	0	0	0	0	0	0	0	0	0	0	0	0
ENSG00000271860.4	0	0	0	0	0	0	0	0	0	0	1	0	0	0	0	0	0	0	0	0	0	1	0	0	0	0	0	1	0	0	3	0	0	0	0	0	0	0	1	2	0	0	0	0	0	0	0	0	0
ENSG00000153147.5	4224	5285	2463	6115	3355	3698	3677	4294	3427	4716	6659	4234	3382	3695	3648	4817	3265	5010	4960	5034	3584	4157	4275	5034	5248	4337	3443	6389	860	1661	6427	7890	4189	3138	7403	2353	4595	4159	6123	2001	5284	6929	1263	7464	6445	4625	2929	2535	6832
ENSG00000153214.8	1585	7671	3741	7625	5178	4323	4438	3844	4810	5239	9260	3907	3094	4813	4164	5485	4459	6245	7254	5363	6025	4991	4586	7775	6736	5972	3338	3858	520	1723	5670	6289	4811	1962	6564	2102	3631	4503	4853	1714	5657	4012	1013	3801	4734	2669	2259	1368	4796
ENSG00000248766.2	0	0	0	0	0	0	0	0	0	0	0	0	0	0	0	0	0	0	0	0	0	0	0	0	0	0	0	0	0	0	0	0	0	0	0	0	0	0	0	0	0	0	0	0	0	0	0	0	0
ENSG00000233502.1	0	0	0	0	0	0	0	0	1	0	0	0	0	0	0	0	0	1	0	0	0	0	0	0	0	1	1	0	0	0	0	2	0	0	1	0	0	1	0	0	0	0	0	0	0	1	0	0	0
ENSG00000078900.13	3	10	7	55	18	72	38	29	55	63	95	52	28	116	43	53	20	92	55	219	54	101	53	33	36	38	15	50	17	402	74	502	401	36	417	206	302	2	133	321	490	546	8	350	126	73	73	160	273
ENSG00000279033.1	0	0	0	0	0	0	0	0	0	0	0	0	0	0	0	0	0	0	0	0	0	0	0	0	0	0	0	0	0	0	0	0	0	0	0	0	0	0	0	0	0	0	0	0	0	0	0	0	0
ENSG00000271868.1	4	14	6	16	2	10	20	11	9	10	16	9	5	12	13	15	11	17	15	15	8	14	7	11	19	13	9	9	4	9	0	25	7	0	19	5	19	19	10	7	11	12	4	11	3	11	3	8	15
ENSG00000187823.3	0	0	0	0	0	0	0	0	0	0	0	0	0	0	0	0	0	0	0	0	0	0	0	0	0	0	0	0	0	0	1	0	0	0	0	0	0	0	0	0	0	0	0	4	0	0	0	0	0
ENSG00000201807.1	0	0	0	0	0	0	0	0	0	0	0	0	0	0	0	0	0	0	0	0	0	0	0	0	0	0	0	0	0	0	13	0	0	22	0	0	0	0	0	0	0	0	0	0	0	0	0	0	1
ENSG00000157837.14	2714	4385	1782	4344	3073	3459	2596	2789	2762	3138	5533	3608	1494	3041	2783	3738	1683	3748	4309	2892	4464	3327	2887	4386	4414	4065	2675	3958	514	1143	3922	3938	2704	2292	4762	1190	2598	1814	3062	1497	3501	4104	860	3483	3055	2874	1604	1453	2144
ENSG00000250874.1	0	0	0	0	0	0	0	0	0	1	0	0	0	0	0	0	0	0	0	0	0	0	0	0	0	0	0	48	0	0	2	0	0	0	0	0	0	0	0	0	0	0	0	0	0	0	2	0	0
ENSG00000225497.4	0	0	0	0	0	0	0	1	0	0	0	0	0	0	0	0	0	0	0	0	0	0	0	0	0	0	0	0	0	0	38	0	0	8	0	1	0	0	0	0	0	0	1	0	0	0	0	0	0
ENSG00000231124.1	0	0	0	0	0	0	0	0	0	0	0	0	0	0	0	1	0	0	0	0	0	0	0	0	0	1	0	0	0	0	4	0	0	0	0	0	0	0	0	0	0	0	0	0	0	0	0	0	0
ENSG00000255120.4	0	25	11	13	18	5	12	6	23	6	10	16	6	7	11	14	10	19	16	15	16	11	6	9	27	10	12	10	3	4	20	20	14	17	6	2	2	2	10	0	9	7	1	6	18	0	3	1	23
ENSG00000249321.1	0	0	0	0	0	0	0	0	0	0	0	0	0	0	0	0	0	0	0	0	0	0	0	0	0	0	0	0	0	0	0	0	0	0	0	0	0	0	0	0	0	0	0	0	0	0	0	0	0
ENSG00000206782.1	0	0	0	0	0	0	0	0	0	0	0	0	0	0	0	0	0	0	0	0	0	0	0	0	0	0	0	0	0	0	0	0	0	0	0	0	0	0	0	0	0	0	0	0	0	0	0	0	0
ENSG00000107186.15	3455	799	225	462	322	402	553	2132	327	570	403	963	971	163	558	208	241	302	391	395	488	369	1219	523	697	529	996	441	40	26	2503	1077	504	298	255	112	237	152	1720	30	411	178	12	1339	1214	1973	415	84	66
ENSG00000155287.9	1397	1242	499	1035	733	1371	1025	1142	1421	1480	1358	1832	1739	1267	1317	1462	981	1383	1645	1014	1039	1162	1185	1185	1385	964	1052	1919	241	622	387	1708	1461	249	1541	611	1784	598	1445	1055	789	2225	668	2009	2067	1444	496	816	1931
ENSG00000118495.17	636	611	783	1937	1204	1362	1608	1102	2022	1439	1883	2335	1043	1296	1097	1526	1234	2301	1562	1463	890	1681	1364	1949	2523	1791	1339	1552	45	408	2946	1297	805	537	1487	153	764	1025	1003	193	759	1091	273	1217	2627	637	947	218	1319
ENSG00000249102.1	0	0	0	0	0	1	0	0	0	0	1	0	0	1	0	1	1	0	0	2	0	0	0	0	1	0	0	0	0	0	11	0	0	0	0	0	0	0	1	0	0	0	0	0	0	0	0	0	0
ENSG00000258831.1	0	1	0	0	1	0	3	1	1	2	0	1	0	0	2	0	1	0	1	0	0	1	2	1	3	0	0	2	0	0	2	0	2	0	0	1	0	0	2	0	2	1	0	2	4	4	1	0	0
ENSG00000242242.4	6	5	4	2	4	5	8	3	7	2	3	2	6	1	11	0	3	5	4	12	4	7	5	6	7	5	0	5	0	1	9	10	3	0	7	1	0	5	5	0	2	5	3	3	10	4	1	2	2
ENSG00000278931.1	4	1	1	1	5	1	3	6	1	4	0	5	5	0	0	0	3	0	2	8	2	2	10	2	1	1	0	3	2	15	13	9	1	2	8	1	3	2	5	0	0	2	12	10	30	3	1	1	2
ENSG00000257443.1	0	16	3	13	6	5	10	5	7	6	5	2	8	6	18	13	2	13	14	1	5	6	5	2	14	9	0	5	0	1	14	6	8	0	7	1	8	1	4	4	5	13	3	2	5	2	3	0	9
ENSG00000213699.7	1391	2827	1018	2839	1954	2825	1340	1568	1631	3343	3371	2377	1251	2942	1436	3121	1441	2591	2322	1613	2862	2126	1980	3135	2936	2091	1826	4209	291	1224	1361	4553	3115	506	2887	1382	2660	2008	3858	1352	3771	2952	730	4708	3618	2351	982	1731	2567
ENSG00000254199.1	0	0	0	0	0	0	0	0	0	0	0	0	0	0	0	0	0	0	0	0	0	0	0	0	0	0	0	0	0	0	0	0	0	6	0	0	0	0	0	0	0	0	0	0	0	0	0	0	0
ENSG00000215861.5	43	56	15	29	11	34	75	52	45	57	22	17	17	8	62	9	72	23	49	20	29	9	25	25	121	32	17	74	2	5	112	14	14	20	4	3	17	8	140	10	15	10	1	199	45	30	24	4	9
ENSG00000268836.1	25	21	12	11	31	11	25	28	27	25	15	49	8	18	25	6	4	24	19	61	19	14	37	18	19	22	37	25	11	15	20	29	28	8	59	18	37	11	47	2	39	47	7	64	25	29	2	8	66
ENSG00000279535.1	0	0	0	0	1	0	0	0	0	0	1	0	0	0	1	0	0	0	0	0	0	0	0	0	1	1	0	1	1	0	0	0	0	0	3	0	0	0	0	0	0	2	0	0	0	0	0	2	1
ENSG00000204859.10	556	1310	354	927	581	786	931	508	1393	661	1027	1018	460	902	888	598	535	1100	995	931	902	1077	830	913	1076	843	623	659	93	374	198	1312	972	25	1784	393	1064	546	1214	368	454	1114	297	823	818	557	306	344	1621
ENSG00000245330.4	4	3	1	7	2	4	6	5	5	1	6	7	2	2	6	2	6	2	2	7	1	2	1	4	4	5	3	4	0	2	0	10	0	0	10	3	5	11	3	2	7	4	6	5	6	4	1	2	3
ENSG00000197322.3	0	0	1	0	0	0	0	1	0	0	0	0	0	0	0	0	0	1	1	0	0	1	0	0	0	0	1	0	0	0	0	0	0	0	0	0	0	0	0	0	0	0	0	0	0	1	0	0	0
ENSG00000134200.3	8	5	2	0	1	0	0	4	0	0	0	4	1	1	2	0	1	1	4	1	7	1	3	2	3	0	4	0	0	1	6	4	1	0	0	2	0	1	4	0	0	0	1	2	0	9	0	0	0
ENSG00000055609.16	4130	4305	2108	5006	4493	3574	2440	5053	4356	2714	5617	4360	1691	3343	1834	3861	962	4407	4686	5475	3948	4273	5480	4253	4952	3675	2716	3521	630	706	13692	8346	4104	4147	4368	1518	3879	2046	8270	428	4181	4229	294	4464	5870	3364	2196	1546	4359
ENSG00000213406.3	9	11	19	9	19	16	8	9	18	27	22	10	4	19	10	18	15	16	21	6	15	12	9	23	13	8	7	12	1	20	134	25	18	60	30	13	15	7	17	61	11	28	9	18	22	18	15	10	33
ENSG00000201586.1	1	0	1	0	0	0	0	0	0	0	0	1	0	0	0	0	0	0	0	0	0	0	3	1	0	0	0	1	0	0	59	0	0	53	1	1	0	0	0	0	0	0	0	0	1	0	1	0	1
ENSG00000197794.2	0	3	17	27	7	74	5	2	25	34	66	3	18	128	63	17	18	88	20	32	36	68	16	40	31	26	18	4	2	22	29	4	2	0	0	2	0	1	3	0	0	0	0	29	14	25	1	24	1
ENSG00000234764.2	0	0	0	0	0	0	0	0	0	0	0	0	0	0	0	0	0	0	0	0	0	0	0	0	0	0	0	0	0	0	0	0	0	0	0	0	0	0	0	0	0	0	0	0	0	0	0	0	0
ENSG00000272473.1	0	3	0	1	1	1	1	1	0	2	0	3	0	0	4	4	0	1	0	0	1	0	2	0	0	0	2	5	2	2	0	1	3	0	5	0	2	3	7	0	21	7	0	4	4	3	0	1	4
ENSG00000255005.1	0	0	0	0	0	0	0	0	0	0	0	0	0	0	0	0	0	0	0	0	0	0	0	0	0	0	0	0	0	0	34	0	0	0	0	1	0	0	0	0	0	0	0	0	0	0	0	0	0
ENSG00000172548.13	694	78	19	12	20	18	39	202	37	73	30	118	28	17	87	19	39	43	34	36	80	25	61	15	50	35	197	46	0	7	144	68	29	30	115	6	5	2	35	6	36	2	12	623	35	293	6	3	2
ENSG00000225549.3	2	1	0	0	0	0	0	0	0	0	0	1	1	1	0	0	0	0	0	0	0	1	0	0	0	0	0	0	0	1	33	2	0	0	0	1	0	0	0	0	0	0	0	0	0	0	0	0	0
ENSG00000271339.1	0	0	0	0	0	0	0	0	0	0	0	0	0	0	0	0	0	0	0	0	0	0	0	0	0	0	0	0	0	0	0	0	0	0	0	0	0	0	0	0	0	0	0	0	1	0	0	0	0
ENSG00000253776.1	0	0	0	0	0	0	0	0	0	0	0	0	0	0	0	0	0	0	0	0	0	0	0	0	0	0	0	1	0	0	18	0	0	0	0	0	0	0	0	0	0	0	0	0	0	0	0	0	0
ENSG00000252163.1	0	0	0	0	0	0	0	0	0	0	0	0	0	0	0	0	0	0	0	0	0	0	0	0	0	0	0	0	0	0	0	0	0	0	0	0	0	0	0	0	0	0	1	0	0	0	0	0	0
ENSG00000225224.1	0	5	3	4	3	2	1	1	5	11	4	2	4	5	2	1	5	4	6	1	2	6	4	2	11	3	1	10	0	23	17	5	4	18	15	8	2	4	5	6	5	7	14	4	7	1	1	11	4
ENSG00000014123.9	1784	2893	1246	2689	1751	1626	2327	1739	1917	2027	3015	1730	2043	1870	2225	2110	1649	2283	2380	2474	2027	2089	1865	2414	2603	2351	1495	2505	182	767	2554	3413	2582	807	3284	1160	2103	2420	2387	524	2766	1833	310	2884	2606	1283	787	610	2996
ENSG00000164535.13	591	1496	468	1604	1001	1221	840	868	1180	871	1952	1228	530	1120	761	1082	689	1575	1089	1102	1179	1176	1050	1468	1456	1192	845	2078	173	345	430	2523	1587	192	1441	463	624	1206	2610	410	1196	1625	324	1219	1611	735	356	545	1590
ENSG00000275510.1	0	0	0	0	0	0	0	0	0	0	0	0	0	0	0	0	0	0	0	0	0	0	0	0	0	0	0	0	0	0	6	0	0	0	0	0	0	0	0	0	0	0	0	0	0	0	0	0	0
ENSG00000253108.1	0	0	2	0	0	1	0	0	1	1	1	1	0	2	1	0	0	0	1	1	0	1	0	1	1	0	1	0	0	0	2	0	1	2	0	0	0	0	0	0	0	0	2	0	0	0	0	0	0
ENSG00000174197.15	1746	1255	785	2214	1206	1264	1299	1721	1513	1188	2256	1748	839	1201	1040	1323	626	1833	1735	2010	1077	1665	1863	1574	2037	1621	1147	1707	470	363	6446	3436	1409	2263	1867	767	1986	1414	2580	184	2005	1851	236	2386	1995	1200	1286	171	1725
ENSG00000132792.17	2103	2548	850	2341	1167	1920	1395	1858	1381	2508	2849	1917	1866	1708	1848	2099	1260	2094	2239	2274	1871	1814	1548	2203	2160	1889	1487	3459	833	819	406	2877	5734	148	5046	649	1867	3652	4043	1451	11238	3896	1555	3207	3696	1942	2089	1425	2481
ENSG00000259781.1	360	301	192	372	250	214	369	317	215	463	289	430	729	241	536	345	622	230	980	612	173	192	394	241	232	329	304	1348	14	43	278	768	1079	68	2734	36	527	1174	1756	21	1224	1694	121	802	1065	466	150	61	889
ENSG00000248231.1	0	1	0	3	0	0	1	1	1	6	2	0	0	1	0	1	0	1	1	0	2	1	0	1	0	0	0	0	1	0	3	0	1	2	0	0	0	0	0	3	0	1	1	0	0	0	0	0	1
ENSG00000230407.1	0	0	0	0	0	0	0	0	0	1	0	1	0	0	0	0	0	0	0	0	0	0	0	0	0	0	0	0	0	0	0	0	0	0	0	0	0	0	0	0	0	0	0	0	0	0	0	0	0
ENSG00000236164.1	0	0	0	0	0	0	0	0	0	0	0	0	0	0	0	0	0	0	0	0	0	0	0	0	1	0	1	0	0	0	0	0	1	0	0	0	1	0	0	0	0	0	0	1	0	0	0	0	0
ENSG00000237849.1	0	0	0	0	0	0	0	0	0	0	0	0	0	0	0	0	0	0	0	0	0	0	0	0	0	0	0	7	0	0	10	0	0	0	0	0	0	0	0	0	0	0	0	0	0	0	0	0	0
ENSG00000226803.6	29	18	10	9	10	7	10	20	20	8	20	25	16	11	13	12	4	11	8	16	9	9	43	10	14	12	17	24	8	2	893	37	28	280	20	16	7	32	31	4	7	23	3	33	41	17	13	10	33
ENSG00000270469.1	3	2	0	0	0	0	0	1	0	0	1	3	0	0	2	2	2	1	1	1	0	1	2	1	1	1	5	1	0	0	0	6	2	0	2	4	0	2	2	1	2	1	1	4	2	0	0	0	1
ENSG00000072135.11	2314	4896	3064	6590	4163	5327	5037	3463	5196	5739	7637	6747	3673	5679	5148	5281	3326	7943	7178	7907	5060	6487	5951	6102	7854	5900	4089	2960	622	2307	2983	8815	3879	1264	5014	2622	6262	1709	5677	2749	2549	6709	1425	4201	5465	3798	1215	1522	10569
ENSG00000203644.3	155	412	216	371	262	249	311	212	248	291	410	249	308	346	320	307	286	299	315	250	412	312	191	389	320	292	224	320	24	136	714	258	415	213	289	135	424	514	255	97	242	508	110	276	338	271	159	117	420
ENSG00000229046.1	0	0	0	2	1	0	0	0	1	0	0	0	2	1	0	0	0	0	0	0	1	0	0	0	0	0	0	1	0	1	152	3	0	101	2	0	0	0	0	0	0	0	0	0	0	1	0	2	2
ENSG00000102554.12	2967	23064	16023	39288	20904	25007	25520	13865	23170	19092	45241	22234	12604	24011	22723	27271	16813	29531	31756	28369	25487	29433	23595	33889	35926	32376	17429	16457	3841	10935	23447	48570	24763	8583	48828	13352	26489	17070	26141	3640	22001	28371	9576	8288	15430	5230	11028	5762	28489
ENSG00000219027.2	0	1	0	0	2	0	0	0	1	0	0	3	0	0	0	0	1	0	0	1	0	0	0	0	2	0	0	1	0	0	0	0	0	0	1	0	1	0	0	2	0	0	0	0	0	0	0	0	2
ENSG00000272232.2	1	0	0	0	0	0	0	0	0	0	1	0	0	0	0	0	0	0	0	0	0	0	0	0	0	0	0	0	0	0	2	0	0	0	0	0	0	0	0	0	0	0	0	0	1	0	0	0	0
ENSG00000254605.1	0	2	1	6	5	3	2	1	3	1	4	1	2	5	3	2	1	11	6	8	2	5	11	4	8	6	1	4	0	5	69	43	3	1	1	11	10	1	48	18	4	7	6	36	35	5	2	49	33
ENSG00000278919.1	4	23	21	15	17	21	13	7	42	20	21	40	6	22	7	16	2	31	32	25	16	28	41	29	41	23	30	49	43	7	179	79	72	20	75	85	51	22	39	11	74	254	26	13	156	30	34	57	234
ENSG00000237190.3	721	1283	313	862	437	573	814	518	653	853	903	794	1127	598	1315	720	1288	878	844	837	677	664	749	802	876	740	631	1945	115	408	373	932	1229	177	1828	354	701	1019	635	378	1051	1789	738	791	1023	624	404	353	1018
ENSG00000279793.1	0	0	0	0	0	0	0	0	0	0	0	0	0	0	0	0	1	0	0	0	0	0	0	0	0	0	0	0	0	0	0	0	0	0	0	0	0	0	0	0	0	0	0	0	1	0	0	0	0
ENSG00000247872.2	0	0	0	0	0	0	0	0	0	0	0	0	0	0	0	1	0	0	0	0	1	0	0	0	0	0	0	0	0	0	4	5	0	0	0	3	0	0	0	0	0	0	0	0	0	0	0	0	3
ENSG00000125850.9	81	586	350	964	670	749	741	377	744	750	1445	704	336	684	713	781	536	1178	1242	690	699	881	496	960	884	766	452	252	93	405	56	1277	497	46	951	300	561	350	481	230	365	863	490	209	207	106	89	121	1039
ENSG00000229885.1	0	0	0	0	0	0	0	0	0	0	0	0	0	0	0	0	0	0	0	0	0	0	0	0	0	0	0	0	0	0	0	0	0	0	0	0	0	0	0	0	0	0	0	0	0	0	0	0	0
ENSG00000147912.11	541	153	95	150	138	197	167	269	164	209	206	306	145	230	172	127	72	252	134	316	188	214	198	206	208	178	234	363	14	45	277	223	199	32	492	65	151	118	625	166	85	149	31	350	376	282	110	120	235
ENSG00000046647.12	589	417	202	507	347	409	640	356	587	688	709	611	673	530	606	375	461	667	557	553	341	589	495	477	695	485	370	1002	233	338	275	899	856	104	794	302	611	769	813	569	1304	839	380	603	813	556	436	412	929
ENSG00000078124.10	771	1450	1531	2869	2358	1610	1568	1366	2166	2333	3533	2163	1601	2041	1696	2626	2111	2138	2418	1601	2891	1736	1725	3948	2658	1874	1690	1332	183	817	4872	2935	1094	1633	1011	925	786	817	2131	440	1271	1643	344	2866	1514	1019	634	897	1141
ENSG00000227775.3	103	224	22	72	64	123	207	106	154	188	248	321	124	297	92	237	180	563	141	357	98	695	299	360	175	136	209	189	11	62	221	409	451	45	174	133	57	5	270	23	118	101	8	57	351	61	99	53	264
ENSG00000279230.1	2	0	0	0	1	0	1	1	0	0	0	0	0	1	1	0	1	1	0	0	0	2	0	0	0	0	0	0	0	0	0	1	1	0	3	0	0	1	1	0	0	0	0	0	0	0	0	0	0
ENSG00000243498.2	3	5	2	3	5	5	1	3	5	12	1	1	1	6	0	1	1	3	7	3	4	7	5	5	5	1	1	4	2	13	0	6	6	9	5	14	1	3	4	58	1	4	28	8	7	2	3	22	5
ENSG00000266938.1	0	0	0	0	2	1	0	0	1	0	1	0	0	1	0	0	0	0	0	0	0	0	0	0	0	0	0	0	0	0	0	1	1	0	0	0	1	0	0	0	0	1	0	0	0	1	0	0	0
ENSG00000214686.4	0	0	0	0	2	1	0	0	0	0	0	0	0	0	0	0	0	0	1	1	1	0	2	0	0	0	0	0	0	0	0	0	0	0	2	1	0	0	2	0	0	0	1	0	0	0	0	0	0
ENSG00000281832.1	1	2	0	0	0	0	0	0	0	0	0	0	0	0	0	0	1	1	0	0	0	0	0	0	0	0	0	1	0	0	1	3	1	0	0	1	0	0	0	0	2	0	0	0	0	2	0	0	0
ENSG00000264545.1	0	0	0	0	0	0	0	0	0	0	0	0	0	0	0	0	0	0	0	1	0	0	0	0	0	0	0	0	0	0	0	0	0	0	0	0	0	0	0	0	0	0	0	0	0	0	0	0	0
ENSG00000266912.1	7	2	1	4	6	3	1	10	2	1	3	1	2	2	5	1	2	4	3	8	3	6	8	2	6	3	3	0	0	0	134	7	2	48	5	1	4	3	12	0	2	0	1	3	6	4	1	0	10
ENSG00000230342.2	0	1	0	0	0	0	0	1	0	0	0	0	0	0	0	5	4	0	0	0	0	4	0	0	1	0	0	10	2	0	19	10	0	0	3	0	0	0	5	0	0	0	1	0	0	0	0	1	1
ENSG00000260133.1	0	0	0	0	0	0	0	0	0	0	0	0	0	0	0	0	0	0	0	0	0	0	0	0	0	0	0	0	0	0	0	0	0	0	0	0	0	0	0	0	0	0	0	0	0	0	0	0	0
ENSG00000177586.6	0	0	0	0	0	0	0	0	0	0	0	0	0	0	0	0	0	0	0	0	0	0	0	0	0	0	0	0	0	0	0	0	0	0	1	0	0	0	0	0	0	0	0	0	0	0	0	0	0
ENSG00000207235.1	0	1	0	0	0	0	0	0	0	0	0	0	1	0	0	0	0	0	0	0	0	0	0	0	0	0	0	0	0	0	0	0	0	0	0	0	0	0	0	0	0	0	0	0	0	0	1	0	0
ENSG00000234192.1	0	1	1	2	2	2	0	1	0	4	2	1	1	3	1	1	1	0	0	1	0	2	0	3	3	1	0	0	0	3	3	0	2	1	1	0	0	1	1	4	0	3	2	1	0	0	4	0	3
ENSG00000222924.1	0	0	0	0	0	0	0	0	0	0	0	0	0	0	0	0	0	0	0	0	0	0	0	0	0	0	0	0	0	0	0	0	0	0	0	0	0	0	0	0	0	0	0	0	0	0	0	0	0
ENSG00000224897.5	8	6	4	9	3	7	5	4	3	4	5	9	16	8	9	4	12	5	7	11	5	2	4	3	6	4	3	28	0	1	433	16	4	19	18	4	3	10	18	0	3	5	2	25	32	23	3	2	9
ENSG00000234892.1	0	1	0	1	0	0	0	0	1	0	1	0	0	2	0	1	0	0	0	0	0	0	0	0	0	0	0	0	0	0	0	0	0	0	0	0	1	0	0	0	0	0	0	0	0	0	0	0	0
ENSG00000104228.11	624	1637	386	1208	740	1045	607	817	903	999	1597	892	517	832	767	1017	633	1326	1189	832	908	1177	1065	1402	1183	1050	721	1277	244	532	762	1793	1086	330	569	406	940	288	1193	535	1124	738	463	1374	1491	1132	360	353	1458
ENSG00000266780.1	0	0	0	0	0	1	0	0	0	0	0	0	0	0	0	0	0	0	0	0	0	0	1	0	2	0	0	0	0	0	0	0	0	0	0	0	0	0	0	0	1	0	0	0	0	0	0	0	0
ENSG00000239821.3	0	2	1	0	0	1	3	1	0	0	0	2	0	2	0	0	0	0	0	0	0	0	2	0	1	0	1	1	0	0	9	1	1	3	1	0	0	0	0	0	1	2	0	0	1	1	0	0	0
ENSG00000224614.1	20	10	2	6	8	8	1	8	11	5	7	9	5	7	6	3	3	6	3	8	2	14	8	3	8	6	6	11	1	4	35	15	5	22	6	6	2	0	22	1	4	6	1	9	23	4	2	1	5
ENSG00000250021.6	16	34	3	22	15	13	32	10	19	16	57	32	26	26	35	31	33	26	33	28	31	20	44	29	33	25	15	20	1	4	5	14	7	0	9	0	21	3	21	8	8	17	3	20	14	15	4	0	12
ENSG00000258135.4	0	0	0	0	0	0	0	0	0	0	0	0	0	0	0	0	0	0	0	0	0	0	0	0	0	0	0	0	0	0	9	0	1	1	0	0	0	0	1	0	1	0	0	0	0	0	0	0	0
ENSG00000272894.4	33	69	26	60	51	30	50	53	63	85	57	71	43	38	76	47	63	60	64	47	50	48	52	51	47	33	37	289	3	28	61	249	64	2	173	74	64	103	137	21	100	86	39	21	122	41	36	43	181
ENSG00000273679.1	1	0	1	0	1	0	0	0	0	5	0	0	0	0	0	0	0	1	0	1	0	1	1	0	0	0	0	0	0	1	4	1	0	0	0	0	0	0	1	2	0	0	0	0	1	0	1	1	0
ENSG00000277975.1	0	0	0	0	0	0	0	0	0	0	0	0	0	0	0	0	0	0	0	0	0	0	0	0	0	0	0	0	0	0	0	5	4	1	0	0	1	1	34	0	8	0	0	0	2	2	5	0	0
ENSG00000233718.4	2	2	1	2	0	1	2	2	2	1	2	3	1	0	4	2	1	2	3	0	0	0	1	0	2	2	0	1	0	3	6	6	0	0	3	7	2	3	1	0	0	2	1	3	3	1	2	3	9
ENSG00000249363.1	4	22	12	17	23	12	7	9	25	11	21	21	1	12	12	11	9	24	13	15	13	17	22	20	25	10	7	4	1	4	223	10	13	111	15	4	5	5	7	1	6	12	0	0	5	2	0	2	16
ENSG00000160401.13	39	20	20	59	16	41	32	40	61	51	52	47	21	36	35	43	39	77	54	46	17	43	47	45	38	48	48	208	10	49	77	160	141	29	135	215	176	57	111	61	180	227	40	148	235	86	39	66	248
ENSG00000198010.10	42	8	3	7	12	13	7	34	8	9	8	37	9	2	3	5	2	6	13	11	10	13	11	14	12	9	15	3	1	0	43	6	4	1	3	1	0	0	6	0	4	0	1	5	14	4	2	1	1
ENSG00000182974.3	0	0	0	0	0	0	0	0	0	0	0	0	0	0	0	0	0	0	0	0	0	0	0	0	0	0	0	0	0	0	0	0	0	0	0	0	0	0	0	0	0	0	0	0	0	0	0	0	0
ENSG00000241136.1	0	0	0	0	0	0	0	0	0	0	0	0	0	0	0	0	0	0	0	0	0	0	0	0	0	0	0	0	0	0	0	0	0	0	2	0	0	0	0	0	0	0	0	0	0	0	0	0	0
ENSG00000252832.1	0	1	0	0	0	0	0	0	0	0	0	1	0	0	0	0	0	0	0	0	0	0	0	0	1	0	0	1	0	0	7	0	0	0	0	0	0	0	0	0	0	0	0	0	0	0	0	0	0
ENSG00000278896.1	0	0	2	3	3	0	0	1	3	0	2	6	0	3	1	1	1	0	1	2	0	5	1	1	2	3	1	5	0	0	239	1	1	43	3	2	0	0	1	0	0	1	0	0	4	0	1	0	12
ENSG00000207475.1	0	1	0	2	3	1	1	0	4	0	1	4	0	2	2	0	1	1	1	0	0	1	0	2	0	0	0	0	0	1	160	4	0	157	0	3	0	0	3	0	2	0	0	2	4	0	0	0	7
ENSG00000280128.1	558	385	235	293	229	229	237	421	434	189	385	640	167	216	183	120	106	431	359	467	239	314	538	338	521	412	300	276	95	57	592	992	865	179	606	211	186	374	597	52	190	803	21	344	504	235	181	212	1214
ENSG00000178537.8	884	4542	1756	4106	3075	2287	2655	1201	2916	3240	4004	2070	1898	3370	3411	3772	3874	2711	3427	2634	4704	3123	1748	4574	3376	2727	2349	1055	127	649	204	1916	1255	40	2541	257	375	557	1751	906	549	1389	293	1065	1591	447	416	771	974
ENSG00000040933.14	2430	1007	616	1238	803	1571	1023	1733	1581	1218	1648	1368	1219	1651	1218	1289	698	1330	1271	1517	1123	1711	1637	1195	1450	1100	1394	1152	95	350	2334	2246	883	922	1251	545	1272	699	2177	289	1278	807	254	2193	2199	1353	704	748	1164
ENSG00000176349.10	0	0	0	0	4	2	0	0	0	0	0	2	0	1	0	0	0	1	1	0	0	0	2	0	1	0	0	0	1	0	46	6	1	2	0	1	0	0	3	0	0	2	0	0	1	0	0	0	3
ENSG00000147454.12	1034	2295	1334	1918	1057	1594	1253	1070	1874	2545	1894	2377	1184	2217	1004	1671	1370	1683	1955	1418	1303	2179	1592	1977	1346	1227	1198	1711	406	981	7366	4473	2078	1736	1779	1248	3270	554	1852	776	1060	1927	1018	2839	3458	1939	476	803	3928
ENSG00000264979.1	0	1	0	0	0	0	0	0	0	0	0	0	0	0	0	0	0	0	0	0	0	0	1	0	0	0	0	0	0	0	3	0	0	0	0	0	0	0	0	0	0	0	0	0	0	0	0	0	0
ENSG00000212303.1	0	0	0	0	0	0	0	0	0	0	0	0	0	0	0	0	0	0	0	0	0	0	1	0	0	0	0	0	0	0	13	0	1	7	0	0	0	0	0	0	0	0	0	0	1	0	0	0	0
ENSG00000270028.1	28	14	2	3	4	7	4	8	12	1	1	17	8	3	5	9	2	6	5	3	12	8	5	5	8	12	15	6	3	0	22	5	3	0	12	2	19	8	11	0	2	9	0	10	11	26	1	0	41
ENSG00000230061.2	1	0	45	17	19	49	6	2	13	21	33	51	4	47	7	30	23	22	15	9	47	32	2	55	5	36	13	12	50	65	48	335	550	46	4	97	254	244	174	4	160	2	100	8	359	119	99	161	774
ENSG00000186260.15	1942	1795	961	2804	1512	1656	2178	1970	2025	2060	2909	2348	936	1443	1212	1715	623	1869	2112	2589	1525	2403	2373	2407	2836	2358	1413	1755	239	399	4131	3937	1976	1388	1957	729	1724	1035	2934	541	2415	2024	286	3094	2652	2085	1253	943	2066
ENSG00000211694.2	4	19	0	12	12	144	23	3	13	12	28	17	19	21	96	58	24	16	86	17	46	29	12	13	10	21	10	9	0	2	3	5	4	0	0	4	13	1	14	4	0	0	2	26	31	6	5	16	1
ENSG00000232759.1	0	11	7	5	8	6	12	4	2	3	8	5	5	3	9	8	6	8	10	5	15	5	7	4	7	1	4	8	0	1	71	7	3	13	2	3	0	3	13	1	3	3	0	18	34	25	4	2	2
ENSG00000276180.1	83	436	187	402	196	228	244	109	184	361	364	170	228	220	288	304	174	345	290	249	426	229	122	340	204	226	132	155	36	61	78	802	161	93	640	178	156	124	359	290	99	518	68	162	215	144	100	160	233
ENSG00000276724.1	0	1	0	1	0	1	0	0	1	3	0	1	1	0	1	1	0	0	1	2	0	1	3	0	3	1	0	2	0	0	0	1	0	0	1	0	0	0	1	0	1	1	0	0	0	0	1	0	0
ENSG00000063515.2	0	0	0	0	0	0	0	0	0	0	0	0	0	0	0	0	0	0	0	0	0	0	0	0	0	0	0	0	0	0	1	0	0	0	0	0	0	0	0	0	0	0	0	0	0	0	0	0	0
ENSG00000270248.1	4	1	4	1	3	3	1	1	1	1	2	0	2	0	2	2	4	3	3	1	2	1	2	2	3	3	2	2	5	4	17	3	3	0	1	7	1	0	4	1	0	3	1	4	1	6	1	0	2
ENSG00000185291.9	465	269	196	797	326	1130	449	465	657	1390	619	590	1069	1033	604	934	331	603	695	708	2014	792	579	343	599	881	427	775	48	113	317	794	576	63	286	130	465	270	871	192	169	737	87	1084	1161	654	397	172	350
ENSG00000167393.15	137	246	107	278	200	342	185	154	469	290	339	471	160	338	276	283	161	387	417	358	207	357	279	263	325	248	241	968	279	241	150	808	835	142	2002	384	451	350	532	306	538	1280	325	486	765	189	150	911	1242
ENSG00000265329.1	0	0	0	0	0	0	0	0	0	0	0	0	0	0	0	0	0	0	0	0	0	0	0	0	0	0	0	0	0	0	0	0	0	0	0	0	0	0	0	0	0	0	0	0	0	0	0	0	0
ENSG00000226431.1	0	0	3	1	0	3	11	0	10	2	0	2	1	2	5	5	2	4	5	6	1	1	3	5	5	8	3	2	0	0	0	2	0	0	0	2	0	0	0	2	1	5	1	1	0	0	0	0	2
ENSG00000212549.1	1	0	1	0	0	0	0	1	0	0	0	1	0	0	0	0	0	0	0	0	0	0	0	0	0	0	0	0	0	0	27	0	0	15	0	1	0	0	0	0	0	0	0	1	3	0	0	0	0
ENSG00000151090.16	3132	480	449	1465	2553	460	1536	2156	1792	1311	1954	1081	1148	427	1426	953	290	1225	2756	1185	2781	686	1714	647	2673	1961	1161	186	11	38	411	669	479	60	1297	29	22	143	477	8	1335	755	13	609	548	1022	69	69	154
ENSG00000266710.2	0	1	0	0	2	0	0	0	0	0	0	1	0	0	0	0	0	0	1	0	1	0	1	0	1	0	0	0	0	0	15	3	0	5	0	0	2	0	0	0	2	1	0	0	1	1	0	0	0
ENSG00000199001.1	0	0	0	0	0	0	0	0	0	0	0	0	0	0	0	0	0	0	0	0	0	0	0	0	0	0	0	0	0	0	0	0	0	0	0	0	0	0	0	0	0	0	0	0	0	0	0	0	0
ENSG00000165338.15	905	225	170	256	165	204	325	571	327	291	262	358	532	152	403	124	310	222	207	246	197	225	337	242	366	190	347	143	6	20	1745	466	112	136	69	147	132	165	286	50	184	158	40	388	470	522	132	40	425
ENSG00000130522.5	4710	20366	6638	8519	11402	12471	5755	7689	9134	6398	15233	15059	3547	7678	6423	7545	5058	14842	15763	7089	14555	8994	7802	11893	12084	6958	11569	5527	1681	3771	15437	6007	6494	8946	9579	3385	8947	3979	10013	1315	8405	11851	3708	5813	6325	9077	2221	4171	6151
ENSG00000275352.1	0	0	0	0	0	0	0	0	0	0	0	0	0	0	0	0	0	0	0	0	0	0	0	0	0	0	0	0	0	0	0	0	0	0	0	0	0	0	0	0	0	0	0	0	0	0	0	0	0
ENSG00000233067.2	5	1	0	0	0	0	3	8	0	0	1	0	2	0	2	0	3	0	2	1	0	1	0	1	1	1	2	2	0	0	0	0	1	0	1	0	0	0	2	0	0	0	0	0	0	1	1	0	0
ENSG00000229596.3	0	0	3	3	1	1	0	1	2	8	5	0	3	3	0	2	1	4	5	1	3	1	2	2	2	3	0	3	1	0	1	2	2	0	1	0	0	0	2	5	2	1	0	1	0	1	1	1	1
ENSG00000232390.3	0	0	0	0	0	0	0	0	0	0	0	0	0	0	0	0	0	0	0	0	0	0	0	0	0	0	0	0	0	0	0	0	0	0	0	0	0	0	0	0	0	0	0	0	0	0	0	0	0
ENSG00000276637.1	0	0	0	0	0	0	0	0	0	0	0	0	0	0	0	0	0	0	0	0	0	0	0	0	0	0	0	0	0	0	5	0	0	0	0	0	0	0	0	0	0	0	0	0	0	0	0	0	0
ENSG00000244573.3	0	0	0	2	1	0	3	0	0	0	1	0	1	0	1	1	0	2	0	0	0	0	2	0	0	0	1	0	0	0	0	1	0	0	0	0	0	0	1	0	0	1	0	0	0	0	0	1	3
ENSG00000170516.15	0	0	0	0	0	0	0	0	0	0	0	0	0	0	0	0	0	0	1	0	0	0	0	0	0	0	0	0	0	0	0	0	0	0	1	0	0	0	0	0	0	0	0	0	0	0	0	0	0
ENSG00000280014.1	0	1	0	1	1	0	0	1	3	1	5	2	1	1	2	0	0	2	3	3	1	2	1	2	1	1	0	0	0	0	17	1	0	20	0	1	0	0	0	0	1	0	0	1	7	0	1	1	0
ENSG00000106853.15	1571	36755	1734	4728	1444	2293	1881	1360	1489	944	3104	2611	1385	2943	2019	1917	1961	3760	4628	1406	3166	3999	1319	5726	4655	3225	2181	908	288	1214	777	1958	1079	193	2995	751	1426	1139	1812	1444	1187	2167	370	1880	1523	1331	950	529	2032
ENSG00000163581.12	0	10087	3	9	0	0	0	1	0	9	2	0	4	0	0	1	4	0	0	0	2	0	1	2	0	1	0	1	0	1	6	14	1	10	1	0	1	0	0	3	0	2	0	1	0	0	0	0	41
ENSG00000252209.1	0	0	0	0	0	0	0	0	0	0	0	0	0	0	0	0	0	0	0	0	0	0	0	0	0	0	0	0	0	0	0	0	0	0	0	0	0	0	0	0	0	0	0	0	0	0	0	0	0
ENSG00000204261.7	177	477	226	382	313	967	388	161	462	621	679	627	1115	970	841	942	595	604	729	641	783	467	350	460	462	456	312	807	28	269	385	484	499	129	114	262	530	229	792	209	230	924	122	738	1057	389	313	322	503
ENSG00000200224.2	0	0	0	0	0	0	0	0	0	0	0	0	0	0	0	0	0	0	0	0	0	0	0	0	0	0	0	0	0	0	0	0	0	0	0	0	0	0	0	0	0	0	0	1	0	0	0	0	0
ENSG00000280413.1	1	3	1	1	3	0	0	0	1	0	2	2	1	1	1	1	1	3	2	0	1	0	1	1	0	1	0	3	0	0	359	1	0	164	4	6	1	1	0	0	0	1	0	1	3	0	0	0	1
ENSG00000224728.1	3	2	1	3	0	1	0	5	4	2	2	5	2	2	3	2	3	3	3	5	0	5	3	2	5	3	4	17	2	2	0	6	18	0	20	14	2	1	7	0	13	25	4	2	20	4	4	10	30
ENSG00000250687.5	1	4	1	4	9	4	8	3	9	10	7	4	18	12	11	6	10	5	5	3	12	6	3	8	10	6	11	7	0	0	0	3	4	0	0	1	3	0	9	1	1	4	0	16	14	2	4	4	2
ENSG00000270961.1	0	0	0	0	0	0	0	0	0	0	0	0	0	0	0	0	0	0	0	0	0	0	0	0	0	0	0	0	0	0	0	0	0	0	0	0	0	0	0	0	0	0	0	0	0	0	0	0	0
ENSG00000144218.17	2086	290	137	262	285	256	414	971	276	286	414	768	276	321	472	202	94	354	203	1085	417	459	650	222	702	373	481	28	5	14	198	236	78	47	6	8	32	17	277	8	51	22	15	80	667	259	46	30	4
ENSG00000213790.2	39	25	16	37	20	23	46	26	33	38	44	20	36	17	40	40	60	29	29	43	23	36	16	35	26	26	32	102	7	37	52	81	70	22	141	10	69	109	63	19	97	93	40	54	59	31	52	41	62
ENSG00000229336.1	0	0	0	0	0	0	0	0	0	1	0	1	0	2	0	0	0	1	1	0	0	1	0	0	1	2	0	0	0	0	9	0	1	0	0	0	0	2	0	0	0	0	0	2	1	2	0	1	0
ENSG00000250929.2	0	0	0	0	0	1	1	0	1	1	0	0	1	0	0	0	0	0	0	0	0	0	0	1	1	0	0	0	0	0	7	1	0	18	3	0	0	0	0	0	1	0	0	1	0	0	0	0	0
ENSG00000255015.1	1	0	0	0	0	0	0	1	0	0	1	0	0	0	0	0	0	0	0	0	0	0	1	0	0	0	1	0	0	0	17	1	0	0	0	0	0	0	0	0	0	0	0	0	2	0	0	0	0
ENSG00000267327.1	2	1	0	0	0	1	1	2	3	0	5	0	4	2	4	0	3	1	1	1	1	3	1	1	0	0	0	1	0	0	4	0	1	0	0	1	0	1	1	0	0	0	0	0	0	1	1	0	0
ENSG00000274091.1	0	0	0	0	0	0	0	0	0	0	0	0	0	0	0	0	0	0	0	0	0	0	0	0	0	0	0	0	0	0	0	0	0	0	0	0	0	0	0	0	0	0	0	0	0	0	0	0	0
ENSG00000223773.5	130	442	107	158	135	165	174	128	235	141	335	226	86	146	208	104	218	240	272	267	117	203	210	222	227	122	98	192	46	68	986	432	419	159	462	152	204	183	378	172	148	1100	145	227	490	95	175	192	400
ENSG00000251219.1	0	0	0	1	0	0	0	0	0	0	0	1	0	0	0	0	0	0	0	0	0	0	0	0	0	0	0	0	0	0	0	0	0	0	0	0	0	0	0	0	0	0	0	0	0	0	0	0	0
ENSG00000259239.1	0	0	0	0	0	0	0	0	0	0	0	0	0	0	0	0	0	0	0	0	0	0	0	0	0	0	0	0	0	0	0	0	0	1	0	0	0	0	0	2	0	0	0	0	0	0	0	0	0
ENSG00000280743.1	0	1	0	0	0	0	0	0	0	1	1	0	0	0	0	0	0	0	0	0	0	0	0	0	0	1	0	0	0	0	4	1	0	0	1	1	1	0	0	0	0	2	0	0	0	0	0	0	1
ENSG00000214359.3	0	2	0	2	2	0	4	1	3	0	5	9	0	0	0	0	0	4	1	1	2	9	5	4	2	2	0	1	1	1	97	2	4	25	8	3	1	2	3	4	1	2	0	0	2	0	2	4	3
ENSG00000248548.1	0	0	0	0	0	0	0	0	0	0	0	0	0	0	0	0	0	0	0	0	0	0	0	0	0	0	0	0	1	0	12	0	0	7	0	0	0	0	0	1	0	0	0	0	0	0	0	0	0
ENSG00000231466.2	9	12	6	13	3	4	8	3	28	4	7	11	3	11	5	7	1	9	16	13	7	5	26	11	19	6	5	20	3	3	20	35	8	8	5	12	31	6	20	1	9	18	3	10	28	9	8	15	41
ENSG00000236054.1	0	0	0	0	0	0	1	0	0	0	0	0	0	0	1	0	0	0	0	0	0	0	0	0	0	1	0	1	0	0	0	0	1	0	0	0	0	1	0	0	0	0	0	1	2	0	0	1	0
ENSG00000223475.1	0	0	0	1	1	0	1	0	1	1	0	0	0	1	0	0	0	0	0	0	0	0	1	0	0	0	0	1	0	0	3	0	0	0	0	0	0	0	5	0	0	0	0	0	2	1	0	1	0
ENSG00000265519.1	227	103	87	156	135	122	116	146	134	139	173	163	104	79	140	114	110	158	92	146	127	167	130	166	200	170	119	22	9	12	121	137	43	0	85	6	51	16	94	2	31	17	26	87	89	63	23	6	37
ENSG00000260683.1	0	0	0	1	0	0	0	0	0	0	0	0	0	0	0	0	0	0	0	0	0	0	0	0	0	0	0	0	0	0	0	0	0	0	1	0	0	0	0	0	0	0	0	0	0	0	0	0	0
ENSG00000237424.1	76	148	319	992	438	517	602	340	589	268	1020	853	180	420	515	485	267	1124	821	873	479	695	844	975	729	688	525	476	49	141	23	443	1009	41	1261	170	159	196	318	157	373	2255	165	117	766	71	115	106	1367
ENSG00000185527.10	10	27	19	36	26	59	211	12	43	95	98	25	56	92	65	22	66	65	20	63	59	79	41	47	43	44	45	31	1	9	8	31	14	0	11	4	10	3	146	10	14	10	4	89	42	33	19	26	3
ENSG00000182378.11	476	442	492	934	1015	1216	818	958	1163	1368	1049	861	383	1086	663	668	766	2264	1987	1031	2804	1003	985	1189	1019	466	928	1660	126	503	852	2476	1730	398	1498	1207	1632	304	1492	1224	831	2584	178	1096	1175	850	182	921	1309
ENSG00000233407.1	0	0	0	0	0	0	0	0	0	0	0	0	0	0	0	0	0	0	0	0	0	0	0	0	0	0	0	0	0	0	0	0	0	1	0	0	0	0	0	0	0	0	0	0	0	0	0	0	0
ENSG00000115317.10	967	987	424	1157	492	988	887	727	986	1182	1125	1153	1044	1065	1359	848	1028	1118	987	931	801	1092	828	1125	1215	1047	828	1511	121	745	109	1202	841	55	1103	370	1146	871	1486	747	1574	1528	561	1091	1279	955	470	346	1354
ENSG00000257403.2	0	3	2	3	4	2	3	3	3	1	0	4	2	0	2	0	2	3	1	3	1	6	6	1	1	2	2	3	3	2	4	1	0	4	1	2	2	0	1	0	7	6	0	0	5	0	2	3	2
ENSG00000258400.1	0	0	0	1	0	0	0	0	2	1	0	0	0	0	0	0	0	0	0	0	0	2	2	0	2	0	0	0	0	1	13	2	0	0	0	0	0	1	0	0	0	0	0	0	0	0	0	0	0
ENSG00000226562.3	1	0	0	2	0	0	0	1	0	2	0	3	0	0	0	0	0	2	1	0	1	1	1	0	0	0	4	0	2	0	1	1	1	0	7	0	1	1	0	0	10	0	4	0	1	3	0	0	5
ENSG00000173334.3	526	5533	3978	4858	5343	5552	2408	3458	3752	6378	8854	4238	1499	3271	2376	3266	2523	10484	10455	4643	8869	3787	3811	4632	6588	3475	3357	10256	810	1128	7649	5277	4974	3976	6379	1330	4727	2357	6994	1548	9880	6588	1511	3691	5461	3681	2964	2892	4069
ENSG00000137434.10	20	11	11	37	17	17	56	10	19	28	27	13	21	18	33	14	35	34	14	20	19	17	17	22	32	31	17	26	1	15	23	24	18	0	45	13	22	29	17	20	5	13	1	8	12	6	1	4	14
ENSG00000135404.10	27551	32671	17340	40659	32130	36317	31738	24638	26992	56496	52837	28430	48558	34909	38102	39768	36518	35515	46851	33443	53345	28406	29652	47631	34963	31965	28886	27272	3984	16672	4941	34033	26109	1361	48074	12134	25032	23200	54569	12615	19321	37445	22956	43593	30624	31306	9070	12405	40978
ENSG00000103035.9	2847	2878	1578	3305	2405	2771	2759	2725	2507	4580	4072	2617	4888	2647	3871	3463	3920	3021	3750	3595	2681	2410	2969	3157	2947	2493	2433	7768	484	1313	856	4316	5975	293	7373	1326	3053	3261	7216	3163	7774	7197	1748	5650	4939	3408	1507	1641	3398
ENSG00000269131.1	172	134	181	237	166	246	186	193	481	206	305	543	82	216	173	190	81	418	331	374	195	292	400	266	309	219	241	432	97	67	139	665	578	61	1137	281	410	207	470	65	440	1502	61	548	785	275	157	128	1141
ENSG00000232926.1	9	4	4	2	7	8	3	5	16	1	5	9	2	9	3	1	1	12	4	8	3	3	6	3	7	6	3	3	1	1	22	45	9	0	21	8	7	3	8	2	7	25	1	12	45	6	0	1	24
ENSG00000165943.4	2695	2953	691	1532	1201	1206	1706	1960	1523	1440	1949	1520	1980	1411	2112	1026	1322	1769	1870	1556	1669	1641	1205	1759	2128	1753	1370	1261	221	652	755	1542	999	193	1802	829	960	1248	1845	1001	1432	1990	710	819	1577	1603	617	649	1992
ENSG00000276036.1	0	0	0	0	0	0	0	2	1	0	0	0	0	0	0	0	0	0	0	0	1	0	0	0	1	0	0	0	0	0	2	0	0	3	0	3	0	0	0	0	0	0	1	0	0	0	1	2	0
ENSG00000167173.17	1261	2334	995	3772	1939	3368	2395	2095	2652	2901	4645	2199	1185	3227	2020	3039	1379	3783	2959	3112	3056	3783	3076	3986	3271	3436	2542	3492	440	1132	1003	4862	2595	324	2079	634	3057	656	5824	967	2226	1971	609	3467	2854	1937	1152	632	2461
ENSG00000166160.8	0	0	0	0	0	0	0	0	0	0	0	0	0	0	0	0	0	0	0	0	0	0	0	0	0	0	0	0	0	0	0	0	0	0	0	0	0	0	0	0	0	0	0	0	0	0	0	0	0
ENSG00000233531.1	0	0	0	0	0	0	0	0	0	0	0	0	0	0	0	0	0	0	0	0	0	0	0	0	0	0	0	0	0	0	0	0	0	0	0	0	0	0	0	0	0	0	0	0	0	0	0	0	0
ENSG00000214593.3	4	1	1	1	0	1	0	1	2	9	3	0	2	3	1	4	2	0	0	2	2	1	0	2	3	1	0	4	4	7	6	1	4	12	5	1	0	0	4	6	2	1	46	3	2	0	1	2	2
ENSG00000264944.1	0	0	0	0	0	0	0	0	0	0	0	0	0	0	0	0	0	0	0	0	0	0	0	0	0	0	0	0	0	0	0	0	0	0	0	0	0	0	0	0	0	0	0	0	0	0	0	0	0
ENSG00000262251.1	12	24	20	29	13	27	21	11	49	24	17	65	4	15	27	24	14	30	25	39	20	30	38	25	33	23	21	62	21	19	93	64	57	52	62	79	28	37	16	23	25	82	20	23	58	18	14	26	134
ENSG00000201196.1	0	0	0	0	0	0	0	0	0	0	0	0	0	0	0	0	0	0	0	0	0	0	0	0	0	0	0	0	0	0	0	0	0	0	0	0	0	0	0	0	0	0	0	0	0	0	0	0	0
ENSG00000143850.11	1893	4423	4196	12614	7579	9495	7414	6953	11241	8277	16197	10101	2484	6440	4982	10107	4366	14213	13928	11696	11354	10217	9186	10309	13482	9420	7695	6815	910	1656	1202	19104	11264	500	13312	1951	7948	2931	10431	1903	6983	9609	2427	2607	4606	2432	1719	1634	12901
ENSG00000145103.11	113	382	671	1721	1020	1224	1816	761	1395	1401	2390	1294	629	1084	1294	672	634	2282	1924	1958	1797	1448	1031	1908	2002	2024	847	796	88	244	124	1475	1210	4	710	363	714	468	587	341	765	700	237	275	679	346	264	229	1436
ENSG00000280005.1	0	0	0	0	0	0	0	0	0	0	0	0	0	0	0	0	0	0	0	0	0	0	0	0	0	0	0	1	0	0	24	0	0	0	0	0	0	0	0	0	0	0	0	0	0	0	0	0	0
ENSG00000273879.1	0	0	0	0	0	0	0	0	0	0	0	0	0	0	0	0	0	0	0	0	0	0	0	0	0	0	0	0	0	0	0	0	0	0	0	0	0	0	0	0	0	0	0	0	0	0	0	0	0
ENSG00000238205.2	0	2	0	0	0	1	0	0	1	0	3	0	0	1	0	0	0	1	1	0	0	1	0	1	0	0	0	1	0	0	0	1	0	0	1	0	1	5	0	2	2	0	0	1	1	0	0	0	1
ENSG00000240531.1	0	2	0	1	2	1	0	2	2	3	4	3	2	1	1	3	1	0	0	1	2	0	0	2	1	1	2	1	13	0	219	1	1	113	1	2	2	2	0	0	0	4	13	1	0	0	2	5	1
ENSG00000231601.1	0	0	0	0	0	0	0	0	0	0	0	0	0	0	0	0	0	0	0	0	0	0	0	0	0	0	0	0	0	0	0	0	0	0	0	0	0	0	0	0	0	0	1	0	0	0	0	0	0
ENSG00000226491.1	7	119	9	11	4	17	23	13	26	11	14	30	2	19	21	4	4	12	14	13	32	30	15	32	15	21	12	5	2	2	49	11	4	0	2	20	9	5	22	0	36	1	1	8	9	10	10	4	45
ENSG00000142319.17	2	3	1	3	0	1	0	0	1	3	3	1	2	1	1	0	1	1	0	3	0	3	0	1	1	3	0	4	0	0	11	7	15	3	3	0	0	4	41	0	0	1	0	6	5	6	2	1	1
ENSG00000107890.15	266	230	177	324	200	201	275	276	358	246	368	381	173	204	218	232	151	327	297	355	191	272	367	266	367	269	208	609	51	54	1187	773	403	324	528	106	214	307	526	29	318	517	28	443	608	178	256	206	554
ENSG00000237273.1	0	2	0	4	0	0	1	3	0	1	1	2	1	1	0	1	1	1	0	0	0	0	0	1	1	1	0	0	0	0	14	0	1	8	2	1	0	1	0	0	1	4	0	0	2	0	1	0	2
ENSG00000207830.1	1	1	7	2	1	48	10	1	6	6	9	0	4	26	3	9	0	1	3	8	2	7	0	1	9	3	0	2	0	12	0	6	0	0	0	2	0	0	4	5	0	0	0	1	15	0	0	54	0
ENSG00000183530.12	1191	2948	1668	4559	3048	3220	1957	2428	3158	2497	4907	2902	939	3030	1786	4109	1182	4224	4621	3134	3629	3387	3260	4525	4349	3233	2182	3053	443	737	4916	4585	2189	2011	3272	1319	3241	745	2312	741	2599	5510	483	3544	2776	1535	1196	1046	3486
ENSG00000144395.16	16	47	14	29	27	23	22	18	47	45	32	92	23	42	13	36	28	44	58	55	19	31	68	39	41	21	20	141	12	40	183	383	116	177	562	141	78	75	72	19	96	317	13	126	192	32	38	44	197
ENSG00000199697.1	0	0	0	0	0	0	0	0	0	0	0	0	1	0	0	0	0	0	0	0	0	0	0	0	0	0	0	0	0	0	29	1	0	0	0	0	0	0	0	0	1	0	0	0	2	0	0	0	1
ENSG00000136383.6	1998	370	84	123	120	93	293	977	162	240	135	350	416	45	237	86	177	106	136	226	201	155	592	161	221	216	452	309	38	20	464	572	2428	90	154	95	356	121	943	38	265	260	15	1606	2978	1740	273	998	227
ENSG00000117616.16	518	1196	1482	2761	2043	1341	2334	922	3349	1325	1933	2747	803	2434	1181	1230	1455	2942	1611	2524	1320	2284	2452	1857	2349	1168	1502	2094	543	588	3462	3986	3269	1469	7816	2882	1595	1561	2892	553	899	6610	263	2095	3369	515	901	1447	6983
ENSG00000276548.1	0	0	0	0	0	0	0	0	1	0	0	1	0	0	0	0	0	1	0	0	0	1	0	0	0	0	0	0	0	0	0	0	0	0	0	1	0	0	0	0	0	1	0	0	0	0	0	0	1
ENSG00000212377.1	0	0	0	0	0	0	0	0	0	0	0	0	0	0	0	0	0	0	0	0	0	0	0	0	0	0	0	0	0	0	0	0	0	0	0	0	0	0	0	0	0	0	0	0	0	0	0	0	0
ENSG00000211753.3	33	196	72	276	142	561	138	95	139	342	290	252	174	533	318	308	194	227	508	444	511	324	208	247	147	277	198	144	14	25	236	153	72	120	10	25	167	23	787	22	77	184	31	429	364	126	143	143	43
ENSG00000262921.1	0	1	1	2	0	1	1	3	3	0	3	1	4	2	4	2	0	0	5	2	0	0	0	1	2	0	1	2	0	0	0	2	3	0	3	0	5	1	0	13	2	2	3	1	0	1	1	1	11
ENSG00000134463.13	126	64	265	1683	28	99	109	38	78	187	100	67	124	104	199	861	815	739	96	123	320	170	547	106	974	54	923	1074	113	14	21	51	28	27	15	19	398	171	435	8	1114	25	740	306	216	44	29	439	91
ENSG00000168672.3	619	1692	1259	2914	1886	1693	1653	1209	1603	1831	3507	1560	828	1523	1550	2109	1322	3043	2276	1858	1999	2153	1901	2971	2528	2746	1421	3673	950	1464	1059	7348	4259	722	7946	1296	2667	4917	5335	838	6325	4579	1550	3034	2846	2940	2703	2337	3935
ENSG00000264580.1	0	0	0	0	0	0	0	0	0	0	0	0	0	0	0	0	0	0	0	1	0	0	0	0	0	0	0	0	0	0	0	1	0	0	0	0	0	0	0	0	0	0	0	0	0	0	0	0	1
ENSG00000234825.3	12	18	5	20	6	10	6	7	19	27	16	10	18	24	10	15	10	15	17	10	12	21	4	19	17	9	9	18	6	58	1	9	13	21	10	25	3	12	7	54	5	19	52	21	13	5	9	50	18
ENSG00000179163.11	2504	12636	7903	18049	14026	14294	11446	5246	15885	12507	28909	9022	9015	18231	12028	13553	22720	16920	15825	12822	18389	12887	8336	22721	16750	13440	8563	3342	500	3561	742	5836	6134	383	9043	1812	3610	2059	6318	3508	2892	6339	1017	2409	2555	2336	1540	2126	6409
ENSG00000216058.1	0	0	0	0	0	0	0	0	0	0	0	0	0	0	0	0	0	0	0	0	0	0	0	0	0	0	0	0	0	0	1	0	0	9	0	0	0	0	0	0	0	0	0	0	0	0	0	0	0
ENSG00000102931.6	463	326	112	343	155	311	340	289	338	341	428	295	355	251	451	241	324	407	385	294	272	306	293	316	336	274	262	252	50	205	232	391	328	49	230	92	220	229	441	122	385	159	126	453	378	310	128	119	236
ENSG00000207996.1	0	0	0	0	0	0	0	0	0	0	0	0	1	0	0	0	0	0	0	0	0	0	0	0	0	0	0	0	0	0	0	0	0	0	0	0	0	0	0	0	0	0	0	0	1	0	0	0	0
ENSG00000174306.20	3908	3898	624	1623	1106	1475	1270	1945	1383	1658	2219	2632	803	988	1005	1288	858	1483	1361	1807	1120	1506	1780	1859	2688	1959	1284	1546	321	359	1518	2599	3733	449	3089	446	1212	725	1990	359	2493	2780	266	1863	3042	2193	880	491	1146
ENSG00000224162.1	0	0	0	0	0	0	0	0	0	0	0	1	0	0	0	0	0	0	0	0	0	1	0	0	0	0	0	0	0	0	6	0	0	0	0	0	0	0	0	0	0	0	0	0	0	0	0	0	0
ENSG00000189139.5	0	0	0	0	0	0	0	0	0	0	0	0	0	0	0	0	0	0	0	0	0	0	0	0	0	0	0	0	0	0	0	0	0	0	0	0	0	0	0	0	0	0	0	0	0	0	0	0	0
ENSG00000162399.6	1	1	1	1	2	2	2	0	4	0	2	4	1	0	0	0	1	0	0	0	0	1	1	0	0	1	0	0	0	0	11	3	1	3	0	1	1	0	1	0	1	1	0	4	0	0	0	0	0
ENSG00000239523.4	28	14	7	15	15	13	21	9	29	20	21	26	11	14	12	10	24	15	23	25	16	22	19	10	26	10	12	33	0	1	54	25	27	14	51	6	9	21	13	2	13	134	15	16	30	9	2	15	41
ENSG00000137474.18	230	494	60	220	174	339	289	160	440	377	288	208	222	270	214	191	122	265	242	306	176	280	227	248	371	192	225	684	331	204	325	581	585	144	222	355	657	62	924	104	965	198	66	1352	961	241	230	398	329
ENSG00000233750.3	0	0	1	1	0	1	1	0	1	0	0	1	1	1	1	0	1	1	0	2	0	1	3	2	1	1	0	0	0	0	5	1	1	0	15	0	0	0	4	1	2	1	0	0	6	1	0	1	39
ENSG00000230418.2	0	0	0	0	0	0	0	0	0	0	0	0	0	0	0	0	0	0	0	0	0	0	0	0	0	0	0	0	0	0	0	0	0	0	0	0	0	0	0	0	0	0	0	0	0	0	0	0	0
ENSG00000173826.13	3	992	1	40	8	16	82	6	49	14	39	26	13	19	45	14	13	35	61	94	5	60	22	45	48	30	14	10	3	9	0	7	2	0	6	0	5	28	5	36	26	30	23	32	84	4	5	1	36
ENSG00000260967.1	0	0	0	0	0	0	0	0	0	0	0	0	0	0	0	0	0	0	0	0	0	0	0	0	0	0	0	0	0	0	0	0	0	0	0	0	0	0	0	0	0	0	0	0	0	0	0	0	0
ENSG00000152952.10	2843	6132	7181	12435	12842	3487	2898	3224	4727	4195	11620	3181	2489	2704	3219	8423	3956	8305	5827	5268	14441	5778	3168	16769	9387	11907	4519	5268	360	1057	15124	3704	4403	1946	6794	561	716	3194	5420	989	8244	3453	304	8412	7978	4281	2480	1090	2296
ENSG00000116584.16	2337	2412	1750	4902	2786	3433	3398	2619	3942	3972	5229	4244	1720	4141	2656	3476	1342	5041	4574	4640	3178	5053	4013	4349	5024	3793	3055	3390	601	832	3369	11455	4190	779	4262	2021	3058	1303	11489	1463	2403	4047	999	7108	7235	3003	1379	1256	10179
ENSG00000231905.2	0	0	0	0	0	0	0	0	0	0	0	0	0	0	0	0	0	1	0	0	0	1	0	0	0	0	0	0	0	0	89	0	0	18	0	0	0	0	0	0	0	0	0	0	0	0	0	0	0
ENSG00000105971.13	3043	1726	465	697	537	642	1102	2219	543	1139	849	1499	2175	347	1339	502	1300	626	719	530	834	673	1564	1076	1125	844	1212	505	71	1043	2836	1891	694	190	214	463	236	916	5520	167	464	642	193	3521	1613	2289	714	154	542
ENSG00000270917.1	6	2	2	3	3	8	5	6	3	6	4	5	1	5	3	8	3	8	8	7	2	3	1	7	6	8	9	2	3	0	12	3	11	0	11	2	5	4	12	0	3	5	1	4	4	8	1	2	8
ENSG00000201185.1	0	0	0	0	0	0	0	0	0	0	1	0	0	0	0	0	0	1	0	0	0	0	0	0	1	0	0	0	0	1	180	0	0	188	0	0	0	0	0	0	0	0	0	0	0	0	0	0	0
ENSG00000225428.1	0	0	0	0	0	0	0	0	0	0	0	0	0	0	0	0	0	0	0	0	0	0	0	0	0	0	0	0	0	0	1	0	0	0	0	0	0	0	0	0	0	0	0	0	0	0	0	0	0
ENSG00000221379.1	0	0	0	0	0	0	0	0	0	0	0	0	0	0	0	0	0	0	0	0	0	0	0	0	0	0	0	0	0	0	0	0	0	0	0	0	0	0	0	0	0	0	0	0	0	0	0	0	0
ENSG00000126003.6	873	5166	1284	3649	2129	1857	2594	1194	2572	1878	3385	2375	923	2027	1715	2476	882	3038	2498	2875	1926	2367	2383	2528	2818	2239	1571	7804	2201	541	1039	3439	7022	877	5576	557	1927	2022	2140	1155	13564	5694	1052	2018	6363	1205	3276	1102	3034
ENSG00000111181.11	24	22	21	48	46	87	283	88	276	38	87	35	159	45	146	244	24	114	160	258	174	21	413	132	133	66	22	66	2	4	53	309	240	18	60	85	260	1	226	89	26	12	4	225	68	134	20	78	14
ENSG00000240854.1	24	33	22	26	17	15	18	17	17	52	32	24	42	17	16	28	31	15	16	20	30	19	15	23	19	14	17	55	3	14	11	38	61	5	76	3	26	27	70	6	49	62	10	44	48	31	23	12	35
ENSG00000222428.1	0	0	0	0	0	0	0	0	0	0	0	0	0	0	0	0	0	0	0	0	0	0	0	0	0	0	0	0	0	0	0	0	0	0	0	0	0	0	0	0	0	0	0	0	0	0	0	0	0
ENSG00000280354.1	0	0	0	1	2	0	0	0	0	0	0	1	0	0	0	0	0	0	0	0	0	0	1	0	0	0	0	0	0	0	2	0	0	7	0	2	0	0	2	0	0	1	0	1	0	1	1	0	0
ENSG00000163412.11	3153	7579	2251	3951	3205	3245	2239	3162	2194	3057	5442	2919	3664	3302	3628	5189	3291	2939	3156	2120	6539	2974	2214	4778	3845	3751	2402	1106	82	1082	4087	1917	854	1349	220	960	1908	309	1831	254	1003	682	189	1524	1367	2367	424	306	1543
ENSG00000248311.1	0	0	0	0	0	0	0	0	0	0	0	0	0	0	0	0	0	0	0	0	0	0	0	0	0	0	0	0	0	0	7	0	0	0	0	0	0	0	0	0	0	0	0	0	0	0	0	0	0
ENSG00000281352.1	0	0	0	0	0	0	0	0	0	0	0	0	0	0	0	0	0	0	0	0	0	0	0	0	0	0	0	0	0	0	0	0	0	0	0	0	0	0	0	0	0	0	0	0	0	0	0	0	0
ENSG00000035681.6	1635	1168	831	1695	958	1531	1594	1503	1770	2001	2315	1540	1867	1536	1735	1740	1333	1828	1783	1882	1376	1543	1628	1773	1873	1308	1211	1876	254	666	1744	2802	1806	561	2874	1002	1547	2990	2213	1381	3710	1826	1017	2549	2834	1452	1472	1974	2371
ENSG00000154237.11	1303	1926	1426	3637	2693	3325	2196	2003	3982	2271	4214	3445	979	2940	1835	2711	1169	4506	3116	4087	3635	3617	3113	3487	4802	3200	1899	2315	397	572	2257	4418	2076	810	1388	898	2700	793	4305	661	2256	2110	338	2760	2599	1989	1254	645	2638
ENSG00000258949.1	11	7	0	5	7	5	12	8	8	2	2	4	8	3	5	1	2	3	1	3	4	3	7	5	5	3	5	4	0	0	37	7	22	7	5	1	1	1	3	0	1	3	16	1	6	0	2	1	2
ENSG00000105855.8	415	2437	310	664	327	550	420	497	472	314	659	880	381	222	334	354	541	617	397	440	284	414	562	512	543	651	504	954	153	128	4819	1941	894	542	1084	479	984	1171	2595	88	1225	1229	575	1425	856	1392	453	391	2008
ENSG00000176102.10	594	843	435	1114	563	782	820	501	792	1126	1152	948	958	1002	896	1091	832	1118	1327	1121	556	811	895	980	907	763	721	2053	218	547	942	1648	1598	478	2370	763	1149	1149	1441	408	1317	2392	394	1683	1852	1023	667	694	1766
ENSG00000272741.1	0	0	0	0	0	0	0	0	0	0	0	0	0	0	0	0	0	0	0	1	0	0	0	1	0	0	0	0	0	0	0	0	0	0	0	0	0	0	0	0	0	0	0	0	0	0	0	0	0
ENSG00000252339.1	0	0	0	0	0	0	0	1	0	0	2	0	0	0	0	0	0	1	1	1	0	1	0	0	0	0	0	0	1	0	0	2	2	0	2	0	2	0	0	0	1	0	0	0	0	0	0	0	1
ENSG00000250842.1	0	2	2	2	3	1	2	1	1	2	0	0	0	3	0	1	2	1	5	0	2	2	5	2	2	1	1	4	3	1	2	1	3	0	10	5	1	0	4	0	2	20	0	0	5	0	1	1	6
ENSG00000121552.3	41	40	67	95	58	119	71	22	42	179	98	88	151	184	91	84	98	130	39	259	69	93	55	73	70	39	92	67	20	22	306	98	47	36	36	11	51	13	564	6	31	38	8	4511	517	87	74	86	7
ENSG00000102245.6	25	78	38	174	87	109	39	59	94	113	168	70	80	110	135	138	52	70	73	203	84	153	90	105	55	95	123	48	7	7	53	65	18	73	6	10	16	5	100	9	16	63	1	113	92	35	14	39	20
ENSG00000143319.15	1321	2108	988	2490	1627	1688	1839	1614	2005	2337	2910	2000	1723	1862	1928	2074	1944	2746	2713	2556	1877	2032	2057	2340	2483	2045	1526	4167	536	954	929	5021	3482	694	3496	797	2787	1885	3683	1351	3572	3606	1287	3750	3847	1803	982	1122	2558
ENSG00000106367.12	1173	5126	1318	3834	2561	2717	2891	1716	2317	3791	4477	2582	3907	2736	3391	3179	4105	4732	3538	3400	3150	2901	2898	5384	3218	3852	2500	6609	774	3180	576	6270	10752	583	11046	2906	2893	5009	7347	3684	3919	8126	3748	2508	5558	2026	1377	2148	5826
ENSG00000236459.1	3	1	1	1	0	0	0	0	4	5	2	0	0	2	0	0	0	2	5	3	2	0	1	2	2	0	0	1	0	0	7	3	2	7	1	5	3	0	3	1	0	2	0	0	3	0	0	1	3
ENSG00000237549.1	0	0	1	0	0	0	0	0	0	2	0	0	0	0	0	0	0	0	1	0	1	0	0	0	0	1	0	0	0	0	0	0	0	0	0	0	0	0	0	2	0	0	0	0	0	0	0	0	0
ENSG00000161981.9	1243	855	428	1230	784	1314	726	1044	810	1693	1434	1388	2265	1318	2245	1784	2305	1411	1882	1214	814	1190	1073	1722	1013	999	843	1807	166	1098	114	1331	1287	125	2554	516	1369	921	888	992	1409	2433	1265	1459	1148	718	318	452	1164
ENSG00000258548.4	0	0	0	0	0	0	0	1	0	0	0	3	1	0	1	0	0	0	1	0	0	0	0	0	1	0	1	0	0	0	0	0	0	2	0	0	0	0	0	0	0	0	0	0	0	0	0	0	0
ENSG00000275383.1	8	4	0	1	1	2	3	2	2	4	3	3	0	2	3	1	1	1	1	0	2	2	5	2	4	0	3	0	0	1	34	5	11	8	9	1	7	3	6	1	6	5	0	0	7	1	1	1	5
ENSG00000008086.9	706	197	228	532	278	327	256	470	334	307	483	526	219	284	197	336	98	373	334	346	275	357	352	449	464	395	295	365	87	49	5202	756	404	508	331	116	393	196	821	21	774	204	70	1389	871	586	282	144	605
ENSG00000224412.1	0	0	0	0	1	0	0	0	0	0	0	0	0	0	0	0	0	0	0	1	0	0	0	0	0	0	0	0	0	0	67	0	0	32	0	1	0	0	0	0	0	0	0	0	0	0	0	0	1
ENSG00000150457.8	1734	792	383	816	704	711	550	1279	757	956	970	958	900	706	591	606	617	1155	761	577	970	690	1045	865	1166	710	844	1108	116	312	3094	1997	1189	512	430	436	491	392	3674	196	569	489	74	2634	1875	2073	626	305	580
ENSG00000223308.1	0	0	0	0	0	0	0	0	0	0	0	0	0	0	0	0	0	0	0	0	0	0	0	0	0	0	0	0	0	0	0	0	0	0	0	0	0	0	0	0	0	0	0	0	0	0	0	0	0
ENSG00000266961.1	0	1	1	0	0	0	0	0	2	0	0	0	0	1	0	0	0	0	0	0	0	1	0	0	0	0	0	0	0	0	1	0	1	0	0	0	0	0	0	1	0	0	0	1	0	0	0	0	0
ENSG00000207688.2	0	0	0	0	0	3	0	0	2	0	1	2	0	0	0	0	0	0	1	0	0	0	2	0	0	1	0	0	0	0	57	0	0	12	3	0	0	0	1	0	2	0	0	2	0	0	1	1	0
ENSG00000281594.1	0	0	0	0	0	0	0	0	0	0	0	0	0	0	0	0	0	0	0	0	1	0	0	0	0	0	0	0	0	0	0	0	0	0	0	0	0	0	0	0	0	0	0	0	0	0	0	0	0
ENSG00000221733.1	0	0	0	0	0	0	0	0	0	0	0	0	0	0	0	0	0	0	0	0	0	0	0	0	0	0	0	0	0	0	0	0	0	0	0	0	0	0	0	0	0	0	0	0	0	0	0	0	0
ENSG00000254833.1	1	0	0	0	0	0	0	0	1	0	0	4	0	0	0	0	1	0	2	0	0	0	0	1	0	0	1	1	0	0	0	0	1	0	0	0	1	0	0	0	0	0	1	0	1	0	1	0	0
ENSG00000243951.1	0	0	0	0	0	0	0	0	0	0	0	0	0	0	0	0	0	0	0	0	0	0	0	0	0	0	0	0	0	0	2	0	0	7	0	0	1	0	0	0	0	1	0	0	0	0	0	0	0
ENSG00000253629.1	0	0	0	0	0	0	0	0	0	0	0	0	0	0	0	0	0	0	0	0	0	0	0	0	0	0	0	0	0	0	0	0	0	0	0	0	0	0	0	0	0	0	0	0	0	0	0	0	0
ENSG00000125898.11	151	904	229	553	277	715	450	223	491	704	918	476	323	745	624	739	327	973	647	552	529	823	397	697	615	582	519	1285	275	386	187	1178	1131	96	1009	290	801	611	812	315	562	712	350	1375	1172	344	166	283	930
ENSG00000269667.1	17	12	30	48	35	219	58	29	149	59	48	127	136	185	103	171	98	69	144	179	188	41	37	52	203	67	65	10	0	10	0	19	11	0	8	3	13	0	9	20	64	18	0	1	7	9	2	3	2
ENSG00000233248.1	0	0	0	0	0	0	0	0	0	0	0	0	0	0	0	0	0	0	0	0	0	0	0	0	0	0	0	0	0	0	12	0	0	1	0	0	0	0	1	0	0	0	0	0	0	0	0	0	0
ENSG00000254118.1	0	0	0	0	0	0	0	0	0	0	0	0	0	0	0	0	0	0	0	0	0	1	0	0	0	0	0	0	0	1	0	0	0	0	0	0	0	0	0	0	0	0	0	0	0	0	0	0	0
ENSG00000261754.2	49	11	5	13	11	14	40	29	30	11	31	18	11	13	12	11	2	28	18	36	19	26	18	10	30	31	22	11	0	4	33	111	37	3	39	22	11	34	48	16	25	2	11	13	19	41	19	4	75
ENSG00000227737.2	0	0	0	0	0	0	0	0	0	0	0	0	0	0	0	0	0	0	0	0	0	0	0	0	0	0	0	0	0	0	0	0	0	0	0	0	0	0	0	0	0	0	0	0	0	0	0	0	0
ENSG00000241552.3	0	0	0	0	0	0	0	0	0	0	0	0	0	0	0	0	0	0	0	0	0	0	0	0	0	0	0	0	0	0	0	0	0	0	0	0	0	0	1	0	0	0	0	0	0	0	0	0	0
ENSG00000163527.8	4678	8160	5336	14520	6791	8459	6667	5564	7642	11903	14438	8096	7023	8944	7062	13016	7117	10318	11034	9112	7646	9088	7963	12151	10539	8155	6804	16048	1430	5267	13970	16183	12526	4311	31580	6210	10445	6265	11661	4195	11651	16896	3855	11535	16676	7352	6639	4680	16642
ENSG00000238280.1	0	1	2	1	0	0	1	0	0	0	1	0	0	2	3	0	3	0	2	0	1	2	1	0	0	1	1	1	0	1	0	1	0	0	1	0	0	3	1	1	0	5	0	3	1	0	2	1	1
ENSG00000256500.5	0	0	1	0	0	0	0	0	0	0	1	0	0	0	0	0	0	0	0	0	0	0	0	1	0	0	0	2	0	0	0	0	0	0	0	0	1	0	0	0	0	0	0	1	1	0	0	0	0
ENSG00000119929.11	562	1133	264	538	374	587	503	439	491	778	624	638	655	486	532	425	665	521	461	616	466	512	373	563	693	508	432	619	81	237	387	612	608	108	555	217	435	458	657	229	405	807	193	794	846	459	263	214	693
ENSG00000206698.1	0	0	1	1	2	0	0	1	2	1	0	1	0	1	2	1	0	1	2	3	0	0	3	1	0	1	0	1	0	0	24	1	1	8	0	0	0	2	3	2	2	0	0	0	1	0	2	0	1
ENSG00000184032.2	0	0	0	0	0	0	0	0	0	0	0	0	0	0	0	0	0	0	0	0	0	0	0	0	0	0	0	0	0	0	0	0	0	0	0	0	0	0	0	0	0	0	0	0	0	0	0	0	0
ENSG00000179583.16	310	3772	469	628	710	4028	710	435	1098	1138	1487	1594	1642	3302	765	3728	243	1462	1213	2944	2090	1705	929	729	791	639	685	1132	58	495	2448	1693	349	1282	126	371	5065	33	4443	277	208	456	161	4686	4537	1560	671	1579	155
ENSG00000204455.7	0	0	0	0	0	0	0	0	0	0	0	0	0	0	0	0	0	0	0	0	0	0	0	0	0	0	0	0	0	0	0	0	0	0	0	0	0	0	0	0	0	0	0	0	0	0	1	0	0
ENSG00000240823.3	0	0	8	1	4	4	2	2	7	1	5	12	0	5	1	2	0	3	1	3	2	4	6	4	10	0	5	3	0	0	11	7	1	0	6	10	6	2	1	0	0	5	0	5	11	1	6	0	5
ENSG00000254798.1	0	0	0	0	0	0	0	0	0	0	0	0	0	0	0	0	0	0	0	0	0	0	0	0	0	0	0	0	0	0	0	0	0	0	0	0	0	0	0	0	0	0	0	0	0	0	0	0	0
ENSG00000249237.4	0	2	3	2	2	2	1	2	4	1	4	4	4	1	0	5	1	3	4	1	3	3	7	2	5	2	1	1	3	0	0	7	0	0	8	0	1	0	2	0	1	1	0	1	3	0	0	0	4
ENSG00000251986.1	0	0	0	0	0	0	0	0	0	0	0	0	1	0	0	0	0	0	0	0	0	0	0	0	0	0	0	0	0	0	14	0	0	0	0	0	0	0	0	0	0	0	0	0	0	0	0	0	0
ENSG00000186919.11	29	23	4	10	12	7	9	17	11	14	19	26	11	5	11	14	1	8	16	19	17	14	12	18	15	16	8	13	5	3	52	19	20	0	44	6	9	4	11	1	7	36	1	18	17	34	2	6	24
ENSG00000279077.1	2	3	2	1	6	1	3	1	2	0	2	5	0	1	1	1	1	0	0	4	0	0	3	4	2	4	0	3	0	1	24	15	2	10	3	13	2	1	3	0	0	1	0	5	2	3	1	2	3
ENSG00000272243.4	0	0	0	0	0	0	1	0	0	2	0	0	1	0	0	0	0	0	0	0	0	0	0	0	0	0	0	0	0	0	5	0	1	7	0	0	0	0	0	0	0	0	0	2	1	0	0	0	0
ENSG00000160049.10	2246	1976	852	2476	1047	1610	2414	2357	1784	2224	2161	2145	1902	1583	2515	1540	2075	1979	2069	1905	1236	1947	2092	1976	2275	1742	1880	3277	391	1241	1459	3622	3345	751	4227	955	2172	2558	2556	1550	2805	3860	1294	2476	2649	2170	1212	1485	3165
ENSG00000060566.12	8	49538	210	966	1129	53	637	32	1232	172	1069	302	32	356	658	312	39	486	1171	153	826	503	1372	330	358	408	305	126	13	2	0	100	25	51	45	0	16	10	111	112	144	21	2	30	26	1	46	6	39
ENSG00000140478.13	0	0	0	0	0	0	0	0	0	0	0	0	0	0	0	0	0	0	0	0	0	0	0	0	0	0	0	0	0	0	0	0	1	0	0	0	0	0	0	0	0	0	0	0	0	0	0	0	0
ENSG00000258708.1	140	51	18	70	24	50	106	77	36	33	46	25	56	27	78	23	30	21	27	77	40	59	33	67	78	72	45	7	7	22	130	319	5	15	97	13	34	78	37	5	48	65	13	21	32	46	11	10	67
ENSG00000174827.12	8	7672	59	53	204	42	125	99	20	19	297	62	15	20	486	18	37	628	208	299	27	135	210	335	636	251	45	46	5	7	15	105	202	0	208	6	13	22	113	44	62	80	2	20	20	15	21	3	95
ENSG00000215873.2	1	0	0	0	0	1	0	0	0	0	0	0	0	0	0	0	0	0	0	0	0	0	0	1	0	0	0	1	0	0	0	0	0	0	1	0	0	0	0	5	2	0	0	0	0	1	1	1	0
ENSG00000274900.1	0	0	0	0	0	0	0	0	0	0	0	0	0	0	0	0	0	0	0	0	0	0	0	0	0	0	0	0	0	0	0	0	0	0	0	0	0	0	0	0	0	0	0	0	0	0	0	0	0
ENSG00000260347.1	0	0	0	0	1	0	0	0	0	0	0	0	0	0	0	0	0	0	0	0	0	1	1	1	2	0	0	0	0	0	0	0	0	0	0	0	0	0	0	2	0	0	0	0	1	0	0	0	0
ENSG00000219135.1	1	2	4	2	4	2	1	1	2	4	4	2	1	3	1	3	1	2	1	1	1	4	2	1	3	1	0	1	1	2	2	2	1	1	11	0	0	2	2	3	3	3	3	2	0	1	1	1	2
ENSG00000236928.3	0	0	0	1	1	0	0	0	0	0	0	0	0	1	0	0	0	1	0	0	0	0	0	0	0	0	0	0	1	0	35	0	0	22	0	0	0	0	2	0	0	0	0	0	0	0	0	2	1
ENSG00000223958.1	0	0	0	0	0	0	0	0	0	0	0	0	0	0	0	0	0	0	0	0	0	0	0	0	0	0	0	0	0	0	0	0	0	0	0	0	0	0	0	0	0	0	0	0	0	0	0	0	0
ENSG00000274017.1	0	0	0	0	0	0	0	0	0	0	0	0	0	0	0	0	0	0	0	0	0	0	0	0	0	1	0	0	0	0	0	0	0	0	0	0	0	0	0	0	0	0	0	0	0	0	0	0	0
ENSG00000171914.13	1521	1353	1979	6069	3457	3158	3818	3199	4128	2858	6136	5219	1117	2909	2939	3546	1102	6846	8298	4781	2895	4882	5207	5065	6475	4610	3214	2655	373	882	2225	7493	1793	806	2557	2101	5174	427	5056	986	2311	2123	605	2030	1612	1991	930	261	5516
ENSG00000274302.1	0	1	0	0	1	0	0	1	0	0	0	0	0	0	0	0	0	0	0	0	0	0	0	0	0	0	0	0	0	0	4	0	0	0	0	0	0	0	0	0	0	0	0	0	0	0	0	0	0
ENSG00000180834.6	67	93	24	52	25	39	46	55	75	70	57	65	40	48	56	28	46	37	76	62	26	42	52	45	69	62	42	43	13	93	33	62	45	10	117	41	164	38	72	59	119	72	57	48	94	43	22	56	72
ENSG00000151292.16	1081	3249	1893	3265	2421	2497	1971	1618	2033	2682	3286	2182	1930	2491	2208	4091	2054	2507	3571	1856	3843	2597	1996	3434	3003	2420	1672	2061	250	662	4358	2363	1709	1801	2303	857	2203	1489	2212	460	2551	2119	679	1993	2463	1168	1329	768	1162
ENSG00000217404.2	0	0	1	1	0	0	0	0	0	3	1	0	0	1	1	0	0	0	0	1	2	2	1	1	0	2	0	0	0	0	0	0	1	0	2	0	0	1	0	5	1	0	1	0	0	2	1	0	0
ENSG00000255704.1	0	0	0	0	0	0	0	0	0	0	0	0	0	0	0	0	0	0	0	0	0	0	0	0	0	0	0	0	0	0	0	0	0	0	0	0	0	0	0	0	0	0	0	0	0	0	0	0	0
ENSG00000228285.2	1	2	5	6	0	6	1	3	6	16	9	1	0	9	2	6	1	3	8	1	6	11	2	10	5	5	1	10	0	11	1	4	8	0	2	8	2	4	7	17	2	2	8	2	4	1	5	7	2
ENSG00000148488.14	45	25	84	139	82	98	43	37	60	74	142	50	68	27	62	124	34	134	40	80	252	93	25	187	172	182	19	52	1	52	54	40	11	10	40	0	0	4	17	0	13	76	0	86	44	18	12	1	26
ENSG00000161896.9	147	95	18	14	32	48	33	38	88	47	29	222	60	34	46	21	31	14	12	23	34	32	63	10	79	23	41	7	7	13	44	69	21	0	0	4	6	11	31	4	15	32	5	8	4	47	18	9	7
ENSG00000206602.1	0	0	0	0	0	0	0	0	0	0	0	0	0	0	0	0	0	0	0	0	0	0	0	0	0	0	0	0	0	0	0	0	0	0	0	0	0	0	0	0	0	0	0	0	0	0	0	0	0
ENSG00000249035.5	1	3	1	0	2	0	1	3	0	3	0	5	0	1	0	0	0	1	0	0	1	2	2	0	0	1	2	3	1	10	449	7	5	52	0	1	0	1	15	6	1	1	17	7	14	1	0	5	1
ENSG00000144935.13	554	218	67	113	95	94	189	344	169	130	90	253	304	60	177	52	158	90	104	113	136	96	149	117	186	141	218	108	17	11	807	181	92	42	75	65	24	84	359	12	204	100	2	292	316	363	80	20	33
ENSG00000157765.10	3	524	2	1	27	5	3	6	4	0	4	16	2	2	0	0	9	3	0	5	2	4	2	18	1	54	4	4	2	144	44	282	2	11	18	6	8	8	9	2	0	2	6	209	9	9	3	1	60
ENSG00000089639.9	409	2227	1001	2498	2010	3136	1426	1385	2319	2497	3333	2253	896	2810	1752	2658	1114	3174	3321	2757	3595	2765	1576	2827	2289	2222	1621	1721	260	824	741	3190	2066	194	1879	659	1630	813	3886	525	1852	1377	692	2773	2585	846	771	864	2238
ENSG00000249945.1	0	0	0	0	0	0	0	0	0	0	0	0	0	0	0	0	0	0	0	1	0	0	0	0	0	0	0	0	0	0	0	1	1	6	0	0	0	0	0	0	1	0	0	0	0	0	0	0	0
ENSG00000239586.1	0	0	0	0	0	0	0	0	0	0	0	0	0	0	0	0	0	0	0	0	0	0	0	0	0	0	0	0	0	0	19	0	0	19	0	0	0	0	0	0	0	0	0	0	0	0	0	0	0
ENSG00000152683.13	978	1872	856	1941	1103	1285	1448	1191	1472	1973	2286	1247	1538	1203	1428	1653	1540	1900	1890	1695	1269	1331	1451	1892	1854	1621	1147	2021	266	811	2973	3101	1762	1184	2028	848	1359	1957	1915	772	2360	2178	471	2331	2361	1220	986	702	1724
ENSG00000263473.2	0	0	0	0	0	0	0	0	0	0	1	0	0	0	1	0	0	0	0	0	0	0	0	0	0	0	0	1	0	0	0	0	0	0	0	1	0	0	0	0	0	0	0	0	0	0	0	0	0
ENSG00000167840.12	312	317	129	477	222	232	374	292	351	336	417	487	393	324	482	346	374	369	352	368	268	319	460	378	357	322	264	445	51	358	205	453	226	91	337	277	282	250	367	909	277	319	122	176	330	324	97	109	900
ENSG00000255508.6	81	191	55	159	63	135	126	93	170	238	180	169	219	165	241	149	201	197	199	195	110	154	127	175	141	136	80	130	25	125	25	198	148	31	113	104	134	63	201	51	125	224	126	225	211	118	65	52	216
ENSG00000263400.5	38	556	79	105	132	156	139	69	185	110	171	119	80	147	279	119	190	149	188	120	139	133	61	139	325	167	87	21	2	30	44	72	27	8	21	7	41	46	53	69	17	7	7	28	36	27	5	4	92
ENSG00000275963.1	10	15	1	7	2	4	6	7	7	5	6	6	2	9	3	5	2	4	12	6	4	7	0	3	4	1	4	4	0	1	16	7	11	17	5	1	6	12	7	1	6	3	1	5	8	2	4	0	4
ENSG00000249443.1	0	0	0	0	0	0	0	0	0	0	1	0	0	0	0	0	0	0	0	1	0	0	0	1	0	0	0	2	0	0	0	0	0	0	0	0	0	0	0	0	0	0	0	0	1	0	0	0	0
ENSG00000072201.12	255	1113	562	1653	962	761	938	519	930	820	1652	862	442	936	655	988	495	1351	1067	1118	1029	894	803	1418	1203	1056	645	563	115	433	182	1431	1447	76	1093	248	707	1190	1352	396	494	1300	316	439	735	438	549	358	1392
ENSG00000230120.1	0	0	0	0	0	0	0	0	0	0	0	0	0	0	0	0	0	0	0	0	0	0	0	0	0	0	0	0	0	0	0	0	0	0	0	0	0	0	0	0	0	0	0	0	0	0	0	0	0
ENSG00000185220.10	99	427	190	468	265	378	359	202	442	331	568	374	206	298	326	279	253	427	350	461	342	351	317	419	434	358	292	292	62	104	241	635	477	143	495	165	335	286	462	182	246	432	170	404	497	205	111	114	663
ENSG00000200398.1	0	0	0	0	0	0	0	0	0	0	0	0	0	0	0	0	0	0	0	0	0	0	0	0	0	0	0	0	0	0	0	0	0	0	0	0	0	0	0	0	0	0	0	0	0	0	0	0	0
ENSG00000227563.1	0	0	0	0	0	0	0	0	0	0	0	0	0	0	0	0	0	0	0	0	0	0	0	0	0	0	0	0	0	0	0	0	0	0	0	0	0	0	0	1	0	1	0	0	0	0	0	0	0
ENSG00000257265.1	0	0	1	0	1	0	0	0	0	1	1	1	0	2	0	0	0	0	0	0	1	0	1	3	0	0	0	0	0	0	7	0	0	11	0	4	0	0	1	0	0	0	1	0	0	0	0	0	1
ENSG00000215717.5	2467	3150	1468	3425	1885	1950	2879	2075	2272	2737	3479	2467	2702	2225	2886	2548	2070	2701	2887	2704	2361	2421	2253	3164	3314	2644	1961	1973	212	1038	3507	3478	2629	661	3373	1082	2116	2493	3746	566	1907	3251	559	2502	2493	2334	1078	963	2475
ENSG00000105072.7	382	124	63	240	104	171	277	260	195	159	218	232	190	184	222	102	78	188	183	197	162	195	246	174	251	210	216	288	46	96	88	374	318	18	407	97	193	213	398	61	386	278	76	416	374	279	144	123	487
ENSG00000277194.1	0	0	0	0	0	0	0	0	0	0	0	0	0	0	0	0	0	0	0	0	0	0	0	0	0	0	0	0	0	0	0	0	0	0	0	0	0	0	0	0	0	0	0	0	0	0	0	0	0
ENSG00000281852.1	89	3	2	11	2	9	2	15	7	11	9	5	14	8	12	9	9	13	6	10	15	11	12	8	9	13	14	0	0	1	3	10	1	1	0	0	0	1	5	0	7	0	0	4	5	8	3	2	0
ENSG00000241294.1	63	294	848	3868	576	2992	426	405	3599	1272	2337	266	1187	2948	1186	3090	1717	823	1768	1642	1076	5890	526	1739	1858	1022	1490	236	13	301	67	1403	78	6	0	4	98	15	210	75	6	145	0	474	14519	318	73	154	8
ENSG00000267127.5	30	11	3	9	9	6	9	20	5	3	3	7	10	2	4	1	3	7	4	4	5	8	11	8	12	4	12	10	6	2	9	54	7	1	32	20	14	11	26	3	3	7	1	5	10	13	8	6	64
ENSG00000280842.1	0	0	0	0	0	0	0	0	0	0	0	0	0	0	0	0	0	0	0	0	0	0	0	1	0	0	0	0	0	0	56	0	0	59	0	0	0	0	0	0	0	1	0	0	0	0	0	0	0
ENSG00000160789.18	18160	23148	7389	22939	13595	22481	13455	28670	19344	31272	33300	26042	10946	18037	15608	22251	12502	29075	32756	18680	23160	19347	21902	22486	24948	18817	15648	23360	2579	10842	5649	43853	19447	1885	21499	10451	23089	9654	39481	8744	15687	27794	12975	32195	18860	25284	5337	7721	27774
ENSG00000256077.4	0	0	0	0	0	0	0	0	0	0	0	0	0	0	0	0	0	0	0	0	0	0	0	0	0	1	0	0	0	0	0	0	0	0	1	0	0	0	0	0	0	0	0	0	0	0	0	0	0
ENSG00000198452.6	0	2	0	2	0	0	6	2	0	0	2	0	2	2	5	3	4	1	3	1	0	4	1	1	2	0	3	1	0	1	6	3	0	0	0	1	0	0	1	0	0	0	0	0	1	0	0	2	0
ENSG00000180929.5	9	7	4	2	0	2	3	8	2	4	1	6	4	3	4	2	0	1	7	1	5	4	5	3	3	3	1	3	0	1	5	12	0	8	1	1	4	0	2	0	2	0	3	3	9	8	0	0	7
ENSG00000142224.14	1	0	0	1	0	0	18	1	0	27	0	1	45	1	9	1	0	5	4	13	1	0	10	0	1	2	1	0	0	1	24	5	2	0	0	1	0	0	0	0	1	3	10	39	1	2	0	1	1
ENSG00000140740.9	11312	21759	10610	25892	15126	17997	16012	11593	14718	23106	26962	17299	18018	19286	23422	23824	28129	22180	24527	17149	16317	17404	14354	28422	23436	17223	14504	11668	1376	6781	3092	15179	16549	2002	15473	4876	10475	10850	10152	16948	14714	25943	8675	12408	11243	12056	3601	3745	15060
ENSG00000229699.1	0	0	0	0	0	0	0	0	0	0	0	0	0	0	0	0	0	0	0	1	0	0	0	0	0	0	0	0	0	0	0	0	0	0	1	0	0	0	0	0	0	0	0	1	0	0	0	0	0
ENSG00000255402.1	0	0	0	0	0	0	0	0	0	0	0	0	0	0	0	0	0	0	0	0	0	0	0	0	0	0	0	0	0	0	0	0	0	0	0	0	0	0	0	0	0	0	0	0	0	0	0	0	0
ENSG00000271519.1	0	0	0	0	0	0	1	0	0	0	0	0	1	0	0	0	0	0	0	0	0	0	0	0	0	0	0	0	0	0	8	0	0	0	0	0	1	0	0	0	0	0	0	0	0	0	0	0	0
ENSG00000223260.1	0	0	0	0	0	0	0	0	0	0	0	0	0	0	0	0	0	0	0	0	0	0	0	0	0	0	0	0	0	0	1	0	0	5	0	0	0	0	0	0	0	0	0	0	0	0	0	0	0
ENSG00000160691.17	4339	6785	2490	6760	4932	5194	4240	4571	5300	7258	7649	5474	3824	4618	4758	6626	2144	7258	6403	5269	6403	5589	5291	6984	6829	5919	4437	6443	578	1772	3494	11397	8754	527	6960	1704	3881	4047	11259	1936	4780	5657	1336	9702	10614	7318	2224	1777	5253
ENSG00000164265.7	0	1	0	0	2	0	0	1	5	0	0	0	1	0	1	0	0	0	0	0	0	0	0	0	0	0	0	3	0	0	84	15	2	0	3	0	1	0	3	0	0	0	3	10	10	0	1	0	0
ENSG00000278350.1	4	2	3	0	2	2	4	4	5	2	3	11	2	1	1	0	2	1	4	2	5	5	8	3	3	6	5	2	0	0	0	9	9	0	4	1	5	0	4	0	4	10	0	0	3	3	1	1	7
ENSG00000115841.18	236	1392	696	1056	913	565	507	392	971	886	1238	688	715	923	702	1002	1430	1048	1373	750	891	751	517	1355	1262	760	491	206	32	129	280	396	210	41	395	64	86	288	267	24	206	599	67	228	342	139	170	94	258
ENSG00000247317.3	19	9	2	5	3	8	8	8	6	15	11	16	9	5	22	11	8	2	15	2	1	2	9	6	9	9	13	4	0	4	8	24	19	6	2	0	8	0	8	3	37	8	18	41	13	15	5	10	1
ENSG00000229701.1	0	0	1	0	0	1	0	0	1	0	0	0	0	0	0	0	0	0	0	0	0	0	0	0	0	0	0	0	0	0	0	0	0	10	0	0	0	0	0	0	0	0	0	0	0	0	0	0	0
ENSG00000272963.1	0	0	1	0	0	0	0	0	0	0	0	0	0	0	0	1	0	0	0	0	0	0	0	0	1	0	0	0	0	0	68	0	0	26	0	1	0	0	0	0	0	0	0	0	0	0	0	0	0
ENSG00000262020.1	0	1	0	1	0	0	0	2	0	0	0	0	0	0	0	0	0	0	0	1	0	0	0	0	0	0	0	0	0	0	60	0	0	14	0	0	1	0	0	0	0	2	0	0	0	0	0	0	2
ENSG00000278972.1	0	0	0	0	0	0	0	0	0	0	0	2	0	1	0	1	0	1	0	0	1	1	2	2	1	1	0	0	0	1	35	0	0	59	0	0	2	0	1	0	0	2	0	0	0	0	0	1	2
ENSG00000273512.1	0	0	0	0	0	0	0	0	0	0	0	0	0	0	0	0	0	0	0	0	0	0	0	0	0	0	0	0	0	0	0	0	0	0	0	0	0	0	0	0	0	0	0	0	0	1	0	0	0
ENSG00000233037.2	0	0	0	0	0	0	0	0	0	0	0	0	0	0	0	0	0	0	0	0	0	0	0	0	0	0	0	0	0	0	0	3	0	0	0	0	0	1	0	0	0	0	0	0	0	0	0	0	0
ENSG00000211452.9	1	5	1	3	3	3	10	1	10	3	7	3	7	7	8	6	10	6	5	5	0	5	1	7	23	4	11	1	0	0	71	6	4	56	3	2	3	2	20	5	7	3	0	8	4	4	5	0	21
ENSG00000261451.1	6	9	4	3	6	1	4	12	4	3	2	2	2	3	3	2	0	7	2	1	5	3	9	4	5	1	3	1	0	0	277	9	6	69	5	1	3	4	7	0	1	5	1	2	0	7	2	4	10
ENSG00000023318.7	2025	6543	2784	6581	3684	4567	4214	3112	4037	8431	7857	4244	5575	4690	4646	7237	4466	5435	6456	4682	5820	4479	4055	6687	5639	4391	3529	4389	892	3421	2462	4563	4146	1162	6713	2503	4162	5376	5048	1629	3191	6287	1900	5131	5257	3389	2105	2529	5932
ENSG00000212558.1	0	0	0	0	0	0	0	0	0	0	0	0	0	0	0	0	0	0	0	0	0	0	0	0	0	0	0	0	0	0	1	0	0	10	0	0	0	0	0	0	0	0	0	0	0	0	0	0	0
ENSG00000142621.18	74	54	20	32	27	28	32	32	40	25	24	44	45	49	42	50	26	19	78	31	87	72	30	17	58	27	32	95	7	37	266	122	49	13	41	43	67	35	259	42	29	61	8	199	107	54	44	50	51
ENSG00000253388.1	0	0	0	0	0	0	0	0	0	0	0	0	0	0	0	1	0	0	0	0	0	0	0	0	0	0	0	0	0	0	4	0	1	0	0	0	0	0	0	0	0	0	0	0	1	0	0	0	0
ENSG00000235830.1	3	0	0	0	1	0	0	0	0	0	1	0	0	0	0	0	1	0	1	0	0	1	0	1	0	1	0	0	0	0	33	0	0	0	0	0	0	0	0	0	0	0	0	1	0	0	0	0	3
ENSG00000260871.1	10	5	2	5	3	6	3	3	5	4	5	11	1	3	3	5	3	6	7	8	3	4	7	5	9	11	2	11	1	1	5	4	5	0	6	1	2	5	4	1	9	9	0	6	6	9	1	1	9
ENSG00000252918.1	0	0	0	0	0	0	0	0	1	0	0	0	0	0	0	0	0	0	0	0	0	0	0	0	0	0	1	0	0	0	0	0	0	0	0	0	0	0	0	0	0	0	0	0	0	0	0	0	0
ENSG00000229352.1	7	2	0	0	1	0	0	1	0	0	0	0	3	0	0	0	0	0	0	0	2	1	0	0	2	0	3	0	0	0	0	0	0	0	0	0	0	0	1	0	0	0	0	0	0	0	0	0	0
ENSG00000276757.1	2	3	2	1	4	1	3	2	5	0	2	5	0	0	2	0	0	2	2	3	0	2	6	1	4	0	0	3	2	0	43	9	1	32	4	6	4	1	10	0	1	4	0	1	4	1	0	2	9
ENSG00000276830.1	1	0	2	3	2	1	0	0	2	1	1	3	1	1	1	0	3	0	0	2	1	2	3	2	1	1	0	0	0	1	0	0	1	0	0	0	0	3	3	0	0	0	0	0	1	0	0	0	3
ENSG00000099785.9	4693	2317	551	1373	920	1537	1675	2677	1298	2092	1471	2138	2857	1266	2655	1200	2024	1374	1175	1034	2284	1238	2191	1950	1368	1657	2062	701	113	478	331	1494	865	79	1567	364	1028	700	3364	653	1338	1170	465	1913	1482	1876	386	501	1142
ENSG00000235211.4	0	1	1	2	0	0	0	0	0	3	3	0	0	3	1	1	1	0	2	2	1	1	0	3	2	0	0	0	0	11	4	0	1	5	1	1	0	1	5	2	0	3	4	1	1	0	2	7	2
ENSG00000170153.9	8439	1119	249	356	333	185	505	4439	209	652	357	1294	1241	159	1014	334	185	262	476	317	1011	215	1711	400	911	774	1762	210	10	14	1679	595	226	269	18	54	43	40	908	16	336	40	2	485	442	1477	199	53	5
ENSG00000269110.1	0	0	0	0	0	0	0	0	0	0	0	0	0	0	0	0	1	0	0	0	0	0	0	0	0	0	0	0	0	0	1	0	0	0	0	0	0	0	1	0	0	0	0	0	0	1	0	0	0
ENSG00000230980.1	1	2	0	2	0	0	0	0	2	3	0	0	1	1	1	0	0	0	2	0	0	0	0	1	0	1	0	2	0	0	0	2	1	0	6	0	2	1	0	0	0	5	1	0	0	0	0	1	1
ENSG00000260958.2	0	0	0	0	1	0	0	1	0	0	0	1	0	0	0	0	0	0	0	0	0	0	0	0	0	0	0	0	0	0	0	0	0	0	0	0	0	0	0	0	0	0	0	0	0	0	0	0	0
ENSG00000206795.1	0	0	0	0	0	0	0	0	0	0	0	0	0	0	0	0	0	0	0	0	0	0	0	0	0	0	0	0	0	0	0	0	0	0	0	0	0	0	0	0	0	0	0	0	0	0	0	0	0
ENSG00000222945.2	0	0	0	0	0	0	0	0	0	0	0	0	0	0	0	0	0	0	0	0	0	0	0	0	0	0	0	0	0	0	0	0	0	0	0	0	0	0	0	0	0	0	0	0	0	0	0	0	0
ENSG00000187135.7	5	1	0	0	3	2	0	2	2	2	0	5	5	1	6	1	0	7	0	1	1	1	1	0	1	2	4	0	1	0	8	0	0	0	3	0	0	0	0	0	41	0	0	0	0	8	0	2	0
ENSG00000253591.1	1	0	0	0	0	0	0	0	0	0	0	0	0	0	0	0	0	0	0	0	0	0	1	0	0	0	0	0	0	0	1	2	0	0	0	0	1	0	2	0	0	1	0	0	0	0	0	0	0
ENSG00000237828.1	0	1	0	2	1	0	1	1	3	5	0	1	1	5	0	1	1	1	2	2	1	2	1	2	1	1	0	5	1	6	5	0	0	2	4	3	2	1	0	18	3	1	2	2	4	0	0	1	1
ENSG00000262492.1	0	1	1	0	1	0	0	0	3	0	1	1	0	0	0	0	0	2	1	2	0	1	2	0	1	0	0	2	2	1	1	0	1	1	0	1	1	1	0	1	1	0	3	0	0	0	0	3	3
ENSG00000227236.2	0	0	0	0	0	0	0	0	0	0	1	0	0	1	0	0	0	1	0	2	0	0	0	1	0	0	1	0	2	0	1	0	0	0	0	0	0	0	0	0	2	0	0	0	1	0	0	0	0
ENSG00000273344.1	264	961	177	318	278	282	416	238	400	244	390	399	296	311	407	215	407	412	354	443	283	415	244	421	451	415	265	482	114	203	268	702	680	36	841	325	233	520	361	175	560	1377	142	166	595	196	160	229	1050
ENSG00000227432.1	3	1	0	0	0	0	2	0	0	0	0	2	0	0	0	0	0	1	2	1	0	0	2	0	1	1	0	0	1	0	12	0	0	0	0	0	0	0	0	0	1	0	0	0	0	1	0	0	0
ENSG00000085514.14	95	137	53	182	103	342	364	105	252	528	259	93	374	341	248	196	231	280	188	100	182	298	79	225	412	211	250	553	9	101	377	228	171	74	135	92	307	39	1264	114	114	217	16	1636	1054	330	200	141	126
ENSG00000271118.1	0	1	0	0	0	0	0	0	0	1	0	0	0	0	0	0	0	0	0	0	0	0	0	0	0	0	0	0	0	0	2	0	0	0	0	0	0	0	0	0	0	0	0	0	0	0	0	0	1
ENSG00000241183.1	0	0	0	0	0	0	0	0	0	1	0	0	0	0	0	0	0	0	0	0	0	1	0	0	0	1	0	0	0	0	9	0	0	14	0	1	1	1	0	0	0	0	0	0	1	0	0	0	0
ENSG00000275085.1	0	0	0	0	0	0	0	0	0	0	0	0	0	0	0	0	0	0	0	0	0	0	0	0	0	0	0	0	0	0	0	0	0	0	0	0	0	0	0	0	0	0	0	0	0	0	0	0	0
ENSG00000202408.2	1	0	1	3	0	2	0	3	3	0	0	4	3	2	3	2	1	0	2	5	3	2	0	1	3	6	2	2	0	0	8	9	4	0	7	1	2	5	3	0	0	2	2	1	5	2	2	0	5
ENSG00000257879.1	0	0	0	0	0	0	0	0	0	0	0	0	0	0	0	0	0	0	0	0	0	0	0	0	0	0	0	0	0	0	9	0	2	0	0	0	0	0	0	0	0	0	0	2	0	0	0	0	0
ENSG00000280234.1	2	1	0	1	2	0	1	0	0	0	2	0	0	0	0	0	0	0	0	1	1	0	0	1	0	1	1	2	0	0	0	1	0	8	2	0	0	4	0	0	0	0	0	0	0	0	1	0	0
ENSG00000250167.1	0	5	2	10	1	4	4	2	6	4	11	9	2	7	9	3	4	9	8	8	7	12	2	6	3	2	3	3	1	0	3	14	8	0	22	2	0	16	7	0	2	5	0	1	2	0	4	2	1
ENSG00000213190.3	1162	521	123	131	242	209	142	436	201	263	193	825	519	107	277	126	217	129	196	216	288	126	313	131	255	164	388	247	26	44	1534	552	244	373	198	83	75	98	594	35	129	114	19	500	528	755	119	55	202
ENSG00000243279.3	1076	403	109	333	252	387	366	547	247	635	405	661	572	323	463	261	247	314	311	312	382	317	485	293	424	398	496	511	62	204	744	736	694	85	591	106	277	393	900	175	512	721	279	1507	1438	1292	398	185	257
ENSG00000254721.1	0	0	0	0	0	0	0	0	0	0	0	0	0	0	0	0	0	0	0	0	0	0	0	0	0	0	0	0	0	0	0	0	0	0	0	0	0	0	0	0	0	0	0	0	0	0	0	0	0
ENSG00000197213.8	2	6	4	4	0	2	1	0	1	2	4	0	1	4	2	2	2	4	1	1	3	0	2	3	3	1	1	1	1	0	7	0	1	5	2	0	2	0	2	0	2	7	0	1	1	2	0	0	2
ENSG00000235594.1	0	0	0	0	0	0	0	0	0	0	0	0	0	0	0	0	0	0	0	0	0	0	0	0	0	0	0	0	0	0	0	0	0	0	0	0	0	0	0	0	0	0	0	0	0	0	0	0	0
ENSG00000242670.1	0	0	0	0	0	0	1	0	0	0	0	0	0	0	0	0	0	0	0	0	0	0	0	0	0	0	0	0	0	3	1	0	0	1	0	3	1	0	0	2	0	0	2	0	0	0	0	0	1
ENSG00000161011.18	10718	16598	4981	14519	12244	13335	8613	14725	9916	11314	18231	9263	6575	13108	9802	13032	8308	14235	16819	9499	18851	10110	11483	15559	14782	14532	10645	13477	1612	4630	2624	18690	29111	1298	30302	2366	10894	9380	24509	5147	15859	24862	4352	14547	17647	11231	5884	7070	18325
ENSG00000230425.1	1	1	0	0	0	0	0	1	0	0	3	0	0	2	0	3	0	3	0	0	3	0	0	2	1	0	0	0	1	0	0	0	0	0	4	0	0	1	0	0	0	0	0	1	0	0	2	0	2
ENSG00000260328.1	0	0	0	0	1	0	0	0	0	1	1	0	1	0	1	2	1	1	0	0	4	1	1	1	0	0	2	16	0	16	6	26	18	0	20	15	37	4	23	3	24	9	11	4	2	31	4	3	25
ENSG00000176855.11	1	9	9	16	8	9	11	7	19	26	22	2	5	17	12	20	7	15	10	11	20	16	5	9	5	6	2	18	10	16	2	11	22	0	18	11	9	4	17	40	15	15	9	14	8	6	7	20	24
ENSG00000167748.9	378	1808	1077	8705	2223	3386	13119	2674	5851	3138	7190	2382	3557	3069	9560	1442	2751	4131	3300	9173	2998	8322	4048	4064	7653	5267	3195	1706	58	1213	690	4022	2507	503	951	1936	2670	534	698	5112	248	2540	1048	429	3487	5358	31	1487	9679
ENSG00000280508.1	0	0	0	0	0	0	0	0	0	0	0	0	0	0	0	0	0	0	0	0	0	0	0	0	0	0	0	0	0	0	0	0	0	0	0	0	0	0	0	0	0	0	0	0	0	0	0	0	0
ENSG00000166451.12	96	255	140	601	245	401	206	186	305	599	428	391	412	332	455	584	660	386	524	385	181	300	318	631	345	227	199	1255	88	452	346	1031	784	278	1033	482	563	709	628	562	1165	1159	439	1082	926	346	232	461	635
ENSG00000243889.1	0	0	0	0	0	0	0	0	0	0	0	0	0	0	0	0	0	0	0	0	0	0	0	0	0	0	0	0	0	0	0	0	0	0	0	0	0	0	0	0	0	0	0	0	0	0	0	0	0
ENSG00000177311.9	4717	4576	3232	7584	4137	5456	5926	5635	5821	4754	8293	5517	4102	5272	5579	5665	3875	5856	6756	6377	5371	6348	6600	6585	7737	6065	4025	6442	1008	1243	10305	7125	8314	3256	9794	1293	3380	2444	6437	2439	10189	7735	746	4413	8381	5386	4506	1377	6278
ENSG00000272934.1	0	0	0	0	0	0	0	0	0	0	0	0	0	0	0	0	0	0	0	0	0	0	0	0	0	0	0	0	0	0	0	0	0	0	0	0	0	0	0	0	0	0	0	0	0	0	0	0	0
ENSG00000203435.2	2	11	3	4	5	3	1	0	17	1	2	3	1	0	3	1	2	3	2	1	4	4	5	4	3	2	0	7	0	0	16	7	3	0	5	2	1	0	8	0	0	1	0	0	8	0	5	1	7
ENSG00000226777.6	16	57	198	429	343	445	182	116	1043	473	557	285	163	1514	225	167	295	539	324	751	230	686	392	236	426	306	228	66	3	79	469	281	35	29	0	8	57	2	211	7	0	102	0	218	1716	59	27	123	21
ENSG00000111670.13	2818	2790	2621	7156	4771	4453	5807	3127	6468	4544	7335	4230	3743	4218	5643	5042	2509	5292	7741	8374	6118	5082	6860	5476	6345	6886	3025	3434	302	1226	6761	4370	2858	2274	3684	1372	2629	1279	5777	1120	2664	5492	702	6399	5228	2515	1956	1205	3523
ENSG00000231980.1	0	0	1	0	0	2	1	0	3	0	1	2	1	1	0	0	0	0	3	4	0	2	0	1	2	3	1	1	0	0	357	6	1	1	0	2	0	0	2	0	0	0	0	0	0	3	1	0	0
ENSG00000275833.1	2	3	4	1	3	2	6	1	4	1	4	5	0	4	1	1	1	4	2	5	1	7	4	5	2	6	3	3	0	1	19	15	11	0	2	2	1	5	11	3	4	2	0	4	10	1	1	2	20
ENSG00000212327.1	1	7	1	2	1	0	4	0	6	1	2	10	1	0	2	0	1	4	6	1	0	1	1	3	1	4	0	3	0	1	42	7	2	3	6	1	2	0	0	0	1	0	0	1	3	1	2	0	5
ENSG00000248616.1	0	0	0	0	0	0	0	0	0	0	0	0	0	0	0	1	0	0	0	0	0	0	0	1	1	0	0	0	0	0	0	0	0	9	0	0	0	0	1	1	0	0	0	0	1	1	0	0	0
ENSG00000199529.1	0	0	0	0	0	0	0	0	0	0	0	0	0	0	0	0	0	0	0	0	0	0	0	0	0	0	0	0	0	0	0	0	0	0	0	0	0	0	0	0	0	0	0	0	0	0	0	0	0
ENSG00000261008.5	5	13	9	14	10	7	17	3	21	10	11	17	9	13	6	5	9	17	14	24	2	7	18	9	17	3	9	29	9	9	111	51	18	59	68	19	18	24	26	11	20	42	12	26	52	14	15	9	96
ENSG00000258552.1	0	0	0	1	0	0	0	0	0	0	0	0	0	0	0	0	0	0	0	0	0	0	0	0	0	0	0	0	0	1	0	1	0	0	0	1	0	0	0	0	0	0	0	0	0	0	0	3	0
ENSG00000010818.7	1658	1913	720	1232	1028	1278	730	2317	1042	1180	1663	1038	891	1139	634	1267	643	1677	1377	1946	1315	1326	1544	1478	1587	1143	916	1709	131	275	3856	2770	1965	887	996	343	909	793	4239	268	1255	1440	118	4393	2972	1812	1082	565	1549
ENSG00000172465.12	1553	861	311	588	256	437	912	741	531	705	562	733	1620	367	1157	387	946	478	462	582	407	456	561	546	770	597	623	692	118	364	777	805	615	162	478	235	530	1392	686	186	1160	1188	262	635	894	1206	729	314	970
ENSG00000129673.8	1	4	0	2	2	9	4	1	11	2	5	15	0	8	3	4	3	12	1	12	1	5	2	1	3	1	4	25	0	3	3	22	9	0	13	16	32	1	11	0	6	7	0	15	17	4	2	2	14
ENSG00000255429.1	0	0	0	0	0	0	0	0	0	0	0	0	0	0	0	0	0	0	0	0	0	0	0	0	0	0	0	0	0	0	0	0	0	0	0	0	0	0	0	0	0	0	0	0	0	0	0	0	0
ENSG00000269608.1	0	1	0	1	0	3	0	0	1	3	0	0	0	2	1	0	0	2	1	3	0	2	0	0	0	2	1	1	0	2	1	0	1	1	0	3	3	1	0	1	0	0	0	2	1	0	1	0	3
ENSG00000168887.9	900	2014	719	1974	1275	1418	1343	938	1624	1187	2150	1563	1174	1329	1762	1389	1464	1645	1629	1696	1817	1576	1323	1850	1966	1663	1148	1631	192	729	1106	2373	1327	372	1746	581	717	888	2216	532	1532	1977	665	1054	1721	931	573	593	1986
ENSG00000172020.11	1048	488	83	97	186	256	159	495	78	210	192	891	736	54	248	149	155	49	183	146	322	122	187	159	208	217	432	31	0	1	10	53	57	4	1	1	6	15	383	4	124	8	1	43	66	836	15	3	0
ENSG00000254678.1	0	0	0	0	0	0	0	0	0	0	0	0	0	0	0	0	0	0	3	0	0	0	0	0	0	0	0	0	0	0	0	0	0	5	0	0	1	0	0	0	0	2	0	1	0	0	2	0	2
ENSG00000279214.1	2	1	0	0	1	0	2	0	0	0	0	1	0	0	0	1	0	1	3	0	0	0	0	0	0	0	1	0	0	0	12	4	1	0	7	1	2	2	2	0	0	1	0	0	1	0	0	0	1
ENSG00000170161.6	19	19	11	31	10	23	27	20	34	13	22	24	25	25	27	23	33	35	23	42	12	33	19	38	32	25	15	37	4	11	27	38	10	9	15	11	2	11	20	3	17	38	2	11	63	17	10	4	37
ENSG00000217539.2	0	1	0	0	1	0	0	0	0	2	0	0	0	0	0	1	1	0	0	0	0	0	0	0	0	0	0	1	1	1	0	1	0	6	0	2	0	1	0	4	1	1	3	0	0	0	0	1	0
ENSG00000177885.12	9433	11968	4530	11283	8083	9136	6844	7642	7820	10749	13317	8474	7065	9574	7927	10975	6164	10969	10761	10947	11202	9068	8067	11616	10575	10197	7616	9880	958	2733	5676	10117	9113	2137	12347	2881	8376	3181	12706	3218	9179	9094	2176	15645	11944	8032	3588	3161	6670
ENSG00000257756.4	0	0	0	0	0	0	0	0	0	0	0	0	0	0	0	1	0	0	0	0	0	0	0	0	0	0	0	0	0	0	5	0	0	0	0	0	0	0	0	0	0	0	0	0	0	0	0	0	0
ENSG00000028137.15	1526	5873	1162	2991	2748	6062	2310	2695	3119	4636	5738	2779	2645	4536	2761	4813	1770	3688	4648	3877	5525	3277	3193	3233	3493	2863	3025	9405	319	1244	3363	6449	6428	671	4777	938	4808	1993	9322	1724	2719	4842	1184	8464	7502	4249	2846	3359	3374
ENSG00000171103.9	392	1042	159	485	227	311	438	397	484	574	539	438	401	399	640	281	640	470	458	492	231	478	372	445	540	400	370	671	119	251	271	812	555	114	631	232	529	617	452	247	659	570	245	518	652	366	346	230	533
ENSG00000267260.1	3	8	1	3	3	4	3	1	3	5	7	4	4	4	6	2	1	7	4	3	2	4	3	4	3	3	1	1	1	1	41	4	7	1	1	2	3	0	13	2	1	3	1	9	10	7	1	3	3
ENSG00000258903.1	0	0	0	0	0	0	0	0	0	0	0	0	0	0	0	0	0	0	0	0	0	0	0	0	0	0	0	0	0	0	0	0	0	0	0	0	0	0	0	0	0	0	0	0	0	0	0	0	0
ENSG00000223007.1	0	0	0	0	0	0	0	0	0	0	0	0	0	0	0	0	0	0	0	0	0	0	0	0	0	0	0	0	0	0	0	0	0	0	0	0	0	0	0	0	0	0	0	0	0	0	0	0	0
ENSG00000198840.2	79979	125064	68570	117595	102843	60296	38633	113353	71816	58395	128044	182001	26669	39181	28951	81969	38259	90743	64688	88076	164561	70323	110462	169076	94008	157567	62956	35721	34940	19051	40158	186945	153786	69184	215643	31268	73113	173332	21595	4942	85308	120665	8699	41280	37969	41388	29802	35283	101714
ENSG00000248216.1	0	0	0	0	0	0	0	1	1	0	0	1	0	1	0	0	0	0	0	0	0	2	0	0	0	0	0	0	0	0	79	1	0	19	1	0	0	0	0	1	0	0	0	0	1	0	0	0	0
ENSG00000155265.9	75	120	19	72	78	116	101	77	108	66	54	147	98	66	89	72	34	78	74	114	134	72	65	60	92	69	47	367	69	7	191	331	181	11	400	71	790	527	300	318	571	57	107	835	459	294	539	532	635
ENSG00000281331.1	0	0	0	0	0	0	0	0	0	0	0	0	0	0	0	0	0	0	0	0	0	0	0	0	0	0	0	0	1	0	0	0	0	0	0	0	0	0	0	0	0	1	0	0	0	0	0	0	0
ENSG00000251497.2	0	2	0	0	1	1	0	7	1	0	2	1	0	0	0	1	0	2	2	0	2	3	2	1	2	1	0	0	2	1	30	1	0	31	1	4	0	0	0	0	0	1	0	0	0	1	0	5	4
ENSG00000260422.1	0	0	0	0	0	0	0	0	1	0	0	0	0	0	0	0	0	0	0	0	0	0	0	0	0	0	0	0	0	0	8	0	0	0	0	0	0	0	0	0	0	1	0	0	1	0	0	0	0
ENSG00000265625.1	2	1	3	3	8	2	2	3	8	0	3	8	1	6	1	1	1	2	4	6	0	0	7	4	3	0	1	0	0	0	190	9	2	58	5	4	1	0	4	2	2	2	1	3	8	1	3	0	9
ENSG00000275261.1	0	0	0	0	0	0	0	0	0	0	0	0	0	0	0	0	0	0	0	0	0	0	0	0	0	0	0	0	0	1	6	0	0	0	2	0	1	0	0	0	0	0	0	0	1	0	0	0	1
ENSG00000243287.2	0	1	0	0	0	0	0	0	0	0	0	0	0	0	0	0	0	0	0	0	0	0	0	0	0	0	0	0	0	0	4	0	0	0	0	0	0	0	0	0	0	0	0	0	0	0	0	0	0
ENSG00000267678.1	0	0	0	0	0	0	0	0	0	0	0	0	0	0	0	0	0	0	0	0	0	0	0	0	0	0	0	0	0	0	0	0	0	0	0	0	0	0	0	0	0	0	0	0	0	0	0	0	0
ENSG00000129845.5	0	0	0	0	0	0	0	0	0	0	0	0	0	0	0	0	0	0	0	0	0	0	0	0	0	0	0	0	0	0	0	0	0	0	0	0	0	0	0	0	0	0	0	0	0	0	0	0	0
ENSG00000253957.1	3	2	20	42	9	44	5	4	24	21	62	0	9	49	19	15	13	56	18	21	20	103	4	17	44	14	22	1	0	14	0	17	0	0	0	1	4	0	15	3	0	0	0	5	45	1	1	29	1
ENSG00000100413.15	1529	1528	500	1240	921	1149	855	1426	1239	1832	1786	1662	1099	1020	1019	1161	966	1565	1396	1449	1030	1314	1406	1447	1611	1230	989	2748	223	889	244	2266	2141	201	1587	465	2151	616	2037	903	2795	4107	677	2289	2292	1735	850	950	2093
ENSG00000263630.1	0	0	0	0	0	0	0	0	0	0	0	0	0	0	0	0	0	0	0	0	0	0	0	0	0	0	0	0	0	0	0	0	0	0	0	0	0	0	0	0	0	0	0	0	0	0	0	0	0
ENSG00000198678.5	0	0	0	0	0	0	0	0	0	0	0	0	0	0	0	0	0	0	0	0	0	0	0	0	0	0	0	0	0	0	0	0	0	0	1	0	0	0	0	0	0	0	0	0	0	0	0	0	0
ENSG00000225398.2	155	21	2	9	7	9	35	64	5	12	7	33	62	3	55	6	12	6	5	9	28	5	9	9	13	16	32	2	0	0	3	4	5	5	0	0	0	3	13	0	5	1	1	10	2	12	3	0	0
ENSG00000185296.8	0	0	0	0	0	0	0	0	0	0	0	0	0	0	0	0	0	0	0	0	0	0	0	0	0	0	0	0	0	0	0	0	0	0	0	0	0	0	0	1	0	0	0	0	0	0	0	0	1
ENSG00000261593.1	0	0	0	0	0	0	0	0	0	0	0	0	0	0	0	0	0	0	0	0	0	0	0	0	0	0	0	0	0	0	0	0	0	0	0	0	0	0	0	0	0	0	0	0	0	0	0	0	0
ENSG00000124226.9	2005	6280	1894	5382	3135	3704	4411	2518	4931	4780	6143	3939	5233	4790	5116	5577	4215	5593	6211	4500	4094	4336	4073	5400	5739	4240	2753	6513	1939	2571	3322	7021	9304	1677	12718	2721	5432	6913	6681	3734	12499	12974	4791	4743	11397	2779	3972	2971	7601
ENSG00000248621.2	0	0	0	0	0	0	0	0	0	0	0	0	0	0	0	0	0	0	0	0	0	0	0	0	0	0	0	0	0	0	0	0	0	0	0	0	0	0	0	0	0	0	0	0	0	0	0	0	0
ENSG00000199805.1	0	2	1	1	3	0	0	2	1	1	1	1	0	2	0	0	0	0	1	1	0	1	1	1	1	0	1	0	1	0	42	1	0	27	2	1	0	0	1	0	1	0	1	1	0	0	0	0	2
ENSG00000233611.3	0	0	0	0	0	0	0	0	0	0	0	0	0	0	0	0	0	0	0	0	0	0	0	0	0	0	0	0	0	0	6	0	0	5	0	0	0	0	0	0	0	0	0	0	0	0	0	0	0
ENSG00000168631.10	0	1	0	2	2	2	1	1	2	4	2	0	1	0	0	0	1	1	1	3	2	0	1	2	3	0	1	7	0	19	1075	109	1	4	3	14	2	3	101	1	2	1	1	18	1	1686	3	4	18
ENSG00000259797.1	1	0	1	1	1	2	1	1	2	2	4	2	0	1	0	0	0	3	1	1	0	2	2	0	1	1	1	1	0	2	45	2	2	34	1	1	6	0	5	0	0	0	0	0	2	2	2	1	5
ENSG00000258915.1	0	0	0	0	0	0	0	1	0	0	0	0	0	0	0	0	0	0	0	0	0	0	0	0	0	0	0	0	0	0	22	0	0	4	0	0	0	0	0	0	0	0	0	0	1	0	0	0	0
ENSG00000277714.1	0	0	0	0	0	0	0	0	0	0	0	0	0	0	0	0	0	0	0	0	0	0	0	0	0	0	0	0	0	0	0	0	0	0	0	0	0	0	0	0	0	0	0	0	0	0	0	0	0
ENSG00000257585.1	0	0	0	0	0	1	0	0	1	0	0	0	0	0	0	0	0	0	0	0	0	0	0	0	0	0	0	0	0	0	0	22	0	0	0	0	0	0	0	0	0	0	0	0	1	0	0	0	3
ENSG00000137094.13	9945	2028	272	183	343	307	421	3245	259	747	318	1427	2262	169	1190	308	1478	431	485	327	900	217	1592	310	640	488	1439	263	16	60	584	575	209	48	100	60	128	75	793	84	413	145	15	1089	507	3442	166	53	74
ENSG00000249463.1	0	0	1	0	1	0	0	0	0	2	1	1	1	1	0	1	0	0	0	0	2	0	0	0	0	0	0	0	0	0	10	0	0	0	0	0	0	0	0	0	0	0	0	0	0	0	0	0	0
ENSG00000142552.6	909	721	328	607	780	865	651	512	1179	920	922	1817	549	610	463	306	359	793	493	608	597	850	764	843	879	626	947	2297	346	203	924	1172	1646	97	859	601	751	750	5683	626	765	1471	263	8069	4303	2462	799	521	451
ENSG00000171992.11	7695	19944	4482	12738	10988	13037	4684	7241	7310	8878	20340	8800	5216	8237	4547	14017	3676	9808	9438	6731	19289	10041	8799	14722	10896	13826	7037	4188	508	1073	3852	10111	4238	403	3079	611	1350	2233	11518	1067	2852	2725	369	9194	10219	12695	2647	1188	3005
ENSG00000213877.3	0	1	0	0	0	1	0	0	1	1	0	0	0	0	0	0	0	0	1	0	0	1	0	0	0	1	0	0	0	0	0	0	0	0	0	0	0	0	0	1	0	0	1	1	0	0	0	0	2
ENSG00000252064.1	0	0	0	0	0	0	0	0	0	0	0	0	0	0	0	0	0	0	0	0	0	0	0	0	0	0	0	0	0	0	0	0	0	0	0	0	0	0	0	0	0	0	0	0	0	0	0	0	0
ENSG00000177302.13	747	973	469	1466	731	1146	895	975	1110	1044	1561	1222	585	1016	820	1141	722	1315	1427	1315	847	1264	1130	1111	1333	1058	864	997	178	644	787	1814	961	278	881	606	1473	562	1353	560	1341	1017	389	1294	1353	981	335	368	1438
ENSG00000205108.5	1	1	0	1	0	0	0	3	0	0	0	0	0	1	0	0	0	0	0	2	0	1	1	1	0	3	1	0	0	0	8	1	0	0	0	2	0	0	1	0	0	0	0	2	2	1	0	0	4
ENSG00000148335.13	426	892	234	690	347	559	695	435	541	1006	829	617	829	554	811	630	939	693	741	673	495	596	644	777	596	617	471	2214	141	495	160	1855	1596	69	2577	370	884	1046	1648	678	1299	2504	960	1407	1306	928	475	513	1663
ENSG00000253632.1	0	2	0	0	0	2	0	0	0	0	0	0	2	1	1	0	2	0	0	1	0	1	0	1	0	2	3	2	0	0	0	8	2	0	0	1	4	1	4	0	0	0	4	7	15	4	1	1	6
ENSG00000080815.17	2753	11956	4444	11899	8162	7345	5503	5177	7208	7563	13919	6216	4261	6029	5670	10411	5422	10696	9068	6904	12157	7159	6332	11605	9610	9247	4926	5319	624	2213	6319	8198	4242	2315	8741	2471	4898	3898	8011	3335	6399	6031	1609	4575	4984	3681	2035	2257	6700
ENSG00000256967.1	17	21	5	19	26	20	26	17	54	24	22	57	21	37	15	15	8	19	21	35	12	29	41	17	30	20	19	116	30	5	137	142	91	29	80	57	41	14	114	11	31	112	3	69	212	25	29	21	236
ENSG00000224875.2	1	4	5	9	5	9	8	4	3	16	21	12	20	18	10	27	14	13	2	24	3	11	10	2	4	4	7	6	0	2	99	2	2	63	1	2	8	0	43	2	2	1	0	38	21	2	6	6	1
ENSG00000259155.2	0	1	1	4	0	1	2	1	3	1	0	2	0	1	2	0	0	0	1	1	0	2	2	1	0	1	1	0	3	2	11	14	1	15	4	6	1	1	2	1	0	1	0	1	6	0	0	2	2
ENSG00000260033.1	0	1	1	0	1	0	0	1	1	0	0	1	0	0	0	1	0	0	0	0	0	0	0	0	0	0	0	0	0	2	345	1	0	90	0	1	0	0	0	0	0	0	0	0	0	0	0	0	0
ENSG00000117597.16	644	785	397	1212	545	738	1047	927	781	1021	1438	979	759	805	855	865	659	1276	1213	1104	527	1137	1036	1081	1330	980	778	2216	263	492	1399	2768	2103	678	1960	606	1668	1615	1788	800	2132	1452	736	1524	1875	1177	772	723	1764
ENSG00000250579.1	4	0	0	1	2	2	1	0	1	0	1	4	2	0	1	1	1	1	2	0	1	0	5	1	3	4	3	0	0	0	0	0	1	0	0	1	0	0	9	0	2	0	0	12	6	14	0	1	1
ENSG00000169976.6	2344	4606	1601	4920	2484	4470	3643	2506	3550	6758	6394	5209	6450	4314	6121	4830	7530	5658	5442	4103	3750	3850	3458	5514	4393	4669	3019	5430	477	2984	207	4185	3825	111	5535	1368	4032	4107	3086	3817	3993	6075	5710	4796	4001	2712	1042	1636	4941
ENSG00000276170.3	16	6	4	22	4	18	13	8	15	19	14	13	17	7	20	5	20	21	8	10	10	10	6	14	12	8	10	27	2	6	4	27	17	0	3	4	1	5	27	7	3	17	8	323	22	25	6	1	6
ENSG00000279367.1	0	0	0	0	0	0	0	0	0	0	0	0	0	0	0	0	0	0	0	0	0	0	0	0	0	0	0	0	0	0	0	0	0	0	1	0	0	0	0	0	0	0	0	0	0	0	0	0	0
ENSG00000280657.1	0	0	0	0	0	0	0	0	0	0	0	0	0	0	0	0	0	0	0	0	0	0	0	0	0	0	0	0	0	0	0	0	0	0	0	0	0	0	0	0	0	0	0	0	0	0	0	0	0
ENSG00000145555.13	900	5801	2870	8432	5098	5564	4987	4435	5786	3586	9701	5098	1303	4199	3544	5437	2266	7628	7900	7723	5521	6890	6306	7660	9443	6455	3864	6123	563	2077	3788	10828	9478	1516	7644	2779	7583	4343	7093	1203	5368	9363	1224	8063	11770	2210	4124	2626	8765
ENSG00000170088.12	635	2255	670	1860	1255	1022	1888	970	1518	1167	1993	1229	880	1126	1641	1037	1026	1584	1730	1774	1114	1360	1506	1530	2233	1563	963	1689	225	644	1876	1575	1415	543	2525	642	1371	1703	890	456	1544	1918	444	1004	2238	875	798	659	1597
ENSG00000089335.19	934	750	334	776	551	529	1186	760	949	590	810	917	830	570	845	489	619	732	684	940	561	719	641	777	972	588	625	720	111	123	1336	1096	757	287	755	330	562	781	929	163	863	929	81	683	1039	564	505	294	1704
ENSG00000226230.1	0	0	0	0	0	0	0	0	1	1	0	0	0	0	1	0	0	0	0	0	0	0	0	0	0	0	0	0	0	0	17	0	0	0	1	0	0	0	0	2	0	1	2	0	0	0	0	0	0
ENSG00000272054.1	37	33	24	29	35	27	30	29	62	25	34	70	27	30	26	23	15	43	26	37	21	26	54	28	45	27	23	33	9	17	776	95	38	509	99	39	25	62	53	6	35	65	5	25	68	20	18	16	103
ENSG00000103549.20	2192	3303	1340	4649	2216	3440	2561	2736	3082	3792	4851	3592	1694	3295	2700	3935	1914	4906	4429	3676	3623	3840	3593	4310	4422	3836	2411	4119	443	1250	491	5158	4930	145	4121	1089	3657	1292	5251	1242	5082	4984	1011	4972	4389	2419	1195	1079	4090
ENSGR0000197976.9	0	0	0	0	0	0	0	0	0	0	0	0	0	0	0	0	0	0	0	0	0	0	0	0	0	0	0	0	0	0	0	0	0	0	0	0	0	0	0	0	0	0	0	0	0	0	0	0	0
ENSG00000115998.6	328	393	171	524	271	330	380	291	397	372	566	354	299	383	385	338	334	498	397	379	431	431	362	372	425	365	362	395	43	139	357	564	345	130	432	169	318	384	666	168	558	428	67	473	506	289	174	173	519
ENSG00000249669.6	2477	308	159	82	211	74	300	1825	180	184	87	1356	974	43	265	53	136	53	143	144	335	102	747	150	220	165	521	103	4	9	8732	223	47	1569	18	69	9	20	233	8	104	26	9	170	221	1075	52	25	14
ENSG00000177410.11	1099	2085	771	2380	891	1549	3361	1089	2031	1772	2829	1789	3013	1982	3109	1478	3057	1964	1724	2064	1355	2119	1033	1712	2509	2087	983	6196	1470	2920	2205	5420	6802	2684	6510	1445	6945	14461	5097	972	4654	10726	8153	3768	8852	2162	4074	1801	8881
ENSG00000233388.2	0	1	0	1	0	0	0	0	2	1	2	0	0	1	0	1	2	1	1	2	0	1	1	0	0	1	1	0	0	0	6	3	2	0	2	0	1	0	0	0	3	7	1	0	1	0	1	0	3
ENSG00000234356.1	0	1	0	1	0	2	0	0	0	1	1	0	0	1	0	1	0	0	1	1	0	1	0	3	0	0	0	0	3	7	0	0	0	0	0	1	0	0	0	7	0	1	3	0	0	0	0	1	0
ENSG00000264978.2	0	0	0	0	0	0	0	0	0	0	0	0	0	1	0	0	0	0	0	0	0	0	0	0	0	0	0	0	0	1	32	1	0	23	0	0	0	0	0	0	0	0	0	0	0	0	0	0	0
ENSG00000169154.5	2	0	0	0	0	0	0	0	0	1	0	0	0	0	0	0	0	0	0	0	0	1	0	0	0	0	0	0	0	0	0	1	0	0	0	0	0	0	0	0	0	0	2	0	0	3	0	0	0
ENSG00000254383.1	0	0	0	0	0	0	0	0	0	0	0	0	0	0	0	0	0	0	0	0	0	0	0	0	0	0	0	0	0	0	0	0	0	0	0	0	0	0	0	0	0	0	0	0	0	0	0	0	0
ENSG00000249189.1	0	0	0	0	0	0	0	0	0	0	0	0	0	0	0	0	0	0	0	0	0	0	0	0	0	0	0	0	0	0	0	0	0	13	0	0	0	0	0	0	0	0	0	0	0	1	0	0	0
ENSG00000168028.12	16475	19907	13007	44660	14496	26222	33513	14178	23547	41395	42946	26608	47895	27962	54598	32976	63429	36034	36887	30798	19193	31921	21861	35362	38003	32806	22309	33248	3178	26383	3949	41837	29397	4367	57215	13917	51499	33069	28376	37905	23573	63088	45580	31785	37068	22379	11007	15493	55966
ENSG00000251253.1	0	0	0	0	0	0	0	0	0	0	0	0	0	0	0	0	0	0	0	0	0	0	0	0	0	0	0	0	0	0	6	0	0	0	0	0	0	0	0	0	0	0	0	0	0	0	0	0	0
ENSG00000229275.1	0	0	0	0	0	0	0	0	0	0	0	0	0	0	0	0	0	0	0	0	0	0	0	0	0	0	0	0	0	0	0	0	0	0	0	0	0	0	0	0	0	0	0	0	0	0	0	0	0
ENSG00000258107.1	0	0	0	0	0	0	0	0	0	0	0	0	0	0	0	0	0	0	0	0	0	0	0	0	0	0	0	0	0	0	0	0	0	0	0	0	0	0	0	0	0	0	0	0	0	0	0	0	0
ENSG00000111897.6	15235	19439	6182	14291	8402	9698	8994	10697	8159	10429	14656	8865	8993	7255	8424	10117	5999	11308	10970	8803	12960	8671	8494	12912	13468	11238	8549	5940	588	2237	15785	10659	7330	3255	9166	2644	6069	6133	15743	2547	7897	3261	1161	10861	9680	10784	5182	1976	6338
ENSG00000227988.1	0	0	0	0	0	0	0	0	0	0	0	0	0	0	0	0	0	0	0	0	0	0	0	0	0	0	0	0	0	0	0	0	0	0	0	0	0	0	0	0	0	0	0	0	0	0	0	0	0
ENSG00000102393.8	509	2080	388	1142	587	811	603	755	717	1237	1270	852	825	827	773	1090	935	1013	1028	567	754	799	612	1173	853	729	615	3307	268	823	480	1127	1051	247	957	533	1269	1091	1897	994	2889	1829	715	2414	1545	902	800	1419	1009
ENSG00000278421.1	1	0	1	0	0	0	0	0	0	0	0	0	0	0	0	0	0	0	0	0	2	0	1	0	0	0	0	0	0	0	31	0	0	13	0	1	0	0	1	0	0	1	0	0	2	1	0	0	1
ENSG00000249856.1	1	24	2	4	1	1	0	0	1	0	0	2	1	1	0	3	2	0	1	1	1	2	1	3	1	0	1	0	0	0	0	0	0	0	1	0	0	0	0	0	0	2	0	0	1	0	0	1	2
ENSG00000214760.2	1	1	0	2	1	1	0	0	2	7	4	2	3	1	0	2	1	4	2	1	1	7	0	3	3	5	1	4	9	1	27	2	3	6	18	0	2	14	2	1	1	3	3	5	1	0	0	5	0
ENSG00000250568.1	1	5	0	5	0	4	1	0	2	5	3	4	1	4	0	1	1	3	3	1	6	3	1	2	2	3	4	5	14	30	22	5	1	34	5	13	4	3	2	101	1	8	101	1	1	1	1	83	9
ENSG00000259229.2	0	0	0	0	0	0	0	0	0	1	0	0	0	0	0	0	0	0	0	0	0	0	0	0	0	0	0	0	0	0	8	0	0	0	0	0	0	0	0	0	0	0	0	0	0	0	0	0	0
ENSG00000132170.18	691	3008	3693	8319	6857	5151	2859	1924	4141	4291	12391	3480	1675	5052	3329	7217	5150	4192	5826	3641	8933	5411	2561	9911	6054	7230	4221	4952	429	1136	649	5302	1802	237	8598	1064	1776	685	2578	2182	3849	3108	1511	1380	2709	804	586	328	8253
ENSG00000273963.1	0	0	1	1	1	2	0	0	2	3	2	2	1	0	1	1	3	4	1	3	2	2	2	0	4	3	1	0	0	2	12	4	6	0	3	2	0	1	0	0	3	9	0	0	3	0	0	0	6
ENSG00000219806.1	0	0	0	0	0	1	0	0	1	3	0	0	0	1	1	0	0	2	0	0	0	0	0	0	0	1	0	0	2	5	4	0	0	0	0	0	0	1	0	9	1	1	8	1	0	0	1	6	0
ENSG00000224420.3	36	18	6	30	20	26	34	29	46	45	34	64	54	18	35	16	13	28	28	26	15	31	51	16	31	31	40	127	21	20	1	104	11	0	140	76	25	11	84	26	24	101	9	73	74	143	7	25	134
ENSG00000213430.6	8	16	5	29	4	7	6	2	19	30	33	13	12	14	7	15	12	10	15	10	6	23	8	10	8	11	4	57	9	13	7	16	26	36	47	19	19	23	11	41	26	24	20	25	24	12	25	28	17
ENSG00000255703.1	0	0	0	0	0	0	0	0	0	2	0	1	0	1	0	0	1	0	0	0	0	1	1	0	0	0	0	0	1	0	17	0	0	0	0	1	0	0	0	6	0	2	0	0	0	1	0	1	2
ENSG00000141469.15	189	130	61	267	150	138	201	65	146	107	222	198	158	140	127	115	249	132	103	140	137	187	117	160	318	197	202	38	11	6	140	231	5376	5	180	7	11	59	109	24	18	43	1	116	127	77	26	9	19
ENSG00000211782.2	2	8	0	6	0	5	8	2	4	5	9	7	5	7	17	4	3	6	20	8	4	8	6	9	4	9	5	6	0	0	0	11	1	0	0	2	1	0	10	2	1	1	0	9	19	1	1	12	0
ENSG00000248613.1	0	0	0	0	0	0	1	0	0	0	0	0	0	0	0	0	0	1	0	0	0	0	0	0	0	0	0	0	0	0	0	0	0	0	0	0	0	0	0	0	0	0	0	0	0	0	0	0	0
ENSG00000205707.9	628	1120	337	572	311	390	616	509	392	607	631	500	927	449	909	459	829	504	462	394	441	430	401	624	598	488	446	380	42	215	561	563	393	202	643	191	367	497	527	129	358	712	97	462	499	454	200	128	487
ENSG00000270133.1	1	4	1	3	3	1	0	1	2	0	2	5	0	0	2	2	2	4	1	5	0	2	4	1	3	1	1	3	0	1	8	6	2	3	6	2	0	0	1	0	1	5	0	5	9	0	0	1	5
ENSG00000259755.1	3	2	0	0	0	0	2	0	1	2	3	0	2	1	1	0	1	1	0	2	0	0	1	2	2	3	1	0	0	0	0	9	0	15	2	0	0	0	1	0	3	5	0	1	0	1	2	0	3
ENSG00000249201.2	1	39	0	1	0	0	5	1	2	1	0	5	0	7	0	0	0	5	5	5	0	3	2	1	2	3	0	2	1	0	0	16	11	0	0	0	0	1	10	0	2	28	0	1	0	0	0	0	1
ENSG00000254779.4	0	0	0	0	0	0	0	0	0	0	0	0	0	0	0	0	0	0	0	0	0	0	0	0	0	0	0	0	0	0	0	0	0	0	0	0	0	0	0	0	0	0	0	0	0	0	0	0	0
ENSG00000261421.1	0	0	0	0	0	0	0	0	0	0	0	0	0	0	0	0	0	0	0	0	0	0	0	0	0	0	0	0	0	0	0	0	0	0	0	0	0	0	0	0	0	0	0	0	0	0	0	0	0
ENSG00000270894.1	0	2	1	2	4	1	1	3	2	1	2	1	0	0	1	2	0	1	1	2	0	2	7	0	0	0	1	0	2	0	72	8	3	34	3	4	1	0	0	0	0	3	0	1	2	0	0	0	8
ENSG00000241743.2	0	0	1	0	2	0	0	1	0	5	0	1	5	0	0	3	0	0	0	6	0	0	2	0	1	0	0	0	0	2	2	0	1	0	0	0	2	0	0	0	0	1	1	0	1	0	2	0	1
ENSG00000264559.1	0	0	0	0	0	0	0	0	0	0	0	0	0	0	0	0	0	0	0	0	0	0	0	0	0	0	0	0	0	0	39	0	0	0	0	0	0	0	0	0	0	0	0	0	0	0	0	0	0
ENSG00000151474.18	1890	539	193	559	309	543	462	874	591	468	668	806	497	356	532	405	226	551	412	582	417	548	707	491	814	607	696	473	63	52	1076	590	326	251	212	146	612	281	1193	68	343	241	80	2040	1122	563	367	113	307
ENSG00000229815.1	0	0	0	0	1	0	0	0	0	0	1	0	0	0	0	0	0	1	0	0	0	0	0	1	0	1	0	1	0	1	7	0	0	0	1	1	0	0	0	0	0	0	0	0	0	0	0	0	1
ENSG00000253811.1	0	0	0	0	0	0	0	0	0	0	0	0	0	0	0	0	0	1	0	0	0	0	0	1	0	0	2	0	0	0	133	0	0	43	1	1	0	0	0	0	0	0	0	0	0	1	0	0	0
ENSG00000279136.1	2	0	0	0	0	0	0	0	0	0	0	0	0	0	0	0	0	0	0	0	0	0	0	0	0	2	0	1	0	0	1	1	0	0	7	1	0	0	0	0	0	0	0	0	1	0	0	0	8
ENSG00000243650.3	2	20	2	7	28	5	3	3	24	7	12	27	2	9	2	12	5	7	10	18	5	15	21	9	14	3	8	21	0	2	111	29	22	73	18	13	31	4	30	3	6	10	1	11	15	5	11	6	39
ENSG00000266580.1	0	0	0	0	0	0	0	0	0	0	0	0	0	0	0	0	0	0	0	0	0	0	0	0	0	0	0	0	0	0	3	0	0	0	0	0	0	0	0	0	0	0	0	0	0	0	0	0	0
ENSG00000254049.1	0	0	0	0	0	0	0	0	0	0	0	0	0	0	0	0	0	0	0	0	0	0	0	0	0	0	0	0	0	0	0	0	0	0	0	0	0	0	0	0	0	0	0	0	0	0	0	0	0
ENSG00000212565.1	0	0	0	0	0	0	0	0	1	0	0	0	0	0	0	0	0	0	0	0	0	0	0	0	0	0	0	0	0	0	0	0	0	0	0	0	0	0	0	0	0	0	0	0	0	0	0	0	0
ENSG00000160224.15	2	3	1	3	5	3	5	2	7	3	9	20	1	4	6	0	0	9	5	21	1	10	0	3	6	1	4	11	6	0	1	15	4	0	1	0	1	17	14	0	4	21	0	11	125	2	7	4	4
ENSG00000273774.1	0	0	0	0	0	0	0	0	0	0	0	0	0	0	0	0	0	0	0	0	0	0	0	0	0	0	0	0	0	0	3	0	0	0	0	0	0	0	0	0	0	0	0	0	0	0	0	0	0
ENSG00000220773.1	1	1	0	0	1	4	1	0	3	7	2	0	2	2	0	2	2	2	2	1	0	6	1	1	2	2	0	3	0	1	0	0	2	0	3	2	4	4	2	25	1	1	6	3	0	4	2	1	0
ENSG00000106546.11	1826	2315	1550	3437	2054	2507	2764	2858	2482	3789	4067	2542	3049	2440	2531	2079	2691	3121	3149	2484	2463	2599	2433	2975	3260	2486	1961	3303	303	3272	18043	11700	3501	4358	3375	2247	2716	3123	7888	776	2453	3536	810	7064	6057	3422	2522	1590	5515
ENSG00000174500.11	23	108	96	181	206	190	117	108	305	199	282	210	95	344	142	132	79	348	224	1098	111	222	195	140	240	128	108	58	8	36	1487	214	136	238	118	171	155	27	224	8	57	139	9	96	110	41	18	29	358
ENSG00000101665.7	796	4067	1042	2874	2192	2287	1318	2072	2154	1879	4576	2227	892	2112	1436	2101	1182	2495	3352	2441	3165	2079	1391	2654	2019	2264	1452	2123	181	300	1214	2194	1103	195	2182	385	1195	417	4390	210	1435	1277	351	2357	1580	1289	819	408	2482
ENSG00000249990.1	0	0	0	0	0	0	0	0	0	0	0	0	0	0	0	0	0	0	0	0	1	0	0	0	0	0	0	0	0	0	3	0	0	0	0	0	0	0	0	0	0	0	0	0	0	0	0	0	0
ENSG00000274419.3	0	0	0	4	0	0	0	0	0	0	0	0	0	13	0	0	6	0	4	0	0	1	0	0	0	3	0	0	0	0	0	0	0	0	1	0	0	0	0	0	10	0	0	0	0	0	0	0	23
ENSG00000221629.1	0	0	0	0	0	0	0	0	0	0	0	0	0	0	0	0	0	0	0	0	0	0	0	0	0	0	0	0	0	0	0	0	0	0	0	0	0	0	0	0	0	0	0	0	0	0	0	0	0
ENSG00000231769.2	5	10	12	24	9	33	20	14	25	32	22	25	41	24	28	34	23	24	33	22	25	28	27	30	23	20	7	16	3	12	35	20	46	2	42	8	15	36	5	7	6	51	9	6	21	13	3	3	23
ENSG00000126861.4	30	39	12	19	17	25	91	18	26	42	17	33	26	16	26	7	18	21	14	38	10	25	12	29	30	12	19	6	3	3	1870	17	4	820	12	9	4	3	36	0	2	6	0	30	31	12	6	6	13
ENSG00000271923.1	0	0	0	0	0	0	0	0	0	0	0	0	0	0	0	0	0	0	0	0	0	0	0	0	0	0	0	0	0	0	0	0	0	0	0	0	0	0	0	0	0	0	0	0	0	0	0	0	0
ENSG00000184992.10	677	5824	2276	6075	2986	3842	2821	2709	3479	4857	6203	4192	2605	3733	3427	5178	3458	5130	6615	4779	3170	4374	4277	5970	4455	3958	2576	5647	466	2268	2328	8069	3295	3416	4555	2928	7262	2225	2133	2368	3555	4808	1228	4032	3001	2569	1071	1993	3053
ENSG00000267722.1	0	0	0	0	0	0	2	0	0	0	0	0	0	0	0	0	0	0	0	0	0	0	0	0	0	0	0	0	0	0	0	0	0	0	0	0	1	0	0	0	0	0	0	0	0	0	0	0	0
ENSG00000226767.1	0	1	0	0	0	0	0	0	0	0	0	0	0	0	0	0	0	0	0	1	0	0	0	0	0	0	0	0	0	0	0	1	0	0	0	0	0	0	1	0	0	0	0	0	1	0	0	0	0
ENSG00000279616.1	0	0	0	0	0	0	0	0	1	0	3	4	0	1	0	0	0	1	0	0	1	0	3	0	0	0	0	1	0	0	29	2	0	18	0	0	0	0	0	0	0	1	1	0	1	0	0	0	1
ENSG00000220326.2	0	0	0	0	0	0	0	0	0	1	0	0	0	0	0	0	0	0	0	0	0	0	0	0	1	0	0	0	0	0	0	0	0	0	0	0	0	0	0	0	0	0	0	0	0	0	0	0	0
ENSG00000025423.10	780	155	83	195	110	128	324	871	144	338	163	359	581	97	331	115	162	179	172	169	165	132	659	186	300	132	204	125	14	20	296	261	145	5	112	40	34	81	330	30	233	187	16	376	244	594	106	25	64
ENSG00000134917.9	1565	637	109	55	83	112	116	988	83	162	78	396	522	34	124	85	123	96	208	122	218	103	481	115	119	93	474	287	12	20	10	257	141	10	6	20	15	16	280	25	89	87	8	320	59	1175	98	17	28
ENSG00000169282.16	1104	252	113	126	126	102	166	220	100	136	143	464	221	40	200	80	162	52	103	113	189	101	218	314	223	292	273	47	8	20	901	140	53	143	84	30	66	104	261	5	83	53	14	165	161	898	47	20	42
ENSG00000197757.7	78	386	33	37	9	17	2	3	2	12	42	50	5	27	5	11	27	3	1	3	34	26	6	73	7	13	24	2	6	118	38	395	7	5	23	29	19	46	220	93	5	2	0	925	147	390	47	20	15
ENSG00000204406.10	1601	717	267	731	494	490	633	961	541	626	589	749	719	468	746	590	346	614	614	642	466	542	687	651	811	603	612	674	94	120	1874	1249	674	328	820	195	508	491	1008	139	486	555	134	862	974	574	398	174	603
ENSG00000164506.13	984	3346	1344	2747	1863	2312	2043	2423	2270	2727	3561	3014	1787	1860	1921	2466	1681	2836	2892	2742	2302	2118	2188	2504	2854	2120	1355	1397	120	986	7614	3538	2140	2480	1491	1642	1965	1383	2782	494	1611	1257	356	2740	1958	1158	1134	489	3046
ENSG00000200673.1	0	0	0	0	0	0	0	0	0	0	0	0	0	0	0	0	0	0	0	0	0	0	0	0	0	0	0	0	0	0	1	0	0	1	0	0	0	0	0	0	0	0	0	0	0	0	0	0	0
ENSG00000249288.1	1	0	1	0	0	1	0	0	0	0	1	0	0	0	0	0	0	0	1	0	0	1	0	0	0	0	2	0	0	0	8	1	0	0	0	1	0	0	0	0	0	0	0	0	0	2	1	0	8
ENSG00000114124.2	0	3	1	3	1	0	0	4	4	5	4	4	2	5	1	5	1	0	5	3	1	2	4	3	2	2	1	5	2	2	7	2	11	5	5	7	0	2	4	2	8	9	1	5	3	3	2	1	7
ENSG00000197734.7	1	3	1	1	0	0	1	0	0	1	0	3	0	2	0	3	1	0	3	0	1	0	0	0	0	1	0	0	0	0	0	1	0	0	2	0	0	0	1	0	1	3	0	1	1	2	1	0	2
ENSG00000162009.8	0	20	1	9	5	4	13	2	4	6	1	3	3	7	8	4	0	8	7	11	5	3	4	6	2	1	1	59	5	294	6	194	184	1	27	52	4	14	153	219	18	25	0	1	0	261	6	144	13
ENSG00000250692.1	0	0	0	0	0	1	0	2	0	0	0	2	0	0	0	0	0	0	0	0	0	0	3	0	0	0	0	0	0	0	0	0	0	0	0	0	0	0	0	0	0	0	0	0	1	0	0	0	0
ENSG00000152953.11	200	83	18	106	66	60	122	171	75	157	132	229	85	52	79	47	58	72	86	101	44	77	129	115	160	86	138	62	4	7	238	103	44	30	16	25	21	25	176	25	33	29	5	191	161	156	18	17	4
ENSG00000272072.1	19	29	7	15	18	11	20	21	25	9	15	23	7	11	9	8	4	6	14	19	10	12	31	18	18	19	9	17	6	1	362	50	47	167	70	13	24	26	39	2	27	39	1	12	39	13	12	0	39
ENSG00000116285.11	3385	3676	3077	2882	5948	3287	1047	3691	4242	4741	3252	5020	2066	1599	1120	2432	2944	4952	5989	2023	4865	1448	1244	3264	4333	1783	2135	5494	395	794	10759	3999	3541	5353	3823	1687	957	655	3867	851	2712	3835	386	4924	2607	5167	1322	603	3664
ENSG00000104177.16	801	312	208	434	214	283	446	561	427	346	378	595	561	301	479	247	243	426	440	481	259	337	655	387	525	340	491	116	34	27	193	1213	170	89	1088	9	16	876	190	9	74	535	102	349	1056	425	237	12	378
ENSG00000215572.2	1	0	1	3	3	2	0	0	4	2	2	2	0	5	1	1	2	3	2	0	2	3	3	3	1	2	0	1	0	5	0	1	2	1	1	3	1	0	0	2	0	2	7	1	4	1	0	3	0
ENSG00000260534.1	0	0	0	0	0	0	0	0	0	0	0	0	0	0	0	0	0	0	0	0	0	0	0	0	0	0	0	0	0	0	0	0	0	0	0	0	0	0	0	0	0	0	0	0	0	0	0	0	0
ENSG00000200935.1	0	0	0	0	0	0	0	0	0	0	0	0	0	0	0	0	0	0	0	0	0	0	0	0	0	0	0	0	0	0	0	0	0	0	0	0	0	0	0	0	0	0	0	0	0	0	0	0	0
ENSG00000262235.2	0	0	0	0	0	0	0	0	0	0	0	0	0	0	0	0	0	0	0	0	0	0	0	0	0	0	0	0	0	0	0	0	0	0	1	1	0	0	0	0	0	0	0	0	0	0	0	0	0
ENSG00000272024.1	3	6	10	10	7	11	10	3	6	10	15	12	2	14	10	6	9	12	17	8	12	12	2	11	6	6	9	10	3	2	0	20	22	0	30	5	0	41	22	0	3	22	5	3	8	3	8	11	24
ENSG00000141084.9	1736	1300	703	1920	1123	1552	1424	1505	1761	1464	2206	1733	885	1303	1372	1440	939	1982	2070	1881	1367	1841	1496	1948	2559	1780	1326	1877	216	612	615	2510	2563	299	2542	727	1975	1242	2700	754	2405	2419	493	2047	2626	1212	1030	873	2010
ENSG00000254414.1	11	6	0	5	1	3	3	6	13	2	6	7	5	7	13	2	3	7	3	4	6	7	4	4	19	13	4	0	0	3	0	5	0	0	0	0	3	1	4	0	2	1	1	3	0	4	2	3	2
ENSG00000215217.5	4	6	0	0	1	3	6	5	1	2	1	7	15	5	6	4	5	1	2	3	5	2	2	3	5	4	8	3	1	6	12	17	3	0	7	0	4	2	11	0	0	7	0	8	9	11	0	0	1
ENSG00000116852.13	130	324	342	898	841	1178	580	409	700	915	1304	900	282	1458	412	844	615	1206	897	1513	975	1237	864	865	648	750	557	3379	265	305	1421	4518	3849	564	3273	402	2506	1272	2480	493	1243	3140	357	1785	3222	609	573	558	1985
ENSG00000101440.8	4	3	1	1	2	5	4	2	2	3	5	6	0	2	2	0	0	6	4	3	2	3	4	0	4	2	2	11	6	2	14	5	1	3	7	2	3	4	7	0	3	7	0	3	3	0	1	3	7
ENSG00000207503.1	0	0	0	0	0	0	0	0	0	0	0	1	0	0	0	0	0	0	0	0	2	0	0	0	0	0	0	1	0	0	0	1	0	0	0	0	0	0	0	0	0	2	0	0	0	0	0	0	0
ENSG00000258681.1	0	0	0	0	0	0	0	0	0	0	0	0	0	0	0	0	0	0	0	0	0	0	0	0	0	0	0	0	0	0	8	0	0	0	0	0	0	0	0	0	0	0	0	0	0	0	0	0	0
ENSG00000105185.10	1428	1696	848	2034	1048	1311	1616	1143	1210	2257	1961	1551	2563	1394	1901	1632	2303	1798	1872	1604	1372	1135	1536	1879	1471	1427	979	4710	730	1116	1283	2698	4204	819	9632	937	1654	3222	2023	874	4494	6742	2007	3478	3889	1629	1353	1363	4096
ENSG00000183638.5	8	1	2	4	0	9	2	3	3	5	0	3	1	3	4	2	1	3	3	4	2	5	1	4	5	4	2	9	3	1	20	48	15	0	20	4	12	3	47	0	5	12	1	63	7	46	8	19	23
ENSG00000136010.12	1024	126	215	521	222	376	258	378	428	373	359	439	248	316	239	298	162	359	194	410	181	390	510	354	480	290	435	419	55	205	3199	877	557	537	110	113	112	124	999	57	266	456	9	2376	3418	332	209	164	37
ENSG00000267703.1	0	0	0	0	0	0	0	1	1	0	0	0	0	0	0	0	0	0	0	1	0	0	0	0	0	0	0	1	0	0	13	0	0	0	0	2	0	0	0	0	0	1	0	0	1	0	0	0	0
ENSG00000276277.1	0	0	0	0	0	0	0	0	0	0	0	0	0	0	0	0	0	0	0	0	0	0	0	0	0	0	0	0	0	0	0	0	0	0	0	0	0	0	0	0	0	0	0	0	0	0	0	0	0
ENSG00000201186.1	0	0	0	0	0	0	0	0	0	0	0	0	0	0	0	0	0	0	0	0	0	0	0	0	0	0	0	0	0	0	0	0	0	0	0	0	0	0	0	0	0	0	0	0	0	0	0	0	0
ENSG00000227693.1	0	0	0	0	0	0	0	0	0	0	0	0	0	0	0	0	0	0	0	0	0	0	0	0	0	0	0	0	0	0	0	0	0	0	0	0	0	0	0	0	0	0	0	0	0	0	0	0	0
ENSG00000213111.5	0	0	0	0	0	0	0	0	0	0	0	0	0	0	0	0	0	0	0	0	0	0	0	0	0	0	0	0	0	0	0	0	0	0	0	0	0	0	0	0	0	0	0	0	0	0	0	0	0
ENSG00000196230.11	44027	14707	6365	23963	10529	18309	14191	20286	12300	38622	24156	24103	20443	17448	16750	33996	12727	19461	28246	24816	12943	19279	23950	21846	18184	15565	18882	44606	3508	12464	16195	34705	36200	10617	46282	11546	35584	10523	38265	25738	44273	34387	14689	59616	35457	29428	11154	11390	35296
ENSG00000207784.2	0	0	0	0	0	0	0	0	0	0	0	0	0	0	0	0	0	0	0	0	0	0	0	0	0	0	0	0	0	0	0	0	1	0	0	0	0	0	0	0	0	0	0	0	0	0	0	0	0
ENSG00000236256.8	0	3	1	5	1	2	1	2	1	1	4	2	2	3	0	7	3	3	3	2	2	3	6	2	2	6	2	21	1	2	301	27	8	173	6	0	2	8	17	2	4	1	1	51	3	23	8	9	14
ENSG00000226933.1	0	0	1	0	0	0	0	0	0	0	0	0	0	1	0	1	0	0	0	1	0	0	0	1	0	0	0	1	0	0	5	0	0	0	1	0	0	0	0	3	1	3	0	0	0	0	0	0	0
ENSG00000109929.8	1050	2581	865	1870	1281	1255	1302	2498	1484	1379	2060	954	3148	1111	1444	1809	1618	1265	2334	1312	1361	1014	1297	1850	1116	988	849	2098	135	737	2634	2099	1371	924	1869	816	1642	1835	2134	845	2273	2733	753	2057	2114	1362	732	665	1056
ENSG00000201584.1	0	0	0	0	0	0	0	0	0	0	0	0	0	0	0	0	0	0	0	0	0	0	0	0	0	0	0	0	0	0	0	0	0	0	0	0	0	0	0	0	0	0	0	0	0	0	0	0	0
ENSG00000267132.1	0	0	0	0	0	0	0	0	1	0	1	0	0	0	0	0	0	0	0	0	0	0	0	0	0	0	0	0	0	0	0	0	0	0	0	0	0	0	0	0	0	0	0	0	0	0	0	0	0
ENSG00000265463.2	0	0	0	0	0	0	0	0	0	0	0	0	0	0	0	0	0	0	0	0	0	0	0	0	0	0	0	0	0	0	0	0	0	0	0	0	0	0	0	0	0	0	0	0	0	0	0	0	0
ENSG00000260257.2	213	269	171	182	178	166	111	175	183	190	220	362	40	149	97	139	51	248	267	124	251	145	199	177	247	160	234	258	97	78	817	151	369	307	829	150	243	341	511	44	423	818	60	215	274	280	104	157	533
ENSG00000260894.1	0	0	0	0	0	0	0	0	0	0	0	0	0	0	0	0	0	0	0	0	0	0	0	0	0	0	0	0	0	0	0	0	0	0	0	0	0	0	0	0	0	0	0	0	0	0	0	0	0
ENSG00000278172.1	0	0	0	0	0	0	0	0	0	0	0	0	0	0	0	0	0	0	0	0	0	0	0	0	0	0	0	0	0	0	0	0	0	0	0	0	0	0	0	0	0	0	0	0	0	0	0	0	0
ENSG00000235794.1	0	0	0	0	0	0	0	0	0	0	0	0	0	0	0	0	0	0	0	0	0	0	0	0	0	0	0	0	0	0	0	0	0	2	0	0	0	0	0	0	0	0	0	0	0	0	0	0	0
ENSG00000243596.1	0	0	0	0	0	0	0	0	0	0	0	0	0	0	0	0	0	0	0	0	0	0	0	0	0	0	0	0	0	0	0	0	0	0	0	0	0	0	0	0	0	0	0	0	0	0	0	0	0
ENSG00000211973.2	22	8	185	1166	89	2122	225	103	97	465	717	78	526	987	294	517	405	694	424	801	390	639	472	555	1166	613	334	93	0	81	159	451	44	8	0	3	70	1	4203	8	11	11	2	2914	3674	18	184	344	2
ENSG00000237670.1	0	0	0	0	0	0	0	0	0	0	0	0	0	0	0	0	0	0	0	0	0	0	0	0	0	0	0	0	0	0	0	0	0	0	0	0	0	0	0	0	0	0	0	0	0	0	1	0	0
ENSG00000214425.5	83	57	34	5	63	68	139	52	209	95	72	168	31	202	112	113	47	120	220	124	28	97	273	4	85	105	58	140	33	68	436	73	114	40	121	59	104	45	230	30	314	131	16	139	211	67	63	43	325
ENSG00000155846.15	1813	1722	1556	2721	1641	2306	1576	1846	2881	1705	3180	3701	765	1951	1458	2520	807	1822	3629	2049	1727	2386	2831	3147	3901	2348	1724	905	127	338	1103	1555	834	918	667	422	1591	233	878	350	857	1828	178	651	1035	845	278	354	808
ENSG00000251049.2	0	0	0	0	0	0	0	0	0	0	0	0	0	0	0	0	0	0	0	0	0	0	0	0	0	0	0	0	0	0	0	0	0	0	0	0	0	0	0	0	0	0	0	0	0	0	0	0	0
ENSG00000279289.1	5	3	0	0	1	0	1	6	0	0	1	4	0	0	0	1	0	1	0	1	0	1	1	3	1	0	1	0	0	0	280	1	0	97	0	0	0	0	2	0	0	0	1	1	1	3	0	0	0
ENSG00000185340.14	1363	3077	576	1216	693	1457	818	1249	1134	1620	1303	1705	735	1161	1226	1306	891	1429	1455	818	1172	1200	1532	1552	1692	1260	1216	890	90	703	193	1884	935	42	573	487	1083	206	1708	415	840	2331	468	2301	1508	1405	321	259	891
ENSG00000188403.7	2	8	94	161	44	425	45	30	139	137	142	6	50	324	23	115	123	329	92	135	86	260	92	58	202	126	45	26	0	31	22	59	5	1	0	1	10	0	53	3	2	1	0	80	296	44	16	63	1
ENSG00000279862.1	0	2	1	1	1	1	0	3	4	1	2	4	2	0	0	0	1	0	0	0	0	0	5	2	1	2	0	6	0	1	1103	2	0	199	11	1	1	2	0	0	3	2	0	3	7	2	9	0	2
ENSG00000147761.7	0	0	0	0	1	0	0	0	0	1	0	0	0	0	0	0	0	0	0	0	0	0	0	0	0	0	0	0	0	0	0	0	0	0	0	0	0	0	0	0	0	0	0	0	0	0	0	0	0
ENSG00000256450.1	2	0	0	1	1	0	0	0	0	0	0	2	0	1	0	0	0	0	1	0	0	0	1	0	1	0	0	0	0	1	0	1	0	8	0	0	0	0	1	0	1	0	0	0	0	0	0	4	1
ENSG00000058335.14	37	29	13	33	26	65	32	22	27	34	57	71	40	65	28	25	21	48	27	110	26	69	24	30	45	19	31	62	6	0	46	49	209	8	49	6	46	46	94	7	20	263	14	141	441	71	15	24	58
ENSG00000271492.1	0	0	0	0	0	0	0	0	0	0	0	0	0	0	0	0	0	0	0	0	0	0	0	0	0	0	0	0	0	0	0	0	0	7	0	0	0	0	0	0	0	0	0	0	0	0	0	0	0
ENSG00000230313.1	0	0	0	0	0	0	0	0	0	0	0	0	0	1	0	0	0	0	0	1	0	0	0	1	0	0	0	0	0	0	0	0	0	0	1	0	0	0	0	0	0	0	0	3	0	0	0	0	0
ENSG00000268790.4	1	6	1	4	1	1	0	0	0	3	4	3	1	1	2	3	7	1	2	3	3	1	1	4	1	1	2	4	0	11	0	2	1	0	3	0	6	2	2	3	5	4	5	3	2	0	2	2	4
ENSG00000132635.15	328	732	318	681	427	726	630	314	760	436	740	1028	346	877	541	335	714	928	431	515	456	870	459	782	897	691	640	1284	273	207	301	1724	1207	43	967	428	787	963	983	645	550	996	332	925	2298	534	277	385	2361
ENSG00000100311.15	1074	467	147	458	248	819	296	749	496	689	653	1012	743	261	360	427	183	352	383	376	272	406	603	447	632	462	570	1332	109	258	570	1423	818	88	395	246	446	524	2832	258	691	855	144	2242	1731	1271	707	212	525
ENSG00000237931.1	3	1	0	1	2	2	0	0	3	3	3	3	2	1	1	5	1	2	3	0	1	1	2	2	1	0	0	4	0	1	5	2	0	19	1	6	12	0	0	1	0	0	0	2	3	3	5	7	4
ENSG00000200495.1	0	0	0	0	0	0	0	0	0	0	0	1	0	0	0	0	0	0	0	0	0	0	0	0	0	0	0	0	0	0	6	0	0	0	0	0	1	0	0	0	0	0	0	0	0	0	0	0	0
ENSG00000131435.11	3538	1155	140	201	196	400	414	1658	275	870	300	1093	1340	186	822	245	871	437	301	319	627	213	862	340	501	422	974	359	74	94	242	648	357	63	36	93	158	397	1597	111	400	124	79	936	706	2710	214	125	81
ENSG00000132334.15	547	2585	989	2045	1579	2034	1186	1131	2047	2617	2721	1178	1350	1748	1066	2626	795	2353	2560	1725	2408	1902	1544	2198	2608	1631	1353	2501	300	612	4625	3684	1693	1158	1895	1276	3656	731	2648	634	1304	1921	396	3562	2577	1102	1120	566	2137
ENSG00000255045.1	1	13	2	6	2	4	7	2	7	4	7	8	6	6	13	3	3	8	11	14	3	11	6	6	9	10	9	12	1	13	45	8	11	0	10	15	18	1	8	1	11	29	1	1	12	2	5	0	34
ENSG00000131089.12	2687	1756	836	2310	1147	1716	1897	1651	1842	1782	2526	2302	1370	1522	1824	1725	1096	2117	2570	2119	1264	1805	1886	2101	2563	2019	1433	1363	136	299	1337	2114	900	172	1284	460	665	500	1290	403	1098	772	161	1059	2247	1058	555	388	1347
ENSG00000251286.2	0	0	0	0	0	0	0	0	0	0	0	0	0	0	0	0	0	0	0	0	0	0	0	0	0	0	0	0	0	0	0	0	0	0	0	0	0	0	1	0	0	0	0	0	0	0	0	0	0
ENSG00000220132.1	0	0	0	0	0	0	0	0	0	1	0	0	0	0	0	0	0	0	0	0	0	0	0	0	0	0	0	0	0	0	0	0	0	0	0	0	0	1	0	0	0	0	0	0	0	0	0	0	0
ENSG00000257285.4	6	7	10	17	7	15	27	6	35	10	20	38	16	13	17	13	7	15	22	15	2	22	9	11	23	9	12	17	6	11	94	37	12	40	13	26	20	16	19	3	16	20	5	9	21	10	8	4	42
ENSG00000123165.8	0	0	0	0	1	0	0	0	0	0	0	0	0	1	0	0	0	0	0	0	0	0	0	0	1	0	0	0	0	0	1	2	0	0	2	0	0	0	0	0	0	0	0	0	0	0	0	0	0
ENSG00000187905.9	1	2	0	1	1	0	2	0	1	1	2	2	2	5	1	3	0	1	1	6	2	0	5	1	0	3	2	2	0	0	7	4	1	1	2	1	0	1	0	13	0	1	3	2	0	0	0	0	3
ENSG00000183795.7	0	0	0	0	0	0	0	0	0	0	0	0	0	0	0	0	0	0	0	0	0	0	0	0	0	0	0	0	0	0	0	0	0	0	0	0	0	0	0	0	0	0	0	0	0	0	0	0	0
ENSG00000232712.5	22	12	1	2	2	1	3	14	3	3	2	11	10	2	3	1	1	2	5	6	2	1	9	2	5	4	5	4	2	1	397	14	4	118	22	4	6	22	8	0	8	4	0	5	19	5	7	0	14
ENSG00000226871.1	0	2	0	0	0	2	3	1	8	1	1	5	0	1	0	0	0	0	1	0	1	0	2	0	0	0	0	1	0	0	0	3	2	0	0	2	0	0	5	2	0	0	0	1	8	3	1	0	3
ENSG00000203995.8	3	2	3	2	6	7	10	3	9	5	3	7	7	17	4	4	2	13	8	16	3	7	2	1	6	9	3	1	0	0	35	9	1	3	7	2	3	0	3	0	1	10	2	7	2	3	2	3	2
ENSG00000230081.2	1	1	1	0	0	0	0	0	0	0	0	0	0	0	0	0	0	0	0	0	0	0	0	0	0	0	0	0	1	0	143	0	0	55	0	4	0	0	0	0	1	0	0	0	0	0	0	0	0
ENSG00000099284.12	939	912	383	1392	422	826	887	896	606	1085	1471	1177	1042	668	1041	936	884	1002	1141	1142	522	933	905	1226	878	923	896	724	322	256	432	2555	291	15	3861	222	889	280	1084	473	1895	2367	1117	880	2272	1131	388	589	2799
ENSG00000130956.12	1064	433	163	368	249	411	288	682	237	498	402	626	658	246	485	270	343	279	352	290	418	304	531	387	518	375	456	492	145	173	515	671	446	173	1325	113	436	907	1633	211	595	739	133	1119	901	938	453	225	634
ENSG00000250573.1	0	0	0	0	0	0	0	0	0	0	0	0	0	0	0	0	0	0	0	0	0	0	0	0	0	0	0	0	0	0	0	0	0	0	0	0	0	0	0	0	0	0	0	0	0	0	0	0	0
ENSG00000233338.1	0	3	0	1	0	2	0	0	0	0	1	0	0	0	0	6	0	1	0	0	0	0	0	0	2	2	2	0	0	1	5	1	1	0	0	0	0	0	1	0	0	0	0	2	0	2	2	0	0
ENSG00000229302.1	0	0	0	0	0	0	0	0	0	0	0	0	0	0	0	0	0	0	0	0	0	0	0	0	0	0	0	0	0	0	0	0	0	0	0	0	0	0	0	0	0	0	0	0	0	0	0	0	0
ENSG00000144451.17	595	396	256	645	380	503	882	477	584	537	825	481	734	408	927	406	399	732	886	720	492	555	520	560	751	617	454	235	63	243	940	737	596	51	1241	254	174	27	278	140	604	976	287	201	586	504	214	239	1112
ENSG00000159352.14	4919	6638	2117	5423	3135	4750	4114	4218	3665	7242	6586	5200	5791	4596	6380	5407	4650	5237	5906	5054	4925	4518	4200	5361	5153	4544	3929	8219	815	2483	1111	9118	8389	479	10138	1820	5299	7590	8718	4739	7552	10348	6409	7462	7080	4934	1737	2278	7852
ENSG00000173409.12	722	1030	641	1370	855	845	1237	657	1005	1281	1546	1211	1407	1219	1709	999	1989	1081	1821	1243	888	1010	980	1506	1379	982	725	844	90	217	368	1508	1117	179	1292	407	646	1177	723	502	666	1318	694	619	936	349	267	379	1289
ENSG00000186272.11	239	231	87	273	158	173	190	171	184	173	244	209	156	147	183	167	165	194	173	210	141	206	177	226	283	198	145	142	28	76	383	259	138	96	222	94	172	81	338	96	112	141	36	196	261	177	108	74	206
ENSG00000124228.13	1655	3109	1235	3256	1738	2286	2036	2343	2367	2790	3691	2820	1351	2129	2002	2275	1869	3332	2972	3330	1892	2373	2172	3046	2835	2406	1811	6784	1346	562	792	4795	7813	443	9844	689	3270	3321	6596	821	15825	8453	2176	3882	7597	1604	3608	1924	5181
ENSG00000236377.1	3	27	4	8	12	11	9	4	4	3	11	9	2	8	5	4	5	7	13	7	14	7	2	14	18	9	4	5	0	7	0	8	2	0	11	15	5	6	4	4	7	15	5	3	3	3	1	2	11
ENSG00000280449.1	0	0	0	0	0	0	0	0	1	0	0	0	0	0	0	0	0	0	2	0	0	1	1	0	2	0	0	0	0	1	0	3	1	0	0	0	0	0	0	0	0	0	0	0	1	0	0	0	1
ENSG00000227607.2	0	0	0	0	0	0	0	0	0	0	0	0	0	0	0	0	0	0	0	0	0	0	0	0	0	0	0	0	0	0	0	0	0	0	0	0	0	0	0	0	0	0	0	0	0	0	0	0	0
ENSG00000221352.1	0	0	0	0	0	0	0	0	0	0	0	0	1	0	0	0	0	0	0	0	0	0	0	0	0	0	0	0	0	0	0	0	0	0	0	0	0	0	0	0	0	0	0	0	0	0	0	0	0
ENSG00000115520.7	1283	2361	1195	1770	2034	1457	1293	1111	1731	2709	2305	1314	2492	1489	1747	1957	2372	1773	2406	1560	2394	1090	1286	1957	1802	1297	1248	1339	106	476	2287	1758	1306	476	1932	552	1184	1022	2290	524	1308	1724	457	2274	1686	1426	691	406	1346
ENSG00000269930.1	1	3	0	0	0	1	2	1	2	1	0	3	1	3	2	2	0	1	0	3	0	1	2	0	3	0	4	1	0	0	16	0	1	0	2	3	4	0	3	0	1	2	0	0	0	2	0	1	2
ENSG00000275111.3	271	218	58	244	105	174	211	161	167	186	269	217	221	174	279	151	170	256	206	203	155	209	222	246	289	198	192	210	45	80	162	301	177	23	339	58	249	232	348	119	352	196	82	294	377	192	116	105	370
ENSG00000200959.1	0	0	0	0	0	0	0	0	0	0	0	5	0	0	0	0	0	0	0	0	0	0	0	0	0	0	0	1	0	1	500	0	3	606	0	0	0	1	0	0	0	1	3	0	3	0	0	1	3
ENSG00000276546.1	0	0	0	0	0	0	0	0	0	0	0	0	0	0	0	0	0	0	0	0	0	0	0	0	0	0	0	0	0	0	0	0	0	0	0	0	0	0	0	0	0	0	0	0	0	0	0	0	0
ENSG00000243284.1	9	5	1	6	3	5	9	6	5	1	3	9	5	5	3	0	2	3	6	8	4	4	11	5	5	2	1	13	2	3	17	21	9	0	20	6	46	2	1	1	3	6	88	33	6	24	1	5	50
ENSG00000236047.1	0	4	0	3	1	0	1	0	2	1	5	5	2	1	0	2	0	0	2	0	0	0	2	3	3	0	0	3	0	1	28	14	0	7	8	5	3	2	2	1	4	7	4	3	4	6	1	0	5
ENSG00000125821.10	745	853	454	1378	490	997	846	754	728	1539	1418	1221	1363	954	1161	1110	1060	1047	1188	974	714	912	894	1156	1035	920	619	4686	328	1014	526	2082	1724	328	4064	599	1665	2566	1436	1103	1289	1336	840	1495	3028	1201	359	297	1799
ENSG00000112658.7	14350	4432	1459	2742	2696	2906	2386	7311	2858	4254	3537	5031	4691	2366	3695	2781	1946	4977	4861	3000	4073	2356	5708	2888	4273	3139	4445	4575	625	1086	2024	4983	3566	890	3839	1203	3748	1718	4898	1139	4984	13966	1010	5307	4752	6817	1641	1173	2925
ENSG00000178395.6	2	0	0	0	0	0	0	1	1	0	0	0	1	0	1	0	0	0	1	0	0	0	0	0	1	0	1	0	0	0	10	4	0	1	1	0	0	0	0	0	0	0	0	0	0	1	0	0	0
ENSG00000243566.5	1	36	22	25	48	33	26	13	73	21	32	13	3	30	20	19	24	46	33	23	44	39	20	47	26	39	28	23	2	1	18	72	19	10	188	21	29	3	74	3	15	39	55	59	27	31	3	8	129
ENSG00000134207.13	87	24	9	3	3	6	3	14	7	2	5	4	49	3	14	4	1	3	20	10	37	5	11	5	4	3	19	1	2	1	11	3	2	31	3	1	13	0	8	0	5	3	0	28	11	14	3	2	0
ENSG00000179002.5	0	0	0	0	0	0	0	0	0	0	0	0	0	1	0	0	0	0	0	1	0	0	0	0	1	0	0	0	0	0	3	0	0	0	0	0	0	0	1	0	0	0	1	0	0	0	0	0	0
ENSG00000274289.1	0	0	0	0	0	0	0	0	0	0	1	0	0	0	0	0	0	0	0	0	0	0	0	0	0	0	0	0	0	0	0	0	0	0	0	0	0	0	0	0	0	0	0	0	0	0	0	0	0
ENSG00000201987.1	0	0	0	0	0	0	0	0	0	0	0	1	0	0	0	0	0	0	0	0	0	0	0	0	0	0	0	0	0	0	0	1	0	0	0	0	0	0	0	0	0	0	0	0	0	0	0	0	0
ENSG00000254048.1	0	0	1	0	0	0	0	1	0	0	0	0	0	0	0	0	0	0	0	0	0	0	0	0	0	0	0	0	0	0	90	0	0	20	0	0	0	0	1	0	0	0	0	0	0	0	0	0	0
ENSG00000242651.3	1	0	0	0	0	0	0	0	0	0	0	0	0	0	0	1	0	0	1	0	0	0	1	0	0	0	0	0	0	0	79	1	0	11	0	1	0	0	0	0	0	0	0	1	0	1	0	0	0
ENSG00000226631.1	0	0	0	0	0	0	0	0	0	0	1	0	0	1	0	1	0	1	0	1	1	0	0	2	2	0	1	1	0	0	0	0	1	0	0	0	2	0	0	0	0	0	0	0	0	0	0	0	2
ENSG00000136153.18	1066	16006	4463	10479	13174	6554	3347	12338	7087	10786	12198	4765	4174	7493	3408	12447	3262	11433	10655	6339	14044	6262	6714	9368	8587	7296	4125	9829	1437	2681	10365	21743	11540	3488	21676	3729	5054	11305	29913	1914	13454	10035	961	10905	7982	5636	4284	6477	10099
ENSG00000101082.12	29	292	69	215	94	607	139	64	132	181	240	145	124	405	247	358	158	252	350	203	352	256	165	166	156	168	108	118	12	31	130	172	82	41	3	31	160	8	337	44	37	74	10	411	279	66	83	103	20
ENSG00000105223.17	8787	9139	2847	8659	5452	11028	8570	5748	8993	11401	12372	7294	6840	8894	8874	6085	6632	10502	9782	7922	8624	10484	5793	9146	12446	10828	8305	6776	929	3240	1145	10184	7726	298	8635	2770	8858	3236	23193	4503	8522	6126	3723	23588	13931	10051	3750	4129	8277
ENSG00000221594.1	0	0	0	0	0	0	0	0	0	0	0	0	0	0	0	0	0	0	0	0	0	0	0	0	0	0	0	0	0	0	0	0	0	0	0	0	0	0	0	0	0	0	0	0	0	0	0	0	0
ENSG00000231926.1	0	0	0	0	0	0	0	0	0	0	0	0	0	0	0	0	0	0	0	0	0	0	0	0	0	0	0	0	0	0	2	0	0	0	0	0	0	0	0	1	0	0	0	0	0	0	0	0	0
ENSG00000213022.5	0	0	0	0	0	0	0	0	0	0	0	0	0	0	0	0	0	0	0	0	0	0	0	0	0	0	0	0	0	0	0	0	0	0	0	0	0	0	0	0	0	0	0	10	0	0	0	0	0
ENSG00000115364.12	1049	1763	1000	2629	1050	1134	1328	1295	1443	2557	2505	1573	2029	1573	2038	1858	2392	1798	1973	1844	1041	1476	1671	2218	1824	1425	1465	2872	221	1045	3767	2831	1960	2544	2842	805	994	1948	1760	784	2809	2713	753	2403	2343	1397	1038	821	2163
ENSG00000232699.3	1	6	2	7	0	3	0	2	6	3	2	1	5	3	5	0	2	3	0	2	1	6	0	6	3	3	0	1	0	6	2	0	2	0	4	0	1	0	4	0	0	1	7	2	2	0	0	4	8
ENSG00000273550.1	0	0	0	0	0	0	0	0	0	0	0	0	0	0	0	0	0	0	0	0	0	0	0	0	0	0	0	0	0	0	0	0	0	0	0	0	0	0	0	0	0	0	0	0	0	0	0	0	0
ENSG00000234917.2	6	7	2	6	2	3	4	4	7	6	2	8	4	2	1	5	7	8	5	10	5	3	5	7	3	2	4	10	2	5	16	7	6	5	24	8	7	12	4	2	2	10	1	4	9	6	1	2	17
ENSG00000261108.2	0	0	0	0	0	0	0	0	0	0	0	0	0	0	0	0	0	0	0	0	0	0	0	0	0	0	0	0	0	0	0	0	0	0	0	0	0	0	0	0	0	0	0	0	0	0	0	0	0
ENSG00000281689.1	0	0	0	0	0	0	0	0	0	0	0	0	0	0	0	0	0	0	0	0	0	0	0	0	0	0	0	0	0	0	0	0	0	0	0	0	0	0	0	0	0	0	0	0	0	0	0	0	0
ENSG00000233913.7	80	2166	59	124	37	72	65	36	189	255	163	62	158	170	75	86	79	114	2194	90	81	194	51	86	165	117	59	166	54	236	22	89	87	13	96	48	105	91	97	231	88	104	4485	152	139	45	112	152	135
ENSG00000266136.2	0	0	0	0	0	0	0	0	0	0	0	0	0	0	0	0	0	0	0	0	0	0	0	0	0	0	0	0	0	0	0	0	0	0	0	0	0	0	0	0	0	0	0	0	0	0	0	0	0
ENSG00000279648.1	0	0	0	0	0	0	0	0	0	0	0	0	0	0	0	0	0	0	0	0	0	0	0	0	0	0	0	0	0	0	3	0	0	24	1	0	0	0	0	0	0	0	0	0	0	0	0	0	0
ENSG00000133884.8	4051	2138	724	2218	902	1678	1946	2186	1626	1938	2444	1977	2017	1610	2215	1561	1252	1869	1871	1949	1547	2094	1761	2139	2309	2040	1899	2857	270	1072	1226	3298	2546	526	1996	709	2257	1897	3692	1336	4045	1877	856	2877	3508	2330	1095	1007	1943
ENSG00000236337.1	4	6	7	3	1	5	4	7	14	2	8	12	5	5	4	0	3	4	4	13	6	11	10	3	10	3	6	8	0	0	61	14	9	31	6	7	4	1	19	1	12	13	1	9	20	3	13	4	21
ENSG00000101448.12	0	0	1	0	0	0	1	0	0	0	0	1	1	0	0	0	1	1	0	2	1	4	1	0	1	1	0	1	0	1	10	0	0	2	1	0	5	1	0	0	0	1	1	0	0	1	0	0	1
ENSG00000275854.1	34	28	25	17	25	11	30	31	38	25	23	42	12	11	15	20	10	23	25	28	14	30	38	18	23	17	18	26	2	6	111	61	27	89	80	17	43	49	42	1	43	79	1	21	60	31	24	6	69
ENSG00000184345.4	0	0	0	0	0	0	0	0	0	0	0	0	0	0	0	0	0	0	0	0	0	0	0	0	0	0	0	0	0	0	0	0	0	2	0	0	0	0	0	0	0	0	0	0	0	0	0	0	0
ENSG00000263482.3	0	1	1	5	2	3	3	1	6	1	2	4	2	6	5	1	3	7	2	12	3	5	3	2	0	0	2	2	0	0	15	3	0	19	0	0	0	0	5	1	1	3	0	3	8	0	2	0	0
ENSG00000207711.1	0	0	0	0	0	0	0	0	0	0	0	0	0	0	0	0	0	0	0	0	0	0	0	0	0	0	0	0	0	0	0	0	0	0	0	0	0	0	0	0	0	0	0	0	0	0	0	0	0
ENSG00000276877.1	0	0	0	0	0	0	0	0	0	0	0	0	0	0	0	0	0	0	0	0	0	0	0	0	0	0	0	0	0	0	0	0	0	0	0	0	0	0	0	0	0	0	0	0	0	0	0	0	0
ENSG00000143476.16	53	266	128	856	285	524	363	275	299	833	846	500	530	513	406	978	452	442	959	839	185	514	538	655	486	306	352	1506	142	579	887	1847	841	876	1712	758	1164	528	421	491	1420	1734	393	1345	1219	600	303	433	771
ENSG00000232031.1	0	3	0	0	0	0	0	0	0	2	0	1	0	0	0	0	0	0	2	0	0	0	0	0	0	0	1	0	0	0	39	0	0	21	0	0	3	0	0	0	1	0	0	0	0	0	0	0	0
ENSG00000137055.13	1297	1743	918	2319	1715	1704	1104	1579	1441	2232	2602	1590	1310	1696	1354	2267	1428	2240	2131	1638	1735	1565	1444	2240	2062	1655	1390	2579	301	663	1742	2628	2275	826	3677	882	1769	1732	2195	871	1448	3032	615	2664	2768	1470	1081	986	2489
ENSG00000251040.1	0	0	0	0	0	0	0	0	0	0	0	0	0	0	0	0	0	0	0	0	0	0	0	0	0	0	0	0	0	0	2	0	0	0	0	0	0	0	0	0	0	0	0	0	0	0	0	0	0
ENSG00000101162.3	15	15	6	24	13	11	5	8	23	13	11	25	9	10	7	7	2	20	17	13	5	15	26	32	20	12	4	12	4	3	49	19	13	5	11	3	4	10	27	7	31	23	1	13	16	4	12	4	18
ENSG00000266085.1	0	0	0	0	0	0	0	0	0	0	0	0	0	0	0	0	0	0	0	0	0	0	0	0	0	0	0	1	0	0	0	0	0	0	0	0	0	0	1	0	0	0	0	0	0	0	1	0	0
ENSG00000236709.1	0	1	0	0	0	0	0	0	0	0	0	0	0	1	0	0	0	0	0	0	0	0	2	0	0	0	0	0	0	0	119	0	0	25	1	1	0	0	0	3	0	0	1	0	0	0	0	0	0
ENSG00000189090.7	0	1	0	0	0	0	0	0	0	0	0	0	0	0	0	0	0	1	0	0	0	0	0	0	0	0	0	0	0	0	0	0	0	0	0	0	0	0	0	0	0	1	0	0	0	0	0	0	1
ENSG00000269476.1	3	3	0	1	2	2	4	2	3	1	0	1	2	2	2	1	0	2	2	1	4	4	1	2	3	1	1	3	0	0	0	4	3	0	4	2	7	5	5	4	1	3	0	0	2	2	0	0	2
ENSG00000010626.13	238	146	74	201	114	162	198	152	173	249	242	241	201	169	311	179	193	211	134	149	181	148	138	156	231	255	213	251	34	131	71	280	210	12	994	75	206	215	350	137	262	936	96	205	279	298	114	134	831
ENSG00000161905.11	147	155	18	54	42	103	11	40	107	14	175	11	65	66	64	39	78	72	64	34	24	192	28	117	36	149	73	10	13	41	65	136	25	14	190	24	7	186	275	21	89	18	24	81	38	14	17	62	42
ENSG00000155052.14	77	3	1	1	0	1	1	9	0	4	3	3	12	0	3	0	1	2	9	2	10	0	4	2	1	0	9	22	0	0	16	0	1	0	0	0	1	0	3	0	4	0	1	1	0	41	0	0	0
ENSG00000206142.8	0	0	0	0	0	0	0	0	0	0	0	0	0	0	0	0	0	0	0	0	0	0	0	0	0	0	0	0	0	0	0	0	0	0	0	0	0	0	0	0	0	1	0	0	0	0	0	0	0
ENSG00000232906.1	0	0	0	0	0	0	0	0	1	1	0	0	0	2	0	0	0	0	0	0	0	0	0	0	0	0	0	0	0	0	53	0	0	12	0	0	0	0	0	1	5	1	0	0	1	0	0	0	0
ENSG00000178248.11	3	26	0	18	2	5	54	40	13	3	7	10	2	32	9	31	1	2	6	233	2	8	6	3	31	5	35	0	0	2	9	93	20	0	7	12	6	4	0	0	1	2	1	2	0	3	2	0	136
ENSG00000063241.6	2759	3451	1252	3129	1575	3122	2842	2132	2542	5472	3986	3716	4095	2880	4060	4382	4371	3561	3928	2961	2543	2647	2838	3147	2462	2853	2683	2711	337	2131	133	3662	2686	96	5117	1062	2126	2081	2837	1679	1661	3729	3009	3002	2570	1817	596	1291	3454
ENSG00000263479.2	0	0	0	0	0	0	0	0	0	0	0	0	0	0	0	0	0	0	0	0	0	0	0	0	0	0	0	0	0	0	0	0	0	0	0	0	0	0	0	0	0	0	0	0	0	0	0	0	0
ENSG00000213413.2	8	4	0	3	6	1	3	4	9	2	3	10	3	8	2	2	0	5	2	17	2	1	8	0	4	6	3	4	2	0	63	11	4	6	4	2	1	7	26	0	4	3	0	6	11	3	7	1	15
ENSG00000279789.1	27	78	48	63	101	70	65	33	178	39	92	135	21	71	47	64	23	102	75	111	46	122	129	68	98	50	66	118	22	23	159	231	207	52	304	82	57	53	160	23	60	261	7	66	141	24	54	60	357
ENSG00000214560.4	0	0	0	0	0	0	0	1	1	1	0	0	0	0	0	0	0	0	0	0	0	1	0	0	0	0	0	0	1	1	0	0	0	0	0	0	0	0	0	0	0	0	0	0	0	1	0	0	0
ENSG00000065618.15	1661	30318	10957	21512	12117	11875	5575	9158	11385	12627	27324	9216	3175	10935	7219	14874	3102	23903	20481	10170	30729	20072	7205	25481	20613	26709	6092	4181	625	1370	543	24059	11852	196	9615	2319	776	2545	20110	574	3032	8394	306	26945	820	1609	7300	4283	25508
ENSG00000267405.1	66	19	7	9	6	21	31	77	19	32	8	36	38	4	21	4	16	10	19	14	16	19	84	16	27	14	20	4	0	2	0	21	1	0	0	1	3	0	7	2	17	0	0	5	5	117	5	0	0
ENSG00000223675.1	0	0	0	0	1	0	0	0	1	2	1	1	1	1	0	0	0	0	0	0	0	1	0	2	2	0	0	0	1	0	32	0	2	0	1	1	1	0	2	0	0	1	1	1	0	1	1	0	3
ENSG00000081870.10	374	624	346	665	392	477	485	326	520	596	732	496	707	499	639	591	732	581	525	590	564	457	400	649	613	483	328	761	69	258	765	697	937	252	1967	390	489	702	1024	136	516	1490	231	885	784	403	332	385	929
ENSG00000262038.1	1	0	0	0	0	0	0	0	0	0	0	0	0	1	1	0	0	0	0	0	0	0	1	0	0	0	0	0	0	0	15	0	0	18	0	0	0	0	0	0	0	1	0	0	0	0	0	0	0
ENSG00000279306.1	2	2	0	0	1	2	0	0	0	1	0	0	1	2	1	0	0	2	2	1	1	1	3	0	2	1	1	1	0	0	2	0	0	0	3	0	0	1	2	0	1	2	0	1	0	0	0	0	2
ENSG00000255749.1	0	0	0	0	0	0	0	0	0	1	0	0	0	0	0	0	0	0	0	0	1	0	0	0	0	0	0	0	0	0	1	0	0	0	0	0	0	2	0	1	0	0	1	0	0	0	0	3	0
ENSG00000173548.8	3681	4113	1334	3782	2264	2737	2706	2994	2780	2717	4842	3370	1566	2628	2276	3114	1659	3294	3246	2663	3659	3325	2928	4686	4588	4071	2952	2416	401	815	1682	4368	2173	267	1341	675	1703	1015	4912	729	2922	2148	842	3230	2772	2892	1249	515	2425
ENSG00000253229.1	0	0	0	0	0	0	0	0	3	2	1	0	0	0	0	0	0	1	0	0	0	0	0	1	0	0	0	1	0	0	0	0	0	0	1	0	0	0	0	0	1	0	0	2	1	0	1	0	1
ENSG00000207488.1	0	0	0	0	0	0	0	0	0	0	0	0	0	0	0	0	0	0	0	0	0	0	0	0	0	0	0	0	0	0	47	0	0	13	0	0	0	0	0	0	0	0	0	0	0	0	0	0	0
ENSG00000227852.1	4	5	2	5	0	2	1	0	7	9	6	3	1	3	5	0	3	3	1	1	0	3	4	2	0	3	2	5	3	9	0	1	3	0	3	2	0	2	1	5	2	1	13	1	3	0	0	8	4
ENSG00000280405.1	0	0	0	0	0	0	0	0	0	0	0	0	0	0	0	0	0	0	0	0	0	0	0	0	0	0	0	0	0	0	0	0	0	0	0	0	0	0	0	0	0	0	0	0	0	0	0	0	0
ENSG00000108091.10	5640	4563	2204	5225	2345	3890	3519	3769	3089	4104	5459	4439	3112	3569	3274	5224	1984	4633	5130	3379	3322	4112	4371	4724	5566	4193	2745	5851	620	1778	8146	7731	3003	4330	5388	2550	4476	2605	4043	2336	4106	6305	1026	5078	5536	4775	2592	2005	4748
ENSG00000253158.1	0	0	1	0	0	1	0	0	0	0	0	0	0	3	0	0	0	0	0	0	0	0	0	0	0	1	0	0	0	0	0	0	0	0	0	0	0	0	0	0	0	0	0	0	1	0	0	0	0
ENSG00000226057.5	0	0	0	1	0	0	0	0	0	3	0	0	1	1	0	0	0	0	0	0	0	1	0	0	0	1	0	2	0	0	7	1	4	0	2	0	0	1	1	0	0	0	0	0	4	0	1	1	0
ENSG00000272841.1	50	34	11	27	15	17	36	33	21	66	41	44	41	23	34	19	58	24	44	30	27	33	27	37	50	34	33	82	1	23	267	57	82	22	44	21	37	67	756	2	57	51	4	160	182	193	57	19	19
ENSG00000198718.11	681	753	436	912	465	616	662	680	739	605	925	729	528	574	635	623	510	746	765	784	584	759	667	796	898	726	629	572	109	114	1541	1421	442	219	599	158	293	612	1111	128	1086	705	126	615	1088	402	292	126	930
ENSG00000241553.11	4165	7878	3812	8261	7245	7601	6068	5516	6323	11188	10570	8391	9684	7300	10185	9445	12056	8523	8637	7775	10162	6180	6834	9635	6928	7552	5844	9056	630	3188	2515	8507	5624	1092	12192	2714	6443	3228	10997	3247	6408	12582	3831	8746	7331	5841	2497	2952	6651
ENSG00000271967.1	13	7	6	11	6	1	12	11	13	3	6	14	6	8	9	6	0	10	3	4	3	9	8	4	11	4	7	9	4	3	1	6	8	0	21	5	9	13	6	3	1	17	1	5	11	8	2	3	18
ENSG00000162409.9	1591	518	79	275	135	95	623	982	333	424	253	286	757	64	537	152	196	224	500	313	270	150	638	160	459	209	546	228	21	19	3387	174	188	34	585	1	4	10	54	1	496	643	148	27	20	413	31	0	246
ENSG00000143815.13	8371	4354	2575	6630	2973	4410	4134	4811	4163	6424	6731	6137	5263	4482	4634	6774	2943	5229	8157	6777	3309	4689	6075	5290	6185	4259	4154	12732	904	1913	5634	12453	9230	4957	11620	2847	5903	7565	5560	2276	12321	9094	1607	5157	11952	5519	3596	2435	5163
ENSG00000257110.2	0	0	0	0	0	0	0	0	0	0	0	0	0	0	0	0	0	0	0	0	0	0	0	0	0	0	0	0	0	0	0	0	0	0	1	0	0	0	0	0	0	0	0	0	0	0	0	0	0
ENSG00000172500.11	1352	4398	980	2815	1928	2230	1668	1396	1881	2187	3538	2301	1866	2067	2369	2242	2139	2735	2739	2161	2642	2492	1711	2986	2221	2501	1506	2437	404	2026	409	2874	2442	127	2691	1189	2762	1559	3629	2629	3330	2345	1893	2744	3471	2090	827	1176	2729
ENSG00000237730.1	2	2	1	1	0	0	1	0	6	7	5	0	2	5	1	2	2	2	1	2	3	4	0	1	4	1	1	4	6	104	0	0	1	3	3	24	1	5	1	79	0	2	179	0	0	0	2	33	1
ENSG00000140678.15	96	192	204	270	247	713	447	185	519	1098	498	511	284	925	270	426	252	573	367	594	286	656	293	401	338	183	345	2059	24	202	8043	992	534	749	176	506	1291	125	4855	204	439	299	31	5452	3375	971	777	829	205
ENSG00000232490.5	0	1	1	1	0	0	1	0	0	0	0	2	0	0	1	0	0	1	1	0	0	0	0	1	0	0	0	2	0	0	242	1	0	93	3	0	0	1	0	0	0	0	1	3	3	0	0	1	1
ENSG00000167967.14	828	1066	428	1082	684	1060	960	790	1469	1242	1250	1215	761	1130	1064	810	807	1366	1160	973	918	1233	1007	1138	1207	990	876	1378	288	761	148	1779	1350	102	2505	768	1369	713	1667	568	1333	2309	751	1299	1717	759	394	446	2447
ENSG00000214019.2	2	0	2	1	0	2	1	0	8	1	5	1	0	5	1	1	2	5	4	2	2	3	0	4	5	0	0	3	4	10	2	3	0	9	5	3	3	0	3	11	5	2	11	0	2	1	3	15	5
ENSG00000100312.9	10	8	1	3	4	5	3	6	3	10	2	7	2	6	3	3	1	4	2	2	3	7	0	2	8	5	2	1	0	0	2	8	0	0	1	1	9	3	4	0	6	6	2	6	5	16	4	2	0
ENSG00000280279.1	1	2	4	0	0	7	2	7	7	3	1	13	1	3	2	1	0	5	2	2	3	5	3	3	8	6	1	6	0	1	32	1	2	0	9	1	1	1	6	0	2	0	1	8	24	5	0	1	30
ENSG00000269553.1	0	0	2	3	8	1	5	1	7	4	6	9	1	15	4	1	0	14	0	71	1	27	13	0	2	1	3	5	2	0	5	10	4	0	0	0	1	0	5	0	1	0	0	2	67	0	1	1	0
ENSG00000279378.1	1	1	0	0	1	0	1	0	0	0	0	1	0	1	0	0	0	0	0	0	1	0	1	1	6	3	1	0	0	0	0	1	2	1	2	0	2	0	2	0	0	0	0	0	0	1	0	0	4
ENSG00000071282.10	383	684	150	514	240	510	453	487	495	624	568	603	315	275	417	246	494	644	451	519	235	463	546	485	608	480	394	928	52	174	3000	2316	860	851	603	249	501	316	3241	318	530	805	136	4732	2192	4187	509	307	447
ENSG00000249984.1	0	1	0	0	0	0	0	0	0	0	0	0	1	0	0	0	1	0	0	0	0	0	0	0	0	0	0	0	0	0	0	1	0	0	0	0	0	0	0	0	1	0	0	0	1	0	0	0	0
ENSG00000115107.18	391	472	1195	2859	1689	2981	984	842	2759	2293	3756	3166	1277	2465	1538	3621	1965	3133	3466	2077	947	3310	2792	4109	2430	2600	1433	2543	317	959	466	2520	1937	251	3512	1684	3006	1337	2253	1207	3449	1260	1133	2185	2537	1507	648	428	2550
ENSG00000207386.1	0	0	0	0	0	0	0	0	0	0	0	0	0	0	0	0	0	0	0	0	0	0	0	0	0	0	1	1	0	0	19	0	0	3	0	0	0	0	0	0	0	0	0	0	0	0	0	0	0
ENSG00000254132.1	261	2	4	4	4	4	3	6	5	5	3	1	0	2	2	3	2	5	6	2	6	1	7	3	1	8	2	0	0	2	38	0	2	72	0	0	1	0	1	0	1	1	0	0	2	1	0	0	0
ENSG00000264116.3	1	0	0	0	0	0	0	0	0	0	0	0	0	0	0	0	0	0	0	0	1	0	0	0	0	0	0	0	0	0	0	1	0	0	0	0	0	0	0	0	0	0	0	0	0	0	0	0	0
ENSG00000057019.14	3029	759	448	722	449	516	879	1890	738	715	780	1165	1100	345	962	515	417	653	896	991	602	619	1312	804	922	815	1055	1095	137	441	6775	2193	1271	1891	1107	622	715	280	6893	197	1289	842	205	9923	1628	2528	585	464	1683
ENSG00000188735.11	456	794	220	380	414	451	369	533	541	512	593	552	231	512	334	288	360	502	441	483	499	447	466	441	601	331	413	624	146	310	465	1168	799	346	1231	364	889	356	851	253	627	1320	216	737	1197	448	200	286	1215
ENSG00000139910.18	989	150	93	145	139	124	289	460	200	240	189	430	338	114	199	112	83	247	197	221	222	185	444	198	279	165	389	44	0	9	265	107	16	5	13	3	3	9	119	2	46	16	14	76	104	389	36	5	6
ENSG00000175773.11	13	18	12	21	11	13	27	11	21	4	37	13	10	14	23	5	9	29	6	22	19	30	7	14	51	28	8	8	1	7	0	17	7	3	7	10	13	5	11	2	14	30	15	3	20	4	13	0	17
ENSG00000227028.5	4	3	0	1	4	4	4	3	1	0	3	2	3	2	4	2	4	1	2	4	1	2	1	1	2	2	5	3	1	0	682	10	4	192	4	0	1	2	0	0	0	5	1	1	3	1	4	1	3
ENSG00000226644.4	1	1	1	4	2	4	12	3	1	5	8	3	1	4	8	2	0	4	3	7	0	4	3	5	11	4	1	65	2	10	0	50	39	0	34	3	5	20	7	20	11	32	43	6	9	11	6	11	29
ENSG00000124171.7	60	1669	410	926	682	372	264	284	438	538	1191	323	189	545	314	938	204	809	770	422	976	499	452	764	563	633	335	753	271	284	1249	644	564	859	985	529	581	413	852	245	1909	1220	173	272	391	520	370	334	643
ENSG00000255394.4	0	1	0	0	0	0	0	1	0	0	0	0	1	1	0	0	0	0	0	1	0	0	0	0	0	1	0	0	0	4	14	0	0	9	0	0	18	0	0	1	0	0	0	8	0	2	0	0	12
ENSG00000212153.1	0	0	0	0	0	0	0	0	0	0	0	0	0	0	0	0	0	0	0	0	0	0	0	0	0	0	0	0	0	0	0	0	0	0	0	0	0	0	0	0	0	0	0	0	0	0	0	0	0
ENSG00000267919.1	0	0	0	0	0	0	0	0	0	0	0	0	0	0	0	0	0	1	0	0	0	0	0	0	0	0	0	0	0	0	2	3	0	0	2	0	0	0	0	0	0	1	0	2	0	0	0	0	0
ENSG00000153823.17	2385	3111	1055	3410	2157	2194	3542	2153	2578	4560	3996	2503	3493	1787	3974	3091	1273	2953	3695	2663	3368	2329	2530	2157	3181	2629	1972	623	109	353	1030	868	365	67	353	136	1379	61	904	28	2993	517	319	582	796	615	131	49	744
ENSG00000254631.4	1	5	1	1	5	0	0	2	2	3	1	1	0	2	3	1	0	5	5	3	0	0	2	1	1	1	0	2	0	1	18	6	6	9	3	1	6	2	5	1	1	12	0	2	4	0	0	0	1
ENSG00000204574.11	3293	6110	2073	5465	3316	3859	3041	4440	3555	4942	6597	4625	2335	3651	3135	4915	2211	5632	5053	4603	3818	4050	4382	5368	4880	4295	3406	6774	999	1701	995	6165	5996	498	6697	1727	5168	2741	7641	1470	5977	6742	1607	7174	5795	3529	2382	2308	5426
ENSG00000089169.13	45	29	8	13	17	34	16	56	5	18	34	85	9	2	6	7	12	15	24	29	34	12	25	26	23	35	35	4	1	1	6	1	13	30	9	0	1	0	13	3	5	2	1	3	6	16	5	2	1
ENSG00000236323.1	0	0	0	0	0	0	0	0	0	0	0	0	0	0	0	0	0	0	0	0	0	0	0	0	0	0	0	0	0	0	0	0	0	0	0	0	0	0	0	0	0	0	0	0	0	0	0	0	0
ENSG00000229283.1	0	0	0	0	0	0	0	0	0	0	0	0	0	0	0	0	0	0	0	0	0	0	0	0	0	0	0	0	0	0	0	0	0	0	0	0	0	0	0	0	0	0	0	0	0	0	0	0	0
ENSG00000259135.1	2	6	3	3	6	4	0	4	5	3	3	1	0	7	5	6	14	7	9	1	12	7	2	8	4	2	2	1	0	0	0	1	0	0	0	0	0	0	0	0	0	0	0	0	0	0	0	0	0
ENSG00000199454.1	0	0	0	0	0	0	0	0	0	0	0	0	0	0	0	0	0	0	0	0	0	0	0	0	0	0	0	0	0	0	4	0	0	20	0	0	0	0	0	0	0	0	0	0	0	0	0	0	0
ENSG00000271419.1	0	0	0	0	0	0	0	0	0	0	0	0	0	0	0	0	0	0	0	0	0	0	0	0	0	0	0	0	0	0	2	0	0	0	0	0	0	0	0	0	0	0	0	0	0	0	0	0	0
ENSG00000234099.1	0	0	0	0	1	0	0	0	0	0	0	0	0	0	0	0	0	0	0	0	0	0	0	0	0	0	0	0	0	0	0	0	0	0	0	0	0	0	0	0	0	0	0	0	0	0	0	0	1
ENSG00000198431.14	3609	6252	3940	6290	7283	4903	4139	7401	4967	8181	9704	4581	6844	5035	4742	6059	6983	5741	7465	5623	5907	5112	6511	8360	5935	7892	4371	8987	647	2527	4060	8479	5907	3962	10988	2703	5329	5685	9317	2347	8386	6865	1528	7003	7199	4809	2414	2650	3520
ENSG00000274341.1	9	9	3	2	5	5	3	7	6	2	2	11	6	3	7	1	3	3	4	7	3	9	6	5	4	6	3	12	0	0	38	11	4	5	59	8	2	4	10	1	4	32	0	2	14	4	3	1	19
ENSG00000222658.1	0	0	0	0	0	0	0	0	0	0	0	0	0	1	0	0	0	0	0	0	0	0	0	0	0	0	0	0	0	0	0	0	0	12	0	0	0	0	0	0	0	0	0	0	0	0	0	0	0
ENSG00000232526.1	0	0	0	0	0	0	0	0	0	1	0	1	0	0	0	0	0	0	0	0	1	0	1	0	0	0	0	0	0	0	0	0	0	0	0	0	0	0	0	1	0	1	0	0	1	1	0	0	1
ENSG00000216835.3	0	0	0	1	0	0	0	0	1	0	0	0	1	0	0	2	2	0	0	1	0	2	0	0	0	2	0	0	0	0	0	1	5	0	0	0	1	1	0	0	2	3	1	0	3	1	0	3	1
ENSG00000240205.3	0	0	0	0	0	0	0	0	0	0	0	0	0	0	0	0	0	0	1	0	0	0	0	0	0	0	0	0	0	0	2	0	0	0	0	0	0	0	1	0	0	0	1	0	0	0	0	0	0
ENSG00000237801.4	1	0	0	0	0	0	0	0	0	0	1	0	1	0	1	0	0	0	0	1	1	0	0	0	0	0	0	0	0	3	0	0	1	0	0	2	0	0	0	5	0	0	1	1	0	0	0	1	1
ENSG00000233424.2	0	2	0	0	0	0	0	0	0	0	0	0	0	0	0	0	0	0	0	0	0	0	0	0	0	0	0	0	0	0	0	0	0	0	0	0	0	0	0	0	0	0	1	0	0	0	0	0	0
ENSG00000125266.6	3151	3957	5725	9559	11672	7261	4332	5196	8613	8512	9639	6771	2604	4757	4518	6998	5877	15326	6936	7454	8270	7109	7466	8106	10335	6770	4598	8958	857	3076	1754	20129	8894	1809	20938	3084	4168	6525	19518	1364	8855	7913	1290	5523	5884	4316	2035	3462	8438
ENSG00000111700.11	0	0	1	4	3	2	2	5	4	3	1	4	1	1	1	0	1	1	2	0	0	3	2	2	0	3	2	8	0	175	258	207	5	230	267	3	33	4	232	1	122	285	37	188	37	24	23	3	75
ENSG00000274124.1	12	2	3	2	1	1	5	0	7	4	2	3	5	2	2	0	1	4	1	6	1	3	3	2	5	2	2	3	0	0	18	6	4	14	3	5	4	0	4	0	2	4	0	2	4	4	2	1	11
ENSG00000169442.7	176	687	348	792	703	2516	918	274	748	1408	1343	907	1816	2885	1978	1316	1760	1261	1320	2744	1593	1640	750	733	830	700	789	657	32	160	284	546	231	131	56	94	519	136	2749	238	233	359	135	3049	2626	470	316	454	144
ENSG00000164134.11	1430	1204	954	2393	1139	1320	1531	1755	1276	2659	2317	1733	1756	1503	1638	2075	1792	1880	2046	1974	869	1632	2184	1900	1809	1299	1489	4550	578	1125	3476	3982	3786	2164	5165	1657	2666	2466	2225	493	3006	4531	853	3820	4246	1569	1655	1574	3251
ENSG00000171858.16	9223	15679	5254	17797	6968	14518	17666	7682	14948	20368	22511	16136	25038	15587	20343	14445	30552	18903	17544	13624	12050	17857	10616	18022	19335	14646	9312	29599	7983	17679	2245	20406	33315	2029	53623	5757	19799	62773	16770	3231	53165	50282	104453	18996	31784	10029	17697	9278	34292
ENSG00000254785.1	1	0	0	0	0	0	0	0	0	0	1	0	0	0	0	0	0	0	0	0	0	0	0	0	0	0	0	0	0	0	0	0	0	0	0	0	0	0	0	0	0	0	0	0	0	0	0	0	0
ENSG00000249320.1	0	0	0	0	0	0	0	0	0	0	0	0	0	0	0	0	0	0	0	0	0	0	0	0	0	0	1	1	0	0	0	0	0	0	0	0	0	0	0	0	0	0	0	1	0	0	1	0	0
ENSG00000231475.3	117	118	930	2560	455	5322	54	292	179	2799	2683	89	506	1442	622	1474	825	4746	432	2377	1481	3295	648	1650	2783	2247	824	410	61	237	150	977	473	11	0	25	255	2	1043	70	5	277	0	3210	2368	865	322	983	36
ENSG00000251243.1	0	0	0	0	0	0	0	0	0	0	0	0	0	0	0	0	0	0	0	0	0	0	0	0	0	0	0	0	0	0	0	0	0	0	0	0	0	0	0	0	0	0	0	0	0	0	0	0	0
ENSG00000225811.1	0	0	0	0	1	0	0	0	0	0	0	0	0	0	0	0	0	0	0	0	0	0	0	0	0	0	0	0	0	0	0	0	0	0	0	0	0	0	0	0	0	0	0	0	0	0	0	0	0
ENSG00000270891.1	0	0	0	0	0	0	0	0	0	0	0	0	0	0	0	0	0	0	0	0	0	0	0	0	0	0	0	0	0	0	0	0	0	0	0	0	0	0	0	0	0	0	0	0	0	0	0	0	0
ENSG00000266222.1	0	0	0	0	0	0	0	0	0	0	0	0	0	0	0	0	0	0	0	0	0	0	0	0	0	0	0	0	0	0	31	0	0	6	0	0	0	0	0	0	0	0	0	0	0	0	0	0	0
ENSG00000264505.1	0	0	0	0	0	0	0	0	0	0	0	0	0	0	0	0	0	0	0	0	0	0	0	0	0	0	0	0	0	0	0	0	0	0	0	0	0	0	0	0	0	0	0	0	0	0	0	0	0
ENSG00000184260.5	12	16	7	20	13	16	20	6	16	39	16	25	21	32	28	53	18	14	28	16	14	20	12	25	10	11	17	20	10	25	323	31	9	313	22	8	20	35	11	19	17	37	56	30	18	13	4	7	31
ENSG00000148926.8	293	976	502	1807	1075	1208	1007	1350	1525	4960	1694	1023	3196	1198	811	1637	398	969	2120	697	1642	771	911	2173	1240	1363	1152	1365	85	926	2923	1341	889	682	317	927	884	434	544	357	407	887	335	2804	1269	1103	317	252	367
ENSG00000198954.5	1260	1064	705	1555	905	1098	818	984	1087	1491	1643	1100	1012	962	1052	1423	756	1410	1399	968	1164	1020	1233	1752	1374	1156	1002	1153	164	577	1270	1504	1123	323	1534	631	858	447	1193	753	1019	1950	306	1546	1247	1329	455	454	1374
ENSG00000243849.1	2	0	1	0	2	0	1	0	0	0	1	1	0	0	1	0	0	2	1	2	0	0	0	1	1	0	1	2	0	1	46	2	4	7	2	1	2	0	1	0	1	3	0	0	2	0	0	0	2
ENSG00000146243.12	420	163	88	207	100	138	273	244	209	146	275	237	384	132	402	180	219	165	235	239	93	258	217	217	297	217	231	431	82	152	631	418	359	308	433	169	369	681	173	114	540	258	186	258	557	248	150	134	527
ENSG00000270842.1	0	0	0	0	0	0	0	0	0	0	0	0	0	0	0	0	0	0	0	1	0	0	0	0	0	0	0	0	0	0	13	0	0	4	0	0	0	0	0	2	0	0	0	1	0	0	0	0	0
ENSG00000254089.1	0	0	0	0	0	0	0	0	0	0	0	0	0	0	0	1	0	0	0	0	0	0	0	0	0	1	0	0	0	0	0	0	0	0	0	0	0	0	0	0	1	0	0	0	0	0	0	0	0
ENSG00000212604.1	0	0	0	0	0	0	0	0	0	0	0	0	0	0	0	0	0	0	0	0	0	0	0	0	0	0	0	0	0	0	0	0	0	0	0	0	0	0	0	0	0	0	0	0	0	0	0	0	0
ENSG00000215252.10	174	189	120	72	149	79	111	71	227	143	117	347	38	252	94	74	51	148	131	256	125	176	250	106	217	96	182	492	101	128	2577	1385	408	224	693	63	678	7	638	76	253	665	38	109	467	110	121	233	722
ENSG00000242079.1	0	0	0	0	0	0	0	0	0	0	0	0	0	0	0	0	0	0	0	0	0	0	0	0	0	0	0	0	0	0	0	0	0	0	0	1	0	0	0	0	0	0	0	0	0	0	0	0	0
ENSG00000189023.9	0	0	0	0	0	0	0	0	0	0	0	0	0	0	0	0	0	0	0	0	0	0	0	0	0	0	0	0	0	0	0	0	0	0	0	0	0	0	0	0	2	0	0	0	0	0	0	0	0
ENSG00000134490.12	201	188	100	319	167	207	232	194	252	368	318	242	265	230	206	184	221	249	255	271	171	222	255	258	246	181	184	1024	55	159	492	629	353	262	415	228	571	542	374	189	601	313	467	565	455	259	117	146	602
ENSG00000264803.1	0	0	0	0	0	0	0	0	0	0	0	0	0	0	0	0	0	0	0	0	0	0	0	0	0	0	0	0	0	0	0	0	0	0	0	0	0	0	0	0	0	0	0	0	0	0	0	0	0
ENSG00000177600.7	19149	30936	12691	39925	17495	31557	35271	17769	26335	36865	50922	35995	32907	32590	41509	32660	35649	42253	37081	30964	26567	35242	23746	39389	40552	33061	22958	38609	8218	29731	2972	36357	31071	2982	73220	12789	52754	51977	24902	12724	35306	70384	44506	32477	40627	22682	13933	19201	61124
ENSG00000198040.9	1122	668	426	791	489	448	798	849	788	461	815	929	659	473	677	340	329	641	551	703	458	700	818	751	908	595	645	624	311	198	2174	1488	1139	636	2637	604	771	983	1936	320	764	1318	165	936	1361	633	703	541	2462
ENSG00000116539.9	5596	4484	1951	4901	3476	2934	2899	5189	3551	2734	5002	3686	2144	2849	2180	3496	1164	3940	4399	4171	3531	3588	4384	4262	5007	3746	2581	3270	443	763	8827	10486	4030	2920	3565	1111	3199	2288	5545	529	3389	2953	532	3404	4554	3079	1633	1033	3704
ENSG00000101438.3	0	2	0	15	1	2	1	0	0	3	7	4	0	5	2	7	1	17	3	0	2	2	1	2	28	9	4	2	0	0	0	1	0	0	0	1	1	0	3	0	0	0	1	1	0	0	0	1	0
ENSG00000213614.8	2031	3654	1327	3540	1699	2669	3556	2072	3065	3000	3815	2402	2781	2649	3775	2420	1543	3053	3138	3250	2341	2938	2099	3607	3880	3170	2281	3742	291	2086	2190	5713	2169	512	1733	1520	2601	3342	6271	1923	1781	2483	877	4149	3466	3140	1217	977	5060
ENSG00000162365.10	0	9	0	0	0	0	0	0	0	0	0	1	0	0	0	0	0	0	0	0	0	0	0	0	1	0	1	1	0	0	74	1	0	0	0	0	0	0	1	0	1	2	0	0	0	1	0	0	3
ENSG00000200790.1	0	0	0	0	0	0	0	0	0	0	0	0	0	0	0	0	0	0	0	0	0	0	0	0	0	0	0	0	0	0	0	0	0	0	0	0	0	0	0	0	0	0	0	0	0	0	0	0	0
ENSG00000209082.1	15	25	8	27	24	12	5	25	39	19	27	74	5	34	3	11	10	23	10	8	38	24	4	14	9	36	9	4	26	185	22	4	9	177	10	46	31	38	1	2	18	10	46	8	0	2	36	63	20
ENSG00000254503.1	2	3	5	6	1	8	10	5	8	4	6	12	4	10	8	6	3	8	8	6	5	17	9	6	4	7	8	25	0	1	75	23	19	8	4	7	47	0	24	5	4	12	0	24	31	11	16	1	6
ENSG00000258934.1	0	0	0	0	0	0	0	0	0	0	0	0	0	0	0	0	0	0	0	0	0	0	0	0	0	0	0	0	0	0	0	0	0	0	0	0	0	0	0	1	0	0	0	0	0	0	0	1	0
ENSG00000242445.1	8	23	8	27	6	17	4	9	20	34	33	14	14	19	15	20	24	17	19	9	14	20	5	21	27	26	6	25	2	8	8	12	18	47	26	3	22	28	8	88	7	28	14	31	21	3	9	3	29
ENSG00000225974.1	0	0	0	0	0	1	0	0	0	0	0	1	0	0	0	1	0	0	1	0	0	0	0	0	0	0	0	0	0	0	0	0	0	11	0	0	0	0	0	0	0	0	0	0	0	0	0	0	0
ENSG00000279971.1	1	0	0	0	1	1	1	1	0	3	1	1	0	0	0	1	0	2	0	0	0	0	0	1	0	0	0	1	0	0	42	0	1	2	2	1	0	0	0	0	1	0	0	0	1	1	0	0	3
ENSG00000230165.1	0	0	0	0	0	0	0	0	0	0	0	0	0	0	0	0	0	0	0	0	0	0	0	0	0	0	0	0	0	0	8	1	0	2	3	0	0	0	0	0	0	1	0	0	0	0	0	0	2
ENSG00000180881.18	126	50	49	84	62	81	127	65	93	54	81	111	128	90	120	72	86	69	46	71	88	78	53	104	74	70	51	27	10	57	287	273	165	32	219	37	52	410	216	33	56	47	24	68	167	52	66	127	107
ENSG00000197329.10	1256	4123	2210	3113	2552	1963	2062	1584	2502	2945	3538	2449	1885	2039	2030	2551	1888	3060	3227	2440	2768	2159	2060	2826	3344	2078	1910	2544	293	706	5261	3801	1470	2471	3304	662	1373	3208	3053	724	2012	3122	552	2952	3470	2018	1606	1186	3948
ENSG00000136149.6	239	135	121	223	119	196	337	155	251	309	287	333	400	215	423	162	421	251	195	320	123	254	157	180	236	352	215	275	63	190	23	295	309	17	536	47	425	408	224	112	175	787	293	308	408	240	142	63	498
ENSG00000179611.3	18	171	8	39	23	39	29	17	52	65	67	44	23	51	30	41	15	33	73	49	43	62	36	49	42	56	24	97	10	54	11	75	73	1	145	49	71	35	119	69	89	70	57	59	87	33	43	74	88
ENSG00000263072.4	184	255	125	163	105	163	196	105	255	141	264	242	138	237	189	150	124	206	163	259	119	282	240	157	174	173	115	478	96	126	207	445	364	43	339	201	126	155	282	77	146	562	53	123	326	114	82	91	692
ENSG00000233124.1	0	0	0	0	3	1	0	0	0	1	0	0	0	0	0	0	0	1	0	0	0	0	0	0	0	0	0	0	0	0	6	1	0	0	2	0	0	0	2	0	0	0	0	0	0	0	1	0	0
ENSG00000104341.15	1897	5725	2034	3830	2173	2263	2702	2334	2101	5430	4447	3235	3576	1919	3051	3384	2704	3505	4234	1974	2077	2871	2325	4192	3202	4468	2237	13066	766	2771	3314	11159	5049	1990	16379	367	2647	14532	3571	308	19053	12091	6682	7141	8314	4891	4565	12628	5618
ENSG00000248967.1	0	0	0	0	0	1	0	0	1	0	0	0	0	3	1	0	0	0	1	1	0	1	0	0	0	0	0	0	0	0	27	0	0	11	0	0	0	0	0	0	0	0	0	2	1	0	0	0	0
ENSG00000276393.1	0	1	0	1	0	0	0	0	0	1	0	0	0	0	0	1	0	0	0	0	1	0	2	0	1	0	1	0	0	0	83	0	0	28	0	0	0	0	0	0	0	0	0	0	1	0	0	0	3
ENSG00000276649.1	5	53	2	13	2	5	8	7	9	8	11	3	8	2	13	4	6	10	15	13	2	7	7	11	8	7	10	5	0	9	129	12	21	10	4	4	7	83	6	6	4	2	0	20	16	8	4	0	2
ENSG00000268892.1	0	0	0	0	0	0	0	0	0	0	0	0	0	0	0	0	0	0	0	0	0	0	0	0	0	0	0	0	0	0	0	0	0	0	0	0	1	0	1	0	0	0	0	0	0	0	0	0	0
ENSG00000241225.2	0	0	0	0	0	0	0	0	0	0	0	0	0	0	0	0	0	0	0	0	0	0	0	0	0	0	0	0	0	0	0	0	0	0	0	0	0	0	0	0	0	0	0	0	0	0	0	0	0
ENSG00000092203.12	3917	5246	1846	5076	3204	3634	3365	3586	3742	4473	5368	3785	3359	3707	4093	4528	3035	4697	5020	4034	4161	3753	3345	5123	5209	4291	2912	4138	310	1334	1923	5943	2763	767	4018	1257	2942	2511	4808	1550	5095	4002	1240	3909	3111	2792	1682	1595	3454
ENSG00000229808.1	5	6	0	2	9	4	12	7	5	2	9	4	2	5	3	11	7	3	4	8	3	3	8	8	3	7	7	16	4	4	24	18	7	0	16	9	7	2	9	1	0	9	0	11	12	5	2	2	12
ENSG00000203875.9	3770	1795	1536	7060	2667	4601	3590	3329	4607	4079	7523	3657	2004	3297	4602	2754	1421	5803	963	1112	927	1206	2353	1146	4172	5353	754	13172	370	3563	1848	3764	1519	2035	8818	2615	6384	4092	5933	3272	2210	8722	1765	6037	2309	7676	2225	2329	3147
ENSG00000266957.1	1	3	2	0	1	0	0	2	2	0	2	4	0	0	0	0	0	1	1	2	1	1	1	0	2	1	0	2	0	0	0	7	0	0	1	0	1	0	0	0	0	0	0	1	5	1	0	0	0
ENSG00000134758.12	649	1775	1145	2402	2001	1678	1997	1406	1970	2258	3784	1868	2332	1969	2373	2266	2204	2553	3159	2319	2534	1805	1547	2250	2393	2194	1307	1668	174	771	2470	1995	1029	1377	1203	939	1639	831	1496	335	1463	1355	425	1502	1292	940	679	292	1666
ENSG00000203952.8	13	4	2	2	0	2	5	6	2	2	3	9	23	3	4	1	1	1	2	3	6	0	5	2	1	0	7	0	0	3	7	3	1	2	1	0	2	0	1	0	0	8	0	5	1	6	3	0	5
ENSG00000213171.2	2	11	9	7	7	9	21	11	12	9	15	14	8	15	17	9	5	59	15	7	10	22	9	16	11	7	12	1	0	2	1	23	12	2	3	7	7	0	4	0	3	10	2	4	3	14	1	1	27
ENSG00000235656.1	0	0	0	0	0	0	0	0	0	0	0	0	0	0	0	0	0	0	0	0	0	0	0	0	0	0	0	1	0	1	10	0	0	7	1	0	0	0	0	2	0	0	0	0	0	0	0	1	0
ENSG00000230170.1	0	2	1	3	1	0	1	0	3	2	3	1	1	1	0	1	1	1	2	3	2	5	2	3	5	0	1	2	1	3	2	1	4	5	1	2	3	4	1	1	2	3	2	5	6	2	4	2	5
ENSG00000257368.2	0	0	1	0	0	0	0	0	0	0	0	0	0	0	0	0	0	0	0	0	0	0	0	0	0	0	0	0	0	0	1	0	0	0	0	0	0	1	0	0	0	0	0	0	1	0	0	0	0
ENSG00000104375.14	1018	1026	237	593	273	379	504	706	441	763	557	596	1258	309	604	646	381	428	674	483	334	335	587	491	578	364	489	1524	118	295	2167	1565	1004	682	2197	397	729	1885	1400	266	1511	1315	426	1693	1068	1099	947	1305	779
ENSG00000105717.12	13	34	36	24	55	67	33	28	88	45	55	94	15	60	58	35	24	54	49	65	35	67	63	38	69	25	37	290	24	57	60	289	106	48	216	90	137	101	309	95	83	426	15	245	198	63	54	150	384
ENSG00000156042.16	27	43	24	46	33	31	66	21	60	17	36	70	19	37	25	22	38	50	26	53	21	54	57	41	70	50	24	41	11	28	626	115	90	105	150	80	42	45	32	2	36	105	1	54	59	24	2	26	235
ENSG00000240511.1	0	0	0	0	0	0	0	0	0	0	0	0	0	0	0	0	0	0	0	0	0	0	0	0	0	0	0	0	0	0	0	0	0	0	0	0	0	0	0	0	0	0	0	0	0	0	0	0	0
ENSG00000255431.1	0	0	0	0	0	0	0	0	0	0	0	0	0	0	0	0	0	0	0	0	0	0	0	0	0	0	0	0	0	0	0	0	0	0	0	0	0	0	0	0	0	0	0	1	0	0	0	0	0
ENSG00000142082.13	882	1443	402	1391	742	1089	866	540	1163	874	1550	1369	657	1167	1065	808	805	1216	1199	995	1045	1158	678	1041	1479	1399	846	990	132	478	463	1011	716	100	1024	371	973	387	888	618	746	1516	415	724	1293	672	266	294	1378
ENSG00000235483.1	0	0	0	0	0	0	0	0	0	0	0	0	0	0	0	0	0	0	0	0	0	0	2	1	0	0	0	0	0	0	0	0	0	0	0	0	0	0	0	0	0	1	0	0	0	1	0	0	0
ENSG00000109189.11	550	477	418	946	449	553	742	559	656	787	875	697	570	671	718	636	413	686	826	691	460	669	721	865	928	624	578	756	82	345	1503	1341	814	570	1060	318	725	728	980	179	584	864	206	879	1113	606	427	303	1061
ENSG00000145685.12	2397	6125	2479	4715	3885	3275	1931	3403	3421	4091	5781	2983	2804	2511	2054	5514	2053	4366	4569	3121	6454	3219	2826	6268	4930	4315	2717	2629	181	980	6480	3642	3045	2030	2616	1386	2747	1030	6699	964	1951	3051	441	6557	3404	3196	1535	1392	3000
ENSG00000188525.3	1	0	0	0	0	0	0	0	0	0	0	0	0	0	0	0	0	0	0	0	1	0	0	0	0	0	0	1	0	0	0	0	0	2	0	0	0	0	3	0	0	0	0	22	21	1	0	0	0
ENSG00000165269.11	56	2782	384	785	665	541	281	181	603	143	805	468	84	479	173	278	471	887	396	342	1029	476	575	935	528	490	785	54	42	38	365	319	120	20	335	129	191	347	356	126	64	245	53	598	793	69	39	19	355
ENSG00000128463.11	2360	3609	1275	3255	1826	2433	2494	1968	2595	3528	3606	2613	3934	2412	3739	2784	3714	3130	3050	2499	2679	2513	2190	3054	3004	2755	2040	3763	462	1593	980	4584	2111	438	3804	1082	2493	3631	3563	1410	3048	4311	2245	2936	2414	2167	1275	764	2194
ENSG00000221616.1	0	0	0	0	0	0	0	0	0	0	0	0	0	0	0	0	0	0	0	0	0	0	0	0	0	0	0	0	0	0	0	0	0	0	0	0	0	0	0	0	0	0	0	0	0	0	0	0	0
ENSG00000267054.1	0	0	0	1	0	0	0	1	0	0	0	0	0	0	0	0	0	0	0	1	0	0	0	0	0	2	0	0	0	0	5	0	0	0	0	0	0	0	0	0	0	0	0	1	3	0	1	0	0
ENSG00000100031.17	208	12544	410	2506	783	474	604	1177	2531	1956	1476	3272	619	592	1618	1128	1110	4234	1070	777	1045	692	730	3172	3129	2755	545	1344	47	56	63	811	845	2	377	105	582	131	578	510	457	482	386	917	708	981	1143	1313	708
ENSG00000176253.2	0	0	0	0	0	0	0	0	0	0	0	0	0	0	0	0	0	0	0	0	0	0	0	0	0	0	0	0	0	0	0	0	0	1	0	0	0	0	0	0	0	0	0	0	0	0	0	0	0
ENSG00000111671.8	186	623	215	448	352	446	287	302	522	590	770	582	307	699	713	495	509	713	538	281	554	441	346	437	551	507	326	611	35	315	115	663	481	97	721	100	593	230	753	146	450	2587	286	542	311	281	208	278	1034
ENSG00000201955.1	0	0	0	0	1	0	0	0	0	0	0	1	0	0	0	0	0	0	1	0	0	0	0	0	0	0	0	0	0	0	67	1	0	25	0	0	0	0	0	0	0	2	0	0	0	0	0	0	0
ENSG00000251998.1	0	0	0	0	0	0	0	0	0	0	0	0	0	0	0	0	0	0	0	0	0	0	0	0	0	0	0	0	0	0	0	0	0	0	0	0	0	0	0	0	0	0	0	0	0	0	0	0	0
ENSG00000249094.2	0	1	0	0	0	0	0	0	1	0	2	0	0	0	0	0	0	1	1	0	0	0	0	1	0	0	0	0	0	0	0	0	0	0	0	0	0	0	0	0	0	0	0	1	2	0	0	0	0
ENSG00000139645.9	2747	3762	1703	4176	3056	3450	2410	3560	3843	3296	5418	3965	1511	3221	2255	3928	1372	4258	5297	4281	3702	4155	4497	4747	4799	3677	2525	3843	528	1445	3554	6403	4742	2647	3744	1469	5773	883	4229	912	3121	5078	977	6607	6041	2985	1480	1438	4809
ENSG00000263357.1	0	0	0	0	0	0	0	0	0	0	0	0	0	0	0	0	0	0	0	0	0	0	0	0	0	0	0	0	0	0	0	0	0	0	0	0	0	0	0	0	0	0	0	0	0	0	0	0	0
ENSG00000258012.1	1	1	1	1	2	1	1	0	2	0	2	0	0	3	0	1	0	0	0	0	0	1	2	0	0	0	0	0	0	11	110	0	1	71	0	13	0	0	1	12	0	4	5	0	0	1	2	1	4
ENSG00000101384.10	3298	3799	3265	6199	6660	5458	3331	4678	7308	7851	7287	7018	2243	3472	2703	4806	2823	8577	6862	5826	4632	5061	5915	6641	6260	5545	3033	8866	691	1944	3714	9583	5254	1076	7473	2406	3623	3181	8090	1888	4144	4780	1513	8802	9630	4406	2017	858	16911
ENSG00000164180.12	385	905	516	915	752	612	738	492	1060	892	1047	735	650	706	724	804	858	788	901	886	683	683	748	1007	1033	685	524	806	102	261	2337	973	973	1295	1516	446	412	913	786	238	791	1803	155	530	1114	452	391	253	997
ENSG00000267250.1	0	0	0	0	0	0	4	1	0	0	1	1	0	1	0	1	0	0	0	1	0	0	3	0	1	2	1	0	0	0	0	0	0	0	0	0	0	0	0	0	0	0	0	1	0	1	0	0	0
ENSG00000264233.1	0	0	0	0	0	0	0	0	0	0	0	0	0	0	0	0	0	0	0	0	0	0	0	0	0	0	0	0	0	0	0	0	0	0	0	0	0	0	0	0	0	0	0	0	0	0	0	0	0
ENSG00000197320.5	3	3	0	0	0	0	0	0	0	0	2	0	0	0	0	0	0	1	0	1	0	0	1	0	0	10	3	1	0	0	0	0	0	0	0	0	0	0	2	0	0	0	0	1	0	0	0	0	0
ENSG00000134444.12	859	2335	1317	2638	1935	1752	2239	1633	2519	2346	3170	2150	1478	1951	1948	2631	1672	2434	2943	2676	1998	1823	2553	2393	2668	1780	1469	2743	243	734	2608	4472	1622	1748	2366	1091	2287	705	2883	690	1520	1500	359	2131	1677	1058	579	490	3231
ENSG00000224541.1	1	2	5	4	0	1	3	1	1	1	1	2	0	3	1	2	0	1	1	2	1	3	2	15	3	1	1	0	4	0	30	3	2	59	7	1	0	5	2	0	0	6	0	0	1	0	0	0	4
ENSG00000251209.6	22	24	19	43	50	41	22	23	48	20	69	29	10	19	13	17	81	77	45	46	80	30	30	37	67	29	31	7	2	4	258	60	52	6	18	45	64	7	18	2	7	6	90	0	2	1	22	6	20
ENSG00000233632.1	0	0	0	0	0	0	0	0	0	0	0	0	0	0	0	0	0	0	0	0	0	0	0	0	0	0	0	0	0	0	0	1	0	0	0	0	0	0	0	0	0	0	0	0	0	0	0	0	0
ENSG00000248505.1	0	1	0	0	0	0	0	0	0	0	0	0	0	0	0	0	0	0	0	0	0	0	0	0	0	0	0	0	0	0	2	0	0	2	0	0	0	0	0	0	0	0	1	0	0	0	0	0	0
ENSG00000259791.1	0	0	0	0	0	0	0	0	0	0	0	0	0	0	0	0	0	0	0	0	0	0	0	0	0	0	0	0	0	0	0	0	0	0	0	0	0	0	0	0	0	0	0	0	0	0	0	0	0
ENSG00000061273.16	3780	1395	608	1797	1059	1960	2077	2567	1737	2567	2040	3025	1832	2119	2008	1189	869	1870	1675	2968	1571	2286	2842	1854	2056	1949	2072	3464	363	839	2135	5502	3080	427	3830	1208	3481	1509	7039	635	2683	2868	561	8971	6418	4393	1325	1067	4446
ENSG00000249684.4	3	8	7	5	13	14	24	6	24	15	9	9	8	11	10	4	3	20	15	17	7	13	8	7	16	7	2	23	1	15	12	33	13	11	17	10	40	0	12	10	6	27	15	7	8	3	1	6	33
ENSG00000278907.1	0	0	0	0	0	0	0	0	0	0	0	0	0	0	0	0	0	0	0	0	0	0	0	0	0	0	0	0	0	0	0	0	0	0	0	0	0	0	0	0	0	0	0	0	0	0	0	0	0
ENSG00000169933.11	582	13	16	4	21	11	23	302	4	40	11	103	59	1	59	6	10	6	37	11	63	14	83	20	41	44	79	9	0	0	5	10	4	7	1	0	0	1	2	0	5	0	0	10	1	48	2	0	0
ENSG00000222598.1	0	0	0	0	0	0	0	0	0	0	0	0	0	0	0	0	0	0	0	0	0	0	0	0	0	0	0	0	0	0	3	0	0	0	0	0	0	0	0	0	0	0	0	0	0	0	0	0	0
ENSG00000211863.1	0	0	0	1	0	0	0	0	0	0	0	0	0	0	0	0	0	0	1	0	0	0	1	0	0	0	0	0	0	0	19	1	0	13	0	0	1	0	1	0	0	0	0	0	1	0	0	2	0
ENSG00000129484.12	781	575	250	730	324	465	607	540	663	768	738	622	716	490	597	728	556	584	718	680	367	575	558	580	592	404	479	1093	63	337	532	1395	538	178	2051	511	1044	803	930	942	1368	1209	245	1145	840	553	250	642	883
ENSG00000276144.1	0	0	0	0	0	0	0	0	0	0	0	0	0	0	0	0	0	0	0	0	0	0	0	0	0	0	0	0	0	0	0	0	0	0	0	0	0	0	0	0	0	0	0	0	0	0	0	0	0
ENSG00000229390.1	0	4	2	5	2	4	1	3	2	3	4	6	1	0	3	3	2	2	3	4	1	3	3	3	1	1	0	77	0	1	16	6	5	0	1	4	3	0	7	0	0	0	0	8	8	1	0	1	6
ENSG00000215480.4	0	0	0	0	0	0	0	0	0	0	0	0	0	0	0	0	0	0	0	0	0	0	0	0	0	0	1	0	0	0	1	0	0	0	0	0	0	0	0	0	1	0	0	0	0	0	0	0	0
ENSG00000172974.11	147	504	120	282	49	81	37	120	231	225	584	170	246	282	321	130	48	82	461	116	377	129	211	387	323	189	122	217	13	131	35	390	106	6	196	40	206	86	59	54	26	179	112	305	177	79	100	62	307
ENSG00000225359.1	1	0	0	0	0	0	0	0	0	0	0	0	0	0	0	0	0	0	0	0	0	0	0	0	0	0	0	0	0	0	0	0	0	0	0	0	0	0	0	0	0	0	0	0	0	0	0	0	0
ENSG00000224396.1	1	0	0	1	0	0	0	1	0	0	0	0	1	0	0	0	0	1	0	1	0	0	0	1	0	0	0	0	0	0	0	0	0	8	0	0	0	0	0	0	0	0	1	0	0	5	0	0	0
ENSG00000154133.13	1046	639	172	621	393	547	527	635	417	917	807	1111	421	333	418	366	285	536	513	505	299	639	917	724	847	810	576	1032	76	225	301	1895	856	54	413	170	323	451	1433	200	485	802	157	1933	1648	1310	525	213	178
ENSG00000152672.6	9	80	6	30	5	12	22	8	38	26	36	5	16	5	33	27	20	19	39	36	47	43	16	41	14	18	12	2	3	1	70	18	1	11	2	1	0	1	86	2	2	6	1	21	13	4	3	5	3
ENSG00000258581.2	1	3	0	3	0	1	3	1	5	2	3	4	4	2	2	7	2	0	2	0	0	4	2	5	2	0	0	8	1	4	176	6	0	117	2	1	2	0	1	0	2	2	8	7	6	1	0	4	7
ENSG00000128654.12	1126	1302	1073	1995	1183	1329	1357	941	1434	2015	2136	1467	1662	1245	1866	1681	1638	1839	2018	1460	1402	1261	1258	2043	1938	1491	1166	2600	209	737	679	2282	1500	423	3307	664	1178	2073	1443	1050	2109	2523	651	1746	1660	1030	654	539	2319
ENSG00000264400.2	0	0	0	0	1	0	1	0	0	0	0	2	0	1	0	0	0	0	0	1	0	0	1	0	3	0	1	0	0	1	0	0	0	0	0	0	0	0	0	0	0	0	0	0	0	0	0	0	0
ENSG00000225217.1	91	40	22	42	81	85	128	64	111	135	165	255	80	64	52	29	67	74	17	151	32	136	92	60	92	74	95	70	5	7	137	59	65	27	37	70	109	5	428	6	14	36	6	541	786	126	56	64	28
ENSG00000219867.1	0	0	0	0	0	0	0	0	1	0	0	0	0	0	0	0	0	0	0	0	0	0	0	0	0	0	0	0	0	1	0	0	0	0	0	1	0	0	0	4	0	0	0	0	0	0	0	0	0
ENSG00000200121.2	0	0	0	0	0	0	0	0	0	0	0	0	0	0	0	0	0	0	0	0	0	0	0	0	0	0	0	0	0	0	0	0	0	0	0	0	0	0	0	0	0	0	0	0	0	0	0	0	0
ENSG00000232515.1	0	0	0	0	0	1	0	0	0	0	0	0	0	0	0	0	0	0	1	0	0	1	0	0	1	0	0	0	0	1	0	0	0	0	0	0	0	0	0	0	0	0	0	0	0	0	0	3	0
ENSG00000212482.1	0	0	0	0	0	0	0	0	0	0	0	0	0	0	0	0	0	0	0	0	0	0	0	0	0	0	0	0	0	0	6	0	0	0	0	0	0	0	0	0	0	0	0	0	0	0	0	0	0
ENSG00000143556.7	2	1	0	2	0	0	1	0	0	2	0	2	0	0	0	0	0	0	0	0	1	0	1	0	0	0	1	6	1	0	0	1	0	1	12	1	0	0	1	0	0	0	6	5603	2	3	0	1	0
ENSG00000165813.15	1078	3372	1940	3263	3084	2067	1850	2128	2233	2454	3671	2227	1788	2044	1678	3464	1640	2793	3426	2440	3095	2284	2661	3251	2628	2353	1502	2289	201	506	5899	3977	1785	1897	2916	1220	2955	1103	2179	260	1652	1563	322	2534	2804	1462	1182	471	2793
ENSG00000222864.1	0	0	0	0	0	0	0	0	0	0	0	0	0	0	0	0	0	0	0	0	0	0	0	0	0	0	0	0	0	0	0	0	0	0	0	0	0	0	0	0	0	0	0	0	0	0	0	0	0
ENSG00000242150.2	0	0	0	0	0	0	0	0	0	0	0	0	0	0	0	0	0	0	0	0	0	0	0	0	0	0	0	0	0	0	0	0	0	0	0	0	0	0	0	0	0	0	0	0	0	0	0	0	0
ENSG00000235209.1	4	1	10	19	28	10	14	13	43	6	29	4	6	3	25	7	43	22	9	17	32	16	10	39	29	35	16	12	0	0	0	8	10	0	0	0	0	8	6	3	2	3	0	1	0	2	0	0	1
ENSG00000139651.10	1499	1569	638	1953	830	1423	1647	1202	1588	1343	2273	1507	1091	1536	1435	1222	848	1747	1573	1786	1116	1913	1348	1796	1929	1630	1215	1733	293	682	1303	2390	1630	593	1817	734	1724	872	2210	747	1910	2033	506	2120	2854	1348	842	735	1941
ENSG00000272853.1	8	24	12	23	22	29	28	22	23	25	19	20	24	25	38	17	28	29	25	32	12	28	20	28	21	22	19	37	4	16	21	38	18	5	27	12	16	29	16	7	32	80	14	40	49	9	11	16	86
ENSG00000172061.8	267	37	56	64	234	139	87	66	599	70	290	109	26	108	253	251	8	929	49	503	86	645	106	161	83	82	48	1539	120	12	5181	427	1217	389	395	315	665	182	4450	124	891	539	8	10308	3146	281	831	428	83
ENSG00000238317.2	0	0	0	1	0	0	1	1	3	2	1	3	1	1	0	1	1	0	3	1	0	0	0	0	4	0	0	7	0	0	90	2	1	163	2	0	0	3	1	0	1	1	0	1	1	1	1	1	5
ENSG00000270863.1	1	1	0	1	2	0	1	0	2	0	1	4	0	0	0	2	0	0	0	0	0	3	0	0	1	0	0	6	0	1	7	3	3	0	0	9	0	0	3	0	3	3	0	1	2	0	1	1	2
ENSG00000233942.1	1	6	0	2	0	3	1	2	1	0	0	3	3	0	2	0	1	2	3	1	1	3	4	4	4	1	1	1	2	1	0	2	0	0	2	3	0	2	2	0	0	3	1	0	0	0	2	0	4
ENSG00000119335.15	8853	9303	5154	13856	6026	8419	8766	9171	6926	12548	14040	10543	9756	8843	9759	10919	7888	10612	11983	12805	6946	9268	10557	11124	10234	8651	8395	27095	2730	5944	12789	20856	15501	8491	34302	6900	16739	13694	22777	5098	16091	29732	5018	21034	22133	14483	8305	7448	20401
ENSG00000207505.1	0	0	0	0	0	0	0	0	0	0	0	0	0	0	0	0	0	0	0	0	0	0	0	0	0	0	0	0	0	0	0	1	0	0	0	0	0	0	0	0	0	0	0	0	0	0	0	0	0
ENSG00000145819.14	1203	3313	2101	5009	3491	3154	2545	3758	3067	2854	6005	3138	1678	2242	1441	4254	1794	3825	4056	3416	5165	3141	3033	4730	3866	3458	1990	2283	375	1345	8286	6353	3663	1437	3665	1856	4525	912	4003	745	4641	3604	741	2411	3623	1184	1441	1272	6410
ENSG00000254734.1	0	0	0	0	0	0	0	0	0	0	0	0	0	0	0	0	0	0	0	0	0	0	0	0	0	0	0	0	0	0	0	0	0	0	0	0	0	0	0	0	0	0	0	0	0	0	0	0	0
ENSG00000249955.1	0	1	0	0	0	0	0	0	0	0	0	0	0	0	0	0	0	0	0	0	0	0	0	0	0	0	0	0	0	0	0	0	0	0	1	0	0	0	0	0	0	0	0	0	0	0	0	0	0
ENSG00000216710.1	0	0	0	0	0	1	0	0	0	1	0	0	0	0	0	0	0	0	0	0	0	0	0	1	0	0	0	0	0	0	0	0	0	0	0	0	0	0	0	1	0	0	0	0	0	0	0	0	0
ENSG00000259301.2	0	0	0	0	0	0	0	0	0	0	0	0	0	0	0	0	0	0	0	2	0	0	0	0	0	0	0	0	0	0	0	0	0	0	0	0	0	0	0	0	0	0	0	0	0	0	0	0	0
ENSG00000204335.3	190	33	8	38	7	35	108	37	51	55	56	46	68	22	109	19	12	36	56	106	30	45	58	53	37	36	40	502	42	202	24	732	121	9	524	119	434	1047	484	370	48	299	617	1857	238	1458	677	2901	917
ENSG00000243720.1	0	0	1	0	0	0	0	0	0	0	0	0	0	1	0	0	1	1	1	1	0	1	0	0	0	1	0	0	3	0	0	1	0	1	2	1	0	4	0	3	0	0	0	0	1	0	0	1	1
ENSG00000202014.1	0	1	0	0	0	0	1	0	0	0	1	1	0	0	0	0	0	1	0	0	0	0	1	0	0	0	0	0	0	0	22	1	1	1	0	0	0	1	1	0	0	0	0	0	0	0	0	0	0
ENSG00000119042.15	1115	2340	6335	13238	9824	8356	7350	7024	9845	8801	15526	8241	3057	9662	8625	10807	4145	11528	16552	11157	8800	10432	9906	12150	13859	10258	7572	5350	1163	1019	1333	5308	8854	1326	6528	1526	3071	820	1162	484	11423	9498	981	588	8712	407	1538	133	3558
ENSG00000214176.8	238	332	319	327	545	385	414	414	1003	409	443	888	238	531	355	238	357	596	445	727	374	642	561	472	542	335	289	588	137	233	1367	2159	1164	246	1592	556	638	266	1110	156	477	1219	108	865	1319	235	220	198	4124
ENSG00000222974.1	0	0	0	0	3	0	1	0	0	0	0	0	0	0	0	0	0	0	0	0	0	0	0	0	0	0	1	0	0	0	18	0	0	20	0	0	0	0	1	0	0	1	0	0	0	0	0	0	0
ENSG00000212993.4	4	5	8	18	19	18	12	13	16	23	9	45	13	21	15	13	13	32	20	23	16	21	37	13	6	21	9	1176	25	2	34	23	905	117	1232	8	275	263	38	127	921	324	24	88	355	22	165	315	38
ENSG00000272269.1	12	16	8	17	19	37	14	15	24	16	36	28	12	34	14	11	21	36	34	41	24	34	16	21	31	22	21	36	6	21	9	30	23	1	6	10	10	22	27	13	31	61	18	68	34	18	10	17	51
ENSG00000257474.4	1	3	0	1	4	2	1	2	2	0	4	6	0	2	0	0	0	1	4	0	3	0	5	0	1	2	0	3	3	0	62	0	1	76	1	7	0	0	1	0	0	0	1	0	0	2	0	1	4
ENSG00000085224.19	3853	2147	1272	2521	1744	1633	1810	2934	1854	1596	2692	2601	1310	1626	1527	1627	898	2245	2390	2910	1536	2012	2867	2067	2663	1946	1742	4608	518	511	12475	5648	3044	3544	2571	1293	2630	1722	4620	347	4528	2331	327	3397	4357	2805	3563	1230	3156
ENSG00000280817.1	0	0	0	0	0	0	0	0	0	0	0	0	0	0	0	0	0	0	0	0	0	0	0	0	0	0	0	0	0	0	28	0	0	7	0	0	0	0	0	0	0	0	0	0	0	0	0	0	0
ENSG00000165802.18	1922	6723	1277	1994	2479	3067	1901	2056	2246	2246	3912	2316	1256	2430	1529	2308	2203	2775	2046	2097	3748	2450	2264	5644	2921	2227	1998	3129	716	1494	890	5066	4830	557	5644	1382	6044	2333	10239	4819	3272	9657	1255	2354	42879	8577	758	1908	6791
ENSG00000271586.1	0	0	0	0	0	0	0	0	0	0	0	0	0	0	0	0	0	0	0	0	0	0	0	0	0	0	0	0	0	0	0	0	0	0	0	0	0	0	0	0	0	0	0	0	0	0	0	0	0
ENSG00000240895.1	0	0	0	0	0	0	0	0	0	0	0	0	0	0	0	0	0	0	0	1	0	0	0	0	0	0	0	0	0	0	0	0	2	0	1	0	0	0	1	0	0	1	0	0	0	0	0	0	0
ENSG00000231291.3	0	0	0	0	0	0	0	0	0	0	0	0	0	0	0	0	0	0	0	0	0	0	0	0	0	0	0	1	0	0	0	0	0	0	0	0	0	0	0	0	0	0	0	0	0	0	0	0	0
ENSG00000168757.11	0	0	0	0	0	0	0	1	0	0	0	0	0	0	0	0	0	0	0	0	0	0	0	0	0	0	0	0	0	0	0	0	0	0	0	0	0	0	0	0	0	0	0	0	0	0	0	0	0
ENSG00000231605.4	0	0	0	0	1	0	2	0	2	1	1	0	0	2	0	1	0	2	1	5	1	0	5	0	0	1	0	0	0	0	16	2	1	0	1	0	0	0	0	0	0	6	0	0	0	0	1	1	1
ENSG00000088367.19	3163	2721	2193	6091	3754	3401	2622	2974	3534	2987	6219	4911	1597	2536	2523	5606	2057	5035	4156	2843	4211	4639	3063	6922	5684	5272	3835	3491	1264	1059	1407	8186	5133	347	7546	1000	1995	3261	11135	924	11698	2002	1116	3709	4401	2771	4413	2095	6313
ENSG00000258438.3	0	0	0	0	0	0	0	0	0	0	0	0	0	0	0	0	0	0	0	0	0	0	0	0	0	0	0	0	0	0	3	0	0	0	0	0	0	0	0	0	0	0	1	0	0	0	0	0	0
ENSG00000259287.2	16	9	6	5	14	12	7	15	29	3	9	22	5	13	9	7	6	21	6	12	4	18	21	10	16	9	4	17	3	2	31	29	4	3	6	6	9	8	9	0	13	19	2	22	14	8	12	8	24
ENSG00000277946.1	0	0	1	0	1	0	0	0	0	0	0	0	0	0	0	0	0	0	0	0	0	0	0	1	0	0	0	0	0	0	2	0	0	0	0	0	0	0	0	0	0	0	0	0	1	0	0	0	0
ENSG00000261392.1	0	0	0	0	0	1	0	0	0	0	0	0	0	0	0	1	0	1	1	0	0	1	0	0	0	0	0	0	0	0	1	0	2	1	0	2	0	0	0	1	0	0	0	0	1	0	0	0	0
ENSG00000141295.12	767	4010	760	1686	1331	1442	1220	965	1495	1456	1664	1749	680	1776	1125	1355	1153	1736	1342	1047	1056	1836	1179	1218	1439	1323	885	966	254	754	90	2061	1011	75	2495	534	1475	585	1278	646	904	2663	521	1059	1662	827	373	825	2583
ENSG00000257398.5	0	1	0	2	0	0	3	3	5	2	0	1	2	0	3	0	1	5	1	2	1	4	0	3	1	1	1	0	0	0	0	1	0	3	0	0	0	0	3	0	0	0	0	4	5	1	0	0	0
ENSG00000232396.2	0	6	0	0	0	0	0	0	0	0	0	1	0	0	0	0	0	0	0	1	0	0	0	0	0	0	0	0	0	0	0	0	0	0	0	0	2	0	0	0	0	0	0	0	0	1	0	0	0
ENSG00000204449.3	0	0	0	0	0	0	0	0	0	0	0	0	0	0	0	0	0	0	0	0	0	0	0	0	0	0	0	0	0	0	0	0	0	0	0	0	0	0	0	0	0	0	0	0	0	0	0	0	0
ENSG00000181409.10	383	3371	102	373	475	236	1336	303	956	188	625	670	230	114	550	87	60	1164	124	629	135	382	235	176	304	486	207	395	84	93	196	704	414	101	2329	591	337	85	1138	307	330	694	35	207	251	386	170	113	764
ENSG00000271670.1	5	3	3	1	6	5	0	2	15	4	9	3	0	6	1	4	1	2	3	6	0	3	5	8	3	7	3	5	1	2	42	32	2	0	22	9	0	1	9	0	4	0	0	11	5	5	3	1	8
ENSG00000105991.7	35	195	54	174	92	154	138	86	144	147	223	107	82	159	148	163	71	209	131	145	104	119	117	164	124	139	81	79	19	32	86	328	245	25	263	36	52	313	324	12	222	75	21	148	187	54	54	12	83
ENSG00000236015.1	11	12	10	20	20	19	30	9	31	13	17	25	10	14	7	5	11	21	17	18	4	24	32	12	31	12	6	31	19	10	73	74	128	14	111	33	16	42	26	5	66	101	10	14	93	5	16	13	70
ENSG00000235077.1	1	41	0	12	8	7	15	8	10	13	18	15	5	7	5	10	22	14	7	13	6	13	5	16	11	2	2	7	2	3	0	2	5	0	3	2	14	1	0	4	1	10	3	0	0	3	2	0	5
ENSG00000164070.10	881	274	111	285	131	175	251	556	209	385	260	355	267	104	207	195	337	215	336	291	149	163	447	313	235	204	263	1240	6	690	741	1973	499	1880	1828	444	70	198	118	564	69	102	134	535	357	859	73	375	1009
ENSG00000198246.7	290	176	246	738	337	575	624	293	409	662	935	365	344	503	610	356	405	708	626	583	548	699	325	732	610	843	478	677	72	425	302	1126	786	81	1275	146	636	307	1476	284	853	1127	279	1080	941	529	296	324	1514
ENSG00000242268.2	0	0	1	0	0	1	0	0	1	1	1	2	0	1	0	1	0	0	0	0	0	0	2	0	0	0	2	0	0	0	0	0	1	10	0	0	0	0	2	0	0	0	1	1	1	1	0	2	0
ENSG00000255245.3	0	0	0	0	0	0	0	0	0	0	0	0	0	0	0	0	0	0	0	0	0	0	0	0	0	0	0	0	0	0	0	0	0	0	0	0	0	0	0	0	0	0	0	0	0	0	0	0	0
ENSG00000236359.1	0	0	0	0	0	1	0	0	0	0	0	0	0	0	0	0	0	0	0	0	0	0	0	0	0	0	0	0	0	0	0	0	0	0	0	0	0	0	0	0	0	0	0	0	0	0	0	0	0
ENSG00000258739.1	0	0	0	0	0	0	0	0	0	0	0	0	0	0	0	0	0	0	0	0	0	0	0	0	0	0	0	0	0	0	0	0	0	0	1	0	0	0	0	1	0	0	0	0	0	0	0	0	0
ENSG00000187800.12	521	296	95	378	192	342	431	379	421	451	378	589	220	209	243	182	127	271	296	352	164	387	413	413	637	402	266	175	15	125	367	615	207	105	118	307	730	79	1254	123	161	170	59	789	1216	489	154	65	467
ENSG00000184933.4	0	0	0	0	0	0	0	0	0	0	1	0	0	0	0	0	0	0	0	1	0	0	0	0	0	0	0	0	0	0	24	1	0	22	0	0	0	0	1	0	0	0	0	0	0	0	3	0	3
ENSG00000281807.1	0	0	0	0	0	0	1	1	0	0	0	1	0	0	0	0	0	0	2	1	0	0	3	1	1	0	1	1	0	0	0	0	2	1	1	1	1	0	0	0	0	0	0	0	1	0	0	1	0
ENSG00000223535.4	0	0	0	0	0	0	0	0	0	0	0	0	0	0	0	0	0	0	0	0	0	0	0	0	0	0	0	0	0	0	0	0	0	0	0	0	0	0	0	0	0	0	0	0	0	0	0	0	0
ENSG00000206695.1	0	0	0	0	0	0	0	0	0	0	0	0	0	0	0	0	0	0	0	0	0	0	0	0	0	0	0	0	0	0	0	0	0	0	0	0	0	0	0	0	0	0	0	1	0	0	0	0	0
ENSG00000180096.10	234	551	251	587	405	1452	471	243	676	784	802	674	392	1520	770	678	404	989	716	1609	777	1049	605	466	536	491	515	329	24	198	215	545	160	81	90	123	380	29	1003	115	201	616	62	737	1178	217	123	289	198
ENSG00000197410.11	781	51	50	67	52	57	126	158	73	51	59	208	92	7	96	32	35	48	109	65	44	43	65	96	132	79	99	22	0	41	202	91	44	30	16	1	2	5	65	1	24	12	1	9	23	263	22	0	2
ENSGR0000169093.13	0	0	0	0	0	0	0	0	0	0	0	0	0	0	0	0	0	0	0	0	0	0	0	0	0	0	0	0	0	0	0	0	0	0	0	0	0	0	0	0	0	0	0	0	0	0	0	0	0
ENSG00000261474.1	40	48	21	33	35	35	41	34	89	22	66	57	15	37	27	23	18	70	58	50	31	73	57	48	81	41	42	65	12	5	66	91	73	11	60	53	34	22	52	11	42	168	11	26	70	24	24	15	253
ENSG00000277122.1	0	0	0	0	0	0	0	0	0	0	0	0	0	0	0	0	0	0	0	0	0	0	0	0	0	0	0	0	0	0	0	0	0	0	0	0	0	0	0	0	0	0	0	0	0	0	0	0	0
ENSG00000242151.1	0	0	0	0	0	0	0	0	0	0	0	0	0	0	0	0	0	0	1	0	0	0	0	0	0	0	0	0	0	0	0	0	0	0	0	0	0	0	0	0	0	0	0	0	0	0	0	0	0
ENSG00000258202.1	0	0	0	0	0	0	0	0	0	0	0	0	0	0	0	0	0	0	0	0	0	0	0	0	0	0	0	0	0	0	0	0	0	0	0	0	0	0	0	0	0	0	0	0	0	0	0	0	0
ENSG00000262961.1	0	0	0	1	0	0	0	0	0	0	0	0	0	0	0	0	0	0	0	0	0	0	0	0	0	0	0	0	0	0	0	0	0	0	0	0	0	0	0	2	0	0	0	0	0	0	0	0	0
ENSG00000221259.1	0	0	0	0	0	0	0	0	0	0	0	0	0	0	0	0	0	0	0	0	0	0	0	0	0	0	0	0	0	0	0	0	0	0	0	0	0	0	0	0	0	0	0	0	0	0	0	0	0
ENSG00000269885.1	0	0	0	0	0	0	0	0	0	0	0	0	0	0	0	0	0	0	0	0	0	0	0	0	0	0	0	0	0	0	0	0	0	0	0	0	0	0	0	0	0	0	0	0	0	0	0	0	0
ENSG00000163516.12	750	1231	566	1366	664	1041	1446	767	1698	1031	1386	1540	695	1268	1014	909	684	1317	1312	1482	895	1520	1178	1279	1669	1031	1002	2288	471	887	1232	3379	2294	485	4087	1369	2125	1531	2044	1050	2162	3185	767	1625	3142	793	847	721	3694
ENSG00000115275.10	1103	3827	1515	4098	2095	3065	3117	1947	3393	3824	4744	3341	1707	3191	2406	2819	1947	4824	4132	3792	2688	4057	3102	4042	4116	3473	2381	5017	801	2916	614	6065	4621	199	6456	1899	3605	3011	4388	1712	5301	5869	1954	4660	6575	1860	1441	1504	6778
ENSG00000268392.1	2	0	1	0	0	0	1	3	1	1	0	4	0	1	0	0	0	2	0	0	0	2	1	3	1	0	2	0	0	0	8	3	0	0	4	0	1	0	4	0	0	0	0	1	2	0	0	0	0
ENSG00000188155.9	0	0	0	0	0	0	0	0	0	0	0	0	0	0	0	0	0	0	0	0	0	0	0	0	0	0	0	2	0	0	0	0	0	0	0	0	0	3	0	0	0	0	0	0	0	0	0	0	0
ENSG00000217325.2	20	47	27	25	34	36	18	24	47	57	69	40	69	36	38	57	62	20	52	35	19	24	38	47	8	55	21	62	0	9	2	53	65	0	15	10	15	5	36	24	35	107	7	29	35	18	5	6	38
ENSG00000257603.1	0	0	0	0	0	0	0	0	0	0	0	0	0	0	0	0	0	0	0	0	0	0	0	0	0	0	0	0	0	0	5	0	0	0	0	0	0	0	0	0	0	0	0	0	0	0	0	0	0
ENSG00000232888.4	35	43	18	65	31	53	33	22	124	108	94	52	90	83	35	50	52	51	48	43	42	106	37	41	58	57	24	59	89	659	225	58	59	95	66	134	53	59	61	252	23	72	1315	62	70	31	29	366	63
ENSG00000268079.1	3	0	0	0	0	0	0	3	0	1	0	1	0	0	1	0	0	2	0	1	1	0	0	0	0	1	0	0	0	0	9	0	0	3	0	0	0	0	0	0	0	0	0	0	0	0	0	0	0
ENSG00000227002.2	1	1	0	0	1	0	0	0	0	0	0	0	0	0	1	1	0	0	0	0	0	0	0	0	0	0	0	0	0	0	42	1	0	2	1	0	0	0	1	2	0	0	1	0	1	0	1	0	1
ENSG00000134291.10	2311	13915	4316	10465	5273	6978	8022	3863	8492	10731	9990	5578	9292	7020	11827	8620	13558	8818	10867	7615	8831	7125	6089	10763	7347	6043	4883	4362	646	6019	1196	8298	10028	895	14747	3916	9270	7830	4354	10546	4237	21100	4707	3420	6219	4504	1723	2426	11108
ENSG00000175315.2	10	3	2	5	3	3	4	4	2	6	9	4	3	8	8	11	12	4	3	5	2	4	4	2	1	4	8	37	1	2	3	34	4	0	5	2	4	122	1129	0	13	1	94	192	7	4	7	19	2
ENSG00000147606.7	15	13	8	38	9	21	112	7	41	9	23	31	42	19	50	13	33	33	38	58	15	25	19	18	53	39	11	6	4	1	23	24	20	15	17	6	1	148	9	0	0	5	1	19	30	2	5	0	14
ENSG00000140323.5	350	1008	506	1046	2990	2078	576	451	3446	794	1114	908	179	980	819	1100	811	1705	2584	1540	1275	1023	294	1593	1065	728	351	203	12	117	52	1763	297	24	956	97	1280	174	369	126	373	209	45	187	90	215	21	36	733
ENSG00000100078.3	0	10	0	0	1	12	0	3	1	9	2	2	69	3	0	10	0	1	18	0	0	1	4	3	1	2	1	37	5	18	34	50	0	76	2	179	8	0	16	538	0	16	11	197	37	94	0	0	23
ENSG00000273769.3	1	0	0	0	1	1	0	1	1	0	0	3	0	0	0	0	0	0	0	1	0	0	0	1	0	0	0	0	0	0	0	0	0	4	0	0	0	0	0	0	1	0	0	0	0	2	0	0	0
ENSG00000204618.7	28	78	39	153	81	43	170	50	94	71	156	60	105	157	97	108	27	105	139	93	72	91	66	64	77	99	121	217	28	85	295	475	192	169	330	110	449	61	799	45	264	292	227	473	131	321	179	95	349
ENSG00000235937.1	1	1	0	0	0	0	1	1	1	1	2	3	2	0	0	1	0	2	0	1	0	2	3	0	1	1	0	1	2	1	41	6	1	0	1	0	0	1	2	1	0	1	0	0	0	0	1	0	3
ENSG00000267053.5	7	2	5	1	2	3	0	0	6	3	1	0	6	2	1	0	0	3	0	2	3	6	1	6	0	0	5	0	0	0	7	4	2	1	5	15	1	3	12	0	0	5	0	2	12	6	2	0	2
ENSG00000259059.1	0	0	0	0	1	0	1	0	0	1	0	0	0	0	0	0	0	0	0	0	0	0	1	0	0	0	0	0	0	2	0	0	1	0	1	2	0	0	0	3	0	0	0	0	0	0	0	0	0
ENSG00000163898.8	707	3396	2846	8043	9104	7339	5911	4409	8277	6573	13444	4434	4407	5965	5244	10140	4799	11546	9434	8470	13491	5234	4956	7823	8457	6335	3351	2641	386	1802	2159	6527	4197	391	5397	1656	3764	655	4948	2245	3096	2047	946	941	485	3346	835	677	6001
ENSG00000199702.1	0	0	0	0	0	0	0	0	0	0	0	0	0	0	0	0	0	0	0	0	0	0	0	0	0	0	0	0	0	0	0	0	0	0	0	0	0	0	0	0	0	0	0	0	0	0	0	0	0
ENSG00000168412.6	3	3	23	37	9	61	60	31	34	66	65	63	42	57	37	35	11	44	46	67	39	59	44	50	81	76	20	16	0	17	1	28	3	8	1	12	202	1	4	0	1	7	8	5	13	13	1	3	10
ENSG00000249467.1	0	0	0	0	0	0	0	0	0	0	0	0	0	0	0	0	0	0	0	0	0	0	0	0	0	0	0	0	0	0	0	0	0	0	0	0	0	0	0	0	0	0	0	0	0	0	0	0	0
ENSG00000240128.1	0	1	0	0	0	1	0	1	2	2	2	1	1	1	0	0	0	1	1	1	1	0	0	0	0	1	0	2	1	1	0	0	0	7	0	1	0	0	0	2	0	1	0	0	0	1	1	1	0
ENSG00000265126.1	0	0	0	0	0	0	2	0	0	0	0	0	0	0	0	0	0	0	0	0	0	0	1	0	0	3	0	0	0	0	0	0	0	0	0	0	0	0	0	0	0	1	1	0	0	0	0	0	0
ENSG00000185700.9	0	0	0	0	0	0	0	0	0	0	0	0	0	0	0	0	0	0	0	0	0	0	0	0	0	0	0	0	0	0	0	0	0	0	0	0	0	0	0	0	0	0	0	0	0	0	0	0	0
ENSG00000172073.3	0	0	0	0	0	0	0	0	0	0	0	0	0	0	0	0	0	0	0	0	0	0	0	0	0	0	0	1	0	0	0	0	0	9	0	0	0	0	1	0	0	0	0	0	0	0	0	0	0
ENSG00000248874.4	7	13	2	1	6	40	18	180	4	10	1	11	12	14	126	1	50	2	3	84	16	28	3	27	0	10	5	0	0	1	7	2	3	0	0	1	0	0	11	0	0	0	0	18	1	0	0	0	0
ENSG00000164291.15	529	150	97	268	127	170	262	274	222	218	246	237	271	150	273	157	210	179	231	268	113	189	253	219	323	212	245	329	27	109	450	219	316	86	345	127	125	267	227	49	298	333	96	391	306	253	169	90	155
ENSG00000234091.1	0	0	3	2	0	2	1	3	1	0	2	2	0	0	0	1	0	1	1	1	1	2	2	2	1	3	1	0	0	0	36	0	1	18	0	0	1	1	0	0	0	1	1	0	1	0	0	0	0
ENSG00000145740.17	1184	2774	1421	3352	1705	2087	2318	1865	2469	2968	3872	2067	2395	1916	2505	2375	2533	3005	2897	2854	1962	2314	2376	2994	2746	2373	1934	3060	289	1139	2686	3296	4014	873	3756	1563	2517	2657	3422	1040	2988	4733	922	2811	3509	2030	1317	1116	1857
ENSG00000215454.5	0	0	0	0	1	0	0	0	1	0	0	0	0	0	0	0	0	0	0	1	0	0	0	0	1	0	0	2	2	0	0	0	0	0	1	1	0	1	2	2	0	1	2	0	5	0	0	1	0
ENSG00000235595.1	0	20	2	0	1	0	0	1	2	1	3	0	1	1	0	0	0	2	0	1	0	0	0	1	2	2	0	1	0	0	0	0	1	2	0	0	0	2	0	0	0	0	1	0	0	0	0	1	0
ENSG00000206785.1	1	0	0	1	0	0	0	0	0	0	0	1	0	0	0	0	0	0	0	0	1	0	1	1	2	1	2	0	0	0	4	2	1	0	1	1	0	1	1	0	0	0	0	0	1	0	0	0	4
ENSG00000204044.6	0	3	1	1	1	8	3	2	3	17	7	0	2	4	2	1	2	0	0	8	1	8	0	11	0	0	2	13	0	7	10	4	0	2	27	13	7	0	32	8	1	5	3	48	20	3	6	10	2
ENSG00000260903.2	11	14	2	22	12	7	18	6	7	5	11	17	7	5	10	6	2	6	18	20	14	8	11	8	14	12	6	6	1	0	9	2	3	2	7	0	1	0	4	0	2	1	0	6	1	5	0	81	2
ENSG00000137440.4	223	81	169	601	1563	1096	398	2081	746	2893	1428	734	2624	772	632	766	618	559	2918	704	483	336	1047	894	368	210	475	1548	22	299	294	1226	211	65	484	287	707	25	100	419	427	369	201	3541	299	560	9	3	877
ENSG00000259235.1	0	0	0	0	0	1	0	1	0	1	1	0	0	0	1	0	0	0	1	1	0	0	0	0	0	0	0	0	0	0	0	0	0	0	0	0	0	0	1	0	0	0	0	0	4	0	0	0	0
ENSG00000260386.4	0	5	6	3	16	4	3	1	16	4	5	2	2	5	2	11	23	13	0	6	17	9	5	17	8	6	5	4	1	0	10	5	5	11	2	0	0	1	2	0	0	23	6	5	3	2	2	1	57
ENSG00000187957.7	710	206	64	65	100	164	95	231	37	214	108	598	207	52	123	82	51	43	127	95	213	85	111	118	99	144	256	15	0	19	35	54	12	33	0	4	9	7	69	1	52	66	4	32	11	247	1	0	3
[truncated: 58,484 more rows]
[truncated: 319 more columns]
