# Supplementary material for: Construction and analysis for differentially expressed long non-coding RNAs and MicroRNAs mediated competing endogenous RNA network in colon cancer
Source: PLoS One. 2018 Feb 8;13(2):e0192494. doi: 10.1371/journal.pone.0192494 (PMC5805314; doi:10.1371/journal.pone.0192494)
Supplement: S1 File — (ZIP) [file pone.0192494.s004.zip › minimal anonymized data set/miRNAmatrix.txt]

id	TCGA-AA-3520-11A-01R-1757-13	TCGA-AA-3525-11A-01R-1757-13	TCGA-A6-2684-11A-01R-1757-13	TCGA-A6-2683-11A-01R-1757-13	TCGA-A6-2685-11A-01R-1757-13	TCGA-A6-2680-11A-01R-1757-13	TCGA-A6-2671-11A-01R-1757-13	TCGA-AA-3527-11A-01R-1757-13	TCGA-AA-3511-01A-21H-1838-13	TCGA-AA-3872-01A-01T-1021-13	TCGA-G4-6302-01A-11H-1722-13	TCGA-AY-A54L-01A-11H-A28I-13	TCGA-G4-6321-01A-11H-1722-13	TCGA-DM-A28E-01A-11H-A16S-13	TCGA-A6-3810-01A-01T-1021-13	TCGA-DM-A28M-01A-12H-A16S-13	TCGA-AA-A02J-01A-21R-A076-13	TCGA-AA-A022-01A-21R-A082-13	TCGA-AY-A71X-01A-12H-A37P-13	TCGA-AA-3672-01A-01T-0906-13	TCGA-AA-A00J-01A-31R-A076-13	TCGA-A6-6140-01A-11H-1773-13	TCGA-AA-A00O-01A-11R-A076-13	TCGA-5M-AAT6-01A-11H-A41D-13	TCGA-AA-3548-01A-01T-0822-13	TCGA-5M-AATE-01A-11H-A41D-13	TCGA-G4-6304-01A-11H-1927-13	TCGA-DM-A1D7-01A-11H-A154-13	TCGA-F4-6805-01A-11H-1838-13	TCGA-AZ-4308-01A-01T-1409-13	TCGA-AA-3819-01A-01T-0906-13	TCGA-A6-2676-01A-01T-0827-13	TCGA-DM-A28F-01A-11H-A16S-13	TCGA-F4-6856-01A-11H-1927-13	TCGA-3L-AA1B-01A-11H-A37P-13	TCGA-AD-6895-01A-11H-1927-13	TCGA-D5-6529-01A-11H-1773-13	TCGA-AA-3509-01A-01T-1409-13	TCGA-AA-3877-01A-01T-1021-13	TCGA-F4-6463-01A-11H-1722-13	TCGA-A6-6652-01A-11H-1773-13	TCGA-A6-2686-01A-01T-1409-13	TCGA-AA-A02O-01A-21R-A082-13	TCGA-AA-3875-01A-01T-0906-13	TCGA-A6-5665-01B-03R-2303-13	TCGA-AA-3950-01A-02T-1021-13	TCGA-CA-6719-01A-11H-1838-13	TCGA-QG-A5Z2-01A-11H-A28I-13	TCGA-CM-4743-01A-01T-1722-13
hsa-mir-1200	0	0	0	0	0	0	0	0	0	0	0	0	0	0	0	0	0	0	0	0	0	0	0	0	0	0	0	0	0	0	0	0	0	0	0	0	0	0	0	0	0	0	0	0	0	0	0	0	0
hsa-mir-6514	2	1	0	0	1	2	0	0	4	0	1	1	1	0	0	1	1	0	3	2	0	0	0	1	0	1	3	6	6	0	0	0	4	2	2	0	0	0	1	1	0	2	0	1	0	2	8	1	0
hsa-mir-6772	1	0	0	0	0	0	0	1	1	0	0	0	0	0	0	0	0	0	0	0	0	0	1	1	0	0	0	0	2	0	0	0	0	0	0	0	0	0	0	0	0	0	0	0	0	0	0	0	0
hsa-mir-4688	0	0	0	0	0	0	0	0	0	0	0	0	0	0	0	0	0	0	0	0	0	0	0	0	0	0	0	1	0	0	0	0	0	0	0	0	0	0	0	0	0	0	0	0	0	0	1	0	0
hsa-mir-4661	11	12	7	16	4	1	2	3	74	12	3	15	4	11	2	17	18	10	27	2	45	31	10	12	2	34	12	31	22	8	16	1	16	9	41	2	21	20	0	9	5	14	7	5	4	10	56	22	6
hsa-mir-3175	0	0	0	0	0	2	0	0	0	0	0	0	0	0	0	0	0	0	0	1	1	0	1	0	0	0	0	0	0	0	0	0	0	0	0	0	0	0	0	0	0	0	0	0	0	0	0	0	0
hsa-mir-4746	3	37	10	26	7	17	6	11	25	3	14	15	12	10	0	24	2	7	26	0	10	23	0	13	5	14	13	35	34	0	4	7	18	5	13	9	10	2	0	13	0	7	19	6	3	9	29	25	16
hsa-mir-6510	1	0	0	0	0	5	0	0	5	0	0	0	0	0	1	0	0	0	0	0	0	0	0	0	0	0	1	5	1	1	0	0	3	1	3	1	2	0	1	1	4	0	0	0	0	1	2	0	3
hsa-mir-553	0	0	0	0	0	0	0	0	0	0	0	0	0	0	0	0	0	0	0	0	0	0	0	0	0	0	0	0	0	0	0	0	0	0	0	0	0	0	0	0	0	0	0	0	0	0	0	0	0
hsa-mir-10a	4939	16053	18781	10026	5381	10061	3963	9501	1601501	44378	369180	379803	202760	349463	51831	303057	50612	504596	940985	71128	133897	125550	134100	129127	147335	447432	379508	1314171	1001853	73185	56801	197066	824330	62546	595403	172472	228516	154701	45001	247766	510792	192059	62663	54861	112062	145932	1531028	1433985	221242
hsa-mir-3189	0	0	0	0	0	0	0	0	6	1	1	1	0	1	0	8	1	0	3	1	12	10	0	3	0	1	0	1	2	3	0	3	5	1	1	6	4	0	0	1	1	1	2	1	3	5	10	2	0
hsa-mir-200b	1302	1729	1930	1195	895	1112	526	1144	21639	911	2047	15383	6733	13293	2619	15945	3603	8718	35307	1106	5217	19621	7579	6294	2231	15445	7434	17635	11023	2247	2480	690	22991	7842	18397	5283	8714	2555	715	5221	17657	1406	4600	3846	5205	2130	17450	29550	3659
hsa-mir-652	84	145	153	153	91	122	59	73	273	32	66	115	70	37	41	51	66	72	162	83	65	259	33	83	17	148	100	136	195	43	30	17	427	147	92	138	201	78	23	74	144	48	34	56	69	54	414	151	112
hsa-mir-4474	0	0	0	0	0	0	0	0	0	1	0	1	0	1	0	3	0	1	1	0	0	2	1	2	0	0	1	2	1	0	0	0	4	0	1	0	0	0	0	0	1	0	0	0	1	0	2	0	1
hsa-mir-4689	0	0	0	0	0	0	2	0	0	0	0	0	0	0	0	0	0	0	0	0	0	0	0	0	0	0	1	0	0	0	0	0	0	0	0	0	0	0	0	0	0	0	0	0	1	0	0	0	0
hsa-mir-3202-2	1	1	0	0	0	0	0	0	0	0	0	0	0	1	0	0	0	0	0	0	0	0	0	0	0	0	0	0	1	0	0	0	0	0	0	0	1	0	0	0	0	0	0	0	0	0	0	0	0
hsa-mir-6881	0	0	0	0	0	0	0	0	0	0	0	0	0	0	0	0	0	0	0	0	0	0	0	0	0	0	0	0	1	0	0	0	0	0	0	0	0	0	0	0	0	0	0	0	0	0	0	1	0
hsa-mir-6886	0	1	0	1	0	0	0	0	0	0	0	0	0	0	0	0	1	0	0	0	0	0	0	0	0	0	0	1	0	0	1	0	1	0	2	0	0	0	0	1	0	0	0	0	0	0	0	0	0
hsa-mir-6880	0	0	0	1	0	2	0	0	0	0	0	1	0	0	0	0	0	0	0	1	0	0	0	0	0	0	0	0	0	0	0	0	0	0	0	0	0	0	0	0	2	0	0	0	0	0	0	0	0
hsa-mir-3978	0	0	0	0	0	0	0	0	0	0	0	0	0	0	0	0	0	0	0	0	0	0	0	0	0	0	0	0	0	0	0	0	0	0	0	0	0	0	0	0	0	0	0	0	0	0	0	0	0
hsa-mir-4794	0	0	0	0	0	0	0	0	0	0	0	0	0	0	0	0	0	0	0	0	0	0	0	0	0	0	1	0	1	0	0	1	0	1	0	0	0	0	0	0	0	0	0	0	0	0	0	0	0
hsa-mir-200c	41978	51683	59660	52103	27482	46153	22409	32457	97542	2749	10708	65546	35151	45545	4495	84832	9726	34555	165884	8657	25891	100706	22759	16254	5192	66678	29717	269363	129811	12470	10418	9655	84999	43201	73624	21088	119007	19458	2478	40783	59413	15413	25323	12044	22958	23740	113033	115398	55097
hsa-mir-378c	16	17	16	13	17	49	12	22	103	18	79	14	20	57	10	60	11	58	95	32	54	111	12	24	15	19	24	102	202	17	20	12	129	64	33	49	55	10	17	9	24	24	24	33	3	21	189	63	27
hsa-mir-520f	0	0	0	0	0	0	0	0	1	0	1	0	0	0	0	0	0	0	0	0	1	4	0	2	0	0	1	0	0	0	0	0	0	0	0	0	1	0	1	0	0	0	0	0	2	0	0	0	0
hsa-mir-4263	0	0	0	0	0	0	0	0	0	0	0	0	0	0	0	0	0	0	0	0	0	0	0	0	0	0	0	0	0	0	0	0	0	0	0	0	0	0	0	0	0	0	0	0	0	0	0	0	0
hsa-mir-648	0	0	0	0	0	0	0	0	0	0	0	0	0	0	0	0	0	0	0	0	0	0	0	0	0	0	0	0	0	0	0	0	0	0	0	0	0	0	0	0	0	0	0	0	0	0	0	0	0
hsa-mir-6755	0	0	1	0	0	0	1	1	12	0	7	0	2	1	0	0	0	0	1	1	0	2	2	3	1	3	3	7	5	0	2	0	4	2	4	3	4	1	0	2	4	0	1	1	0	1	13	5	4
hsa-mir-7975	0	0	0	0	0	0	0	0	0	0	0	0	0	0	0	0	0	0	0	0	0	0	0	0	0	0	0	0	0	0	0	0	0	0	0	0	0	0	0	0	0	0	0	0	0	0	0	0	0
hsa-mir-1261	0	0	0	0	0	0	0	0	0	0	0	0	0	0	0	0	0	0	0	0	0	0	0	0	0	0	0	0	0	0	0	0	0	0	0	0	0	0	0	0	0	0	0	0	0	0	0	0	0
hsa-mir-4703	0	0	0	0	0	0	0	0	0	0	0	0	0	0	0	0	0	0	0	0	0	0	0	0	0	0	0	0	0	0	0	0	0	0	0	0	0	0	0	0	0	0	0	0	0	0	0	0	0
hsa-mir-133a-1	196	162	118	188	184	786	354	672	121	127	2733	64	150	28	10	20	25	13	41	44	8	36	56	48	12	217	4	131	951	37	32	6	32	106	574	206	15	2	24	120	126	22	6	35	52	1	982	60	5
hsa-mir-302c	0	0	0	0	0	0	0	0	0	0	0	0	0	0	0	0	0	0	0	0	0	0	0	0	0	0	0	0	0	0	0	0	0	0	0	0	0	0	0	0	0	0	0	0	0	0	0	0	0
hsa-mir-1252	0	0	0	0	0	0	0	0	0	0	0	0	0	0	0	0	0	0	0	0	0	0	0	0	0	0	1	0	0	0	0	0	0	0	1	0	0	0	0	0	0	0	0	0	0	0	0	0	0
hsa-mir-1185-2	0	0	0	0	0	0	0	0	0	0	1	0	0	0	1	0	0	0	0	0	0	0	0	4	0	1	0	0	0	0	0	0	2	0	0	0	0	0	0	2	0	0	3	3	0	1	1	1	2
hsa-mir-6766	2	0	0	0	1	1	0	1	0	0	0	1	0	2	0	1	0	0	2	0	1	0	0	0	0	1	0	0	1	0	0	1	0	1	0	0	0	0	0	0	0	0	0	0	0	0	1	1	0
hsa-mir-4488	0	0	0	0	0	2	0	0	0	0	0	0	0	2	0	0	1	0	0	0	0	1	0	0	0	0	1	1	0	0	0	0	2	0	0	0	0	0	0	0	0	0	0	1	1	0	0	0	0
hsa-mir-3129	0	0	1	0	0	0	0	1	3	0	1	1	2	0	0	1	2	0	0	2	0	5	2	2	0	2	1	6	1	2	0	1	0	0	0	1	4	1	1	0	1	0	1	1	0	3	3	0	0
hsa-mir-1915	0	0	0	0	0	0	0	0	0	0	0	0	0	0	0	0	0	0	0	0	0	0	0	0	0	0	0	0	0	0	0	0	0	1	0	0	0	0	0	0	0	0	0	0	0	0	0	0	0
hsa-mir-302a	0	0	0	0	0	0	0	0	0	0	0	0	0	0	0	0	1	0	0	0	0	0	0	0	0	0	0	0	0	0	0	0	0	0	0	0	0	0	0	0	0	0	0	0	0	0	0	0	0
hsa-mir-3685	0	0	0	0	0	0	0	0	0	0	0	0	0	0	0	0	0	0	0	0	0	0	0	0	0	0	0	0	0	0	0	0	0	0	0	0	0	0	0	0	0	0	0	0	0	0	1	0	0
hsa-mir-4283-1	0	0	0	0	0	0	0	0	0	0	0	0	0	0	0	0	0	0	0	0	0	0	0	0	0	0	0	0	0	0	0	0	0	0	0	0	0	0	0	0	0	0	0	0	0	0	0	0	0
hsa-mir-4699	0	0	0	0	0	0	0	0	0	0	0	1	0	0	0	0	0	0	0	0	0	1	0	0	0	0	0	0	0	0	0	0	0	0	0	0	0	0	0	0	0	0	0	0	0	0	1	0	0
hsa-mir-761	0	0	0	0	0	0	0	0	0	0	0	0	0	0	0	0	0	0	0	0	0	0	0	0	0	0	0	0	0	0	0	0	0	0	0	0	0	0	0	0	0	0	0	0	0	0	0	0	0
hsa-mir-3923	0	0	0	0	0	0	0	0	0	0	0	0	0	0	0	0	0	1	0	0	0	0	0	0	0	1	0	0	0	0	0	0	0	0	0	0	0	0	0	0	0	0	0	0	0	0	1	0	0
hsa-mir-454	0	0	0	0	0	1	0	0	55	14	25	47	12	31	9	39	19	17	88	13	14	59	14	47	9	65	11	76	48	11	20	13	64	11	44	15	24	20	7	9	34	15	29	24	10	30	72	97	33
hsa-mir-6829	0	0	0	0	0	0	0	0	0	0	0	0	0	0	0	0	0	0	0	0	0	0	0	0	0	0	0	0	0	0	0	0	0	0	0	0	0	0	0	0	0	0	0	0	0	0	0	0	0
hsa-mir-875	0	0	0	0	0	0	0	0	0	0	0	0	0	0	0	0	0	0	3	0	0	0	1	0	0	0	0	0	1	0	0	0	0	0	0	0	0	0	0	1	0	0	0	0	0	0	0	1	0
hsa-mir-491	2	7	2	4	4	13	1	9	15	4	24	23	8	6	2	12	9	4	24	3	3	20	2	24	3	17	14	10	15	2	3	1	31	12	11	4	7	1	4	7	18	9	8	5	4	14	25	17	2
hsa-mir-578	0	0	0	0	0	0	0	0	0	0	1	1	0	0	0	0	1	1	2	0	0	2	0	0	0	1	0	0	0	0	0	0	0	0	0	0	0	0	0	0	0	0	0	0	0	0	0	0	0
hsa-mir-155	178	378	214	172	136	95	86	125	1190	263	3092	1454	2435	401	295	508	266	3243	1562	480	445	1145	322	4798	124	831	741	2680	2125	329	461	1382	4533	990	1566	1542	2406	1112	256	437	212	922	480	387	1712	765	2191	4324	2128
hsa-mir-9-1	44	72	54	39	38	40	32	28	259	68	3188	461	405	58	36	71	44	131	137	42	18	251	99	494	57	107	1829	295	1898	93	35	41	526	211	1912	242	397	41	20	853	185	137	55	247	79	202	1221	795	233
hsa-mir-6843	0	0	0	0	0	0	0	0	0	0	0	0	1	0	0	0	0	0	0	0	0	0	0	0	0	0	0	0	1	0	0	0	0	0	1	0	0	0	0	0	0	0	0	0	0	1	0	0	0
hsa-mir-548ba	0	0	0	0	0	0	0	0	0	0	1	0	0	0	0	0	0	0	0	0	0	0	0	0	0	0	0	0	0	0	0	2	0	1	0	0	0	0	0	2	1	0	0	0	0	1	0	0	0
hsa-mir-153-2	0	2	0	1	0	0	0	3	590	13	11	82	64	330	44	144	102	600	529	43	460	419	530	44	38	236	22	1507	189	139	148	18	164	257	93	54	58	59	222	2	88	178	139	145	20	99	420	175	329
hsa-mir-4525	0	0	2	0	0	0	0	3	3	2	0	0	0	0	0	0	0	0	0	1	2	3	2	2	0	2	0	5	0	0	0	0	0	0	0	0	0	0	0	0	0	1	0	1	1	0	0	0	0
hsa-mir-378b	0	0	0	0	0	0	0	0	0	0	0	2	0	0	0	0	1	0	0	0	0	0	0	0	0	0	0	1	0	0	0	0	0	0	1	0	0	0	0	1	0	1	0	0	1	0	1	2	0
hsa-mir-1260b	1	1	0	0	1	1	0	1	0	1	1	0	0	0	0	1	1	0	0	1	0	0	0	0	0	0	0	0	0	0	1	0	1	0	0	1	0	0	0	0	0	0	1	0	1	0	1	0	0
hsa-mir-26a-2	256	419	281	259	146	482	109	326	8171	1384	12071	3017	4997	4919	1565	2665	935	2262	4414	683	910	6338	2294	10699	485	3932	1497	10924	6813	1270	1253	441	6245	1831	6426	2830	6391	1045	724	2550	2502	1033	1331	1737	2234	1892	10682	4179	2442
hsa-mir-6823	0	0	0	1	0	0	0	0	1	0	0	0	0	0	0	0	0	0	0	0	0	0	0	1	0	0	1	0	0	0	0	0	0	1	0	0	0	0	0	0	0	0	0	0	0	0	0	0	0
hsa-let-7d	4573	6226	5413	7278	4198	9551	5538	7831	5226	394	3008	2213	1292	1569	508	2594	1335	1639	6467	1100	2497	3654	1381	3300	953	2134	1582	4536	4124	617	1242	801	4014	2283	2530	1209	2830	929	352	1565	2623	839	1218	1321	1193	1709	6168	3010	1435
hsa-mir-4800	3	0	0	0	0	5	1	0	1	0	0	0	1	0	0	0	0	0	0	0	0	0	0	1	0	0	0	0	0	0	0	0	0	0	1	0	0	1	0	0	0	0	0	0	0	0	2	0	0
hsa-mir-627	0	0	2	0	0	1	0	0	6	5	9	30	7	29	2	17	6	4	14	3	7	14	5	11	2	4	7	30	6	6	6	1	16	10	13	1	2	3	2	4	4	5	8	9	11	6	15	12	9
hsa-mir-6783	1	4	1	1	2	0	0	0	6	1	0	1	1	1	0	3	1	0	1	1	3	6	1	3	1	1	1	0	1	0	0	0	3	1	2	2	3	1	0	2	2	1	0	0	2	1	0	1	1
hsa-mir-153-1	0	0	0	0	0	0	0	0	20	5	2	13	6	14	1	13	8	6	16	0	8	27	11	9	0	23	0	61	10	4	5	0	10	10	9	5	1	1	1	0	9	1	9	1	2	4	31	12	10
hsa-mir-4782	0	0	0	0	0	0	0	0	1	1	0	0	1	1	0	2	0	1	2	0	0	1	0	0	0	1	1	3	0	0	0	0	1	0	0	0	0	0	0	0	1	1	0	0	0	1	0	0	5
hsa-mir-4503	0	0	0	0	0	0	0	0	0	0	0	0	0	0	0	0	0	0	0	0	0	0	0	0	0	0	0	0	0	0	0	0	0	0	0	0	0	0	0	0	0	0	0	0	0	0	0	0	0
hsa-mir-5572	0	0	0	0	0	0	0	0	0	0	0	0	0	0	0	0	0	0	0	0	0	0	0	0	0	0	0	0	0	0	0	0	0	0	0	0	0	0	0	0	0	0	0	0	0	0	0	0	0
hsa-mir-505	148	223	209	125	60	269	94	128	262	71	240	432	99	93	60	191	229	169	390	96	158	357	60	573	46	378	138	328	323	49	96	55	569	163	379	115	243	98	69	80	69	122	181	120	142	186	461	249	110
hsa-mir-4677	0	2	0	0	0	0	1	0	37	4	28	36	9	10	6	23	9	12	51	11	21	76	17	44	7	25	26	65	55	11	12	26	58	16	32	17	35	5	8	9	48	23	19	17	12	38	32	49	23
hsa-mir-515-2	0	0	0	0	0	0	0	0	1	0	0	0	0	0	0	0	0	0	2	0	0	0	0	2	0	1	0	0	0	0	0	0	0	0	3	0	0	0	0	0	0	0	0	0	0	0	0	5	0
hsa-mir-517a	0	0	0	0	0	0	0	0	0	0	0	0	2	4	0	0	0	2	46	0	0	4	0	2	0	0	0	0	0	0	0	0	0	0	66	0	0	0	2	2	0	0	0	0	44	0	2	20	6
hsa-mir-8089	0	0	0	0	0	0	0	0	0	0	0	0	0	0	0	0	0	0	0	0	0	0	0	0	0	0	0	0	0	0	0	0	0	0	0	0	0	0	0	0	0	0	0	0	0	0	0	0	0
hsa-mir-5692c-1	0	0	0	0	0	0	0	0	0	0	0	0	0	0	0	0	0	0	0	0	0	0	0	0	0	0	0	1	0	0	0	0	0	0	0	0	0	0	0	0	0	0	0	0	0	0	0	0	0
hsa-mir-4633	0	0	0	0	0	0	0	0	0	0	0	0	0	0	0	0	0	0	0	0	0	0	0	0	0	0	0	0	0	0	0	0	0	0	0	0	0	0	0	0	0	0	0	0	0	0	0	0	0
hsa-mir-486-2	432	976	1325	2569	2222	3131	2041	706	117	30	54	295	87	52	27	295	32	40	369	16	217	328	16	223	12	114	336	385	384	14	19	25	77	114	106	178	138	17	20	126	87	25	24	22	98	367	85	166	226
hsa-mir-545	0	0	0	0	0	0	0	0	6	2	0	5	1	0	2	1	3	3	3	0	3	5	1	5	1	5	0	0	1	2	0	0	5	2	2	1	2	2	1	1	0	0	3	5	0	3	4	1	3
hsa-mir-541	1	0	0	1	0	0	0	0	5	1	6	3	0	1	1	0	2	0	2	0	1	2	2	7	1	1	1	2	13	1	1	0	1	2	9	2	4	0	2	16	3	0	0	1	2	3	14	1	1
hsa-mir-3687-2	0	0	0	0	0	0	0	0	0	0	0	0	0	0	0	0	0	0	0	0	0	0	0	0	0	0	0	0	0	0	0	0	0	0	0	0	0	0	0	0	0	0	0	0	0	0	0	0	0
hsa-mir-8075	0	0	0	0	0	0	0	0	0	0	0	0	0	0	0	0	0	0	0	0	0	0	0	0	0	0	0	0	0	0	0	0	0	0	0	0	0	0	0	0	0	0	0	0	0	0	0	0	0
hsa-mir-887	14	8	7	9	6	12	6	10	14	8	28	12	8	6	4	7	4	3	9	0	3	10	4	75	1	14	2	60	23	5	5	2	20	6	30	11	12	1	4	9	12	4	2	5	6	5	11	7	1
hsa-mir-4751	0	0	0	0	0	0	0	0	0	0	1	0	0	0	0	1	0	0	0	0	0	0	0	0	0	0	0	1	0	0	0	0	1	0	0	0	0	0	0	0	0	0	0	0	0	0	1	0	0
hsa-mir-204	10	5	10	6	11	13	6	5	116	9	54	225	4	10	6	0	79	5	21	0	4	29	1	346	1	31	47	0	14	0	3	1	2	4	171	4	4	2	7	131	5	1	6	2	3	10	18	5	0
hsa-mir-521-1	0	0	0	0	0	0	0	0	0	0	0	0	0	0	0	0	0	0	0	0	0	1	0	0	0	0	0	1	0	0	0	0	0	0	0	0	0	0	0	0	0	0	0	0	0	0	0	0	0
hsa-mir-374c	0	0	0	0	0	0	0	0	2	8	2	0	0	2	40	0	72	14	0	16	12	0	38	0	2	0	0	4	2	18	0	0	2	0	2	0	0	22	0	0	0	10	14	22	0	34	2	0	0
hsa-mir-637	0	0	0	0	0	0	0	0	0	0	0	0	0	0	0	0	0	0	0	0	0	0	0	0	0	0	0	0	0	0	0	0	0	0	0	0	0	0	0	0	0	0	0	0	0	0	0	0	0
hsa-mir-548o	0	1	0	0	0	0	0	0	7	0	1	1	1	6	1	1	0	2	2	1	3	11	1	1	0	2	1	2	2	0	1	0	2	2	1	1	3	0	1	0	3	1	2	0	1	0	4	2	4
hsa-mir-190b	0	0	0	0	0	0	0	0	0	1	2	1	1	0	0	0	0	3	1	0	0	3	2	1	0	3	2	2	1	0	0	0	1	1	4	1	0	0	0	0	0	1	0	0	0	4	2	0	1
hsa-mir-504	9	15	6	13	13	144	38	51	1	0	6	1	0	1	1	1	2	0	3	2	1	2	1	1	2	8	0	1	6	1	3	0	2	2	9	1	3	0	1	2	1	0	2	0	1	1	18	0	0
hsa-mir-3675	0	0	0	0	0	0	0	0	0	0	0	0	1	0	0	0	0	0	0	0	0	0	0	0	0	0	0	0	0	0	0	0	0	0	0	0	0	0	0	0	0	0	0	0	0	0	0	0	0
hsa-mir-1294	0	0	0	0	0	0	0	2	1	0	0	2	2	3	0	1	0	1	2	1	4	2	0	1	0	2	0	1	3	0	0	0	2	3	2	0	0	0	2	0	0	0	0	0	3	1	5	1	1
hsa-mir-1237	1	0	0	0	0	1	0	0	1	1	1	1	0	1	0	0	1	0	0	0	0	0	0	0	0	1	0	0	0	0	0	0	4	0	0	0	1	0	0	0	1	0	0	0	0	0	1	0	1
hsa-mir-6879	1	1	0	5	1	2	2	3	1	0	0	1	0	0	0	0	1	0	2	1	0	1	1	1	1	0	0	0	1	0	0	0	1	0	0	0	0	0	0	0	0	0	0	0	0	2	1	0	0
hsa-mir-193a	927	1159	1028	1376	1116	1148	1485	1160	1555	185	1564	461	201	356	223	843	95	236	1648	69	89	417	272	1123	136	1449	597	1246	2586	104	94	268	675	599	1098	691	1384	58	72	461	961	257	131	205	340	287	1414	594	159
hsa-mir-449b	0	0	0	0	0	0	0	0	0	0	0	0	0	0	0	0	0	0	0	0	0	1	0	0	0	0	0	0	0	0	0	0	0	0	0	0	0	0	0	1	0	0	0	0	0	0	0	1	1
hsa-mir-151b	0	3	6	3	1	4	0	3	7	2	3	3	1	5	1	1	3	5	10	1	4	12	3	2	4	4	0	11	12	0	3	1	8	2	10	0	6	3	1	0	2	2	4	1	0	3	8	6	1
hsa-mir-4650-1	0	0	0	0	0	0	0	0	0	0	0	0	0	0	0	0	0	0	0	0	0	0	0	0	0	0	0	0	0	0	0	0	0	0	0	0	0	0	0	0	0	0	0	0	0	0	0	0	0
hsa-mir-548z	0	0	0	0	0	0	0	0	0	0	0	0	0	0	0	0	0	0	0	0	0	0	0	0	0	0	0	0	0	0	0	0	0	0	0	0	0	0	0	0	0	0	0	0	0	0	0	0	0
hsa-mir-502	30	29	22	41	16	40	7	13	136	66	64	145	62	35	30	80	58	28	210	26	12	210	31	133	14	205	47	140	89	30	41	23	282	36	114	28	66	53	20	22	54	38	76	44	35	114	191	151	38
hsa-mir-4722	0	0	0	0	0	0	0	0	0	0	0	0	0	0	0	0	0	0	0	0	0	0	0	1	0	0	0	1	0	0	0	0	0	0	0	0	0	0	0	0	0	0	0	0	0	0	0	1	0
hsa-mir-224	30	21	38	35	13	25	7	7	534	92	84	1177	76	158	59	258	272	130	1028	25	275	1255	393	158	58	1037	60	599	431	140	112	33	777	133	806	149	580	332	24	72	76	373	312	139	78	43	1275	468	28
hsa-mir-8053	0	0	0	0	0	0	0	0	0	0	0	0	0	0	0	0	0	0	0	0	0	0	0	0	0	0	0	0	0	0	0	0	0	0	0	0	0	0	0	0	0	0	0	0	0	0	0	0	0
hsa-mir-1267	0	0	0	0	0	0	0	0	0	0	0	0	0	0	0	0	0	0	0	0	0	0	0	0	0	1	0	0	0	0	0	0	0	0	0	0	0	0	0	0	0	0	0	0	0	0	0	0	0
hsa-mir-16-1	13	58	18	13	9	30	9	28	2283	490	1020	1165	878	2117	1019	1147	340	928	1967	741	1709	2834	708	1409	516	1333	575	3375	1144	650	448	1198	2008	674	610	420	973	524	756	263	424	686	785	932	603	1371	1248	1896	1148
hsa-mir-4528	0	0	0	0	0	0	0	0	0	0	0	0	0	0	0	0	0	0	0	0	0	0	0	0	0	0	0	0	0	0	0	0	0	0	0	0	0	0	0	0	0	0	0	0	0	0	0	0	0
hsa-mir-548au	0	0	0	0	0	0	0	0	0	1	0	4	1	2	0	1	0	4	1	4	8	1	2	3	2	1	1	1	4	0	4	2	2	1	1	0	2	1	1	1	0	0	0	1	0	2	0	0	2
hsa-mir-4313	0	0	0	0	0	0	0	0	0	0	0	0	0	0	0	0	0	0	0	0	0	0	0	0	0	0	0	0	0	0	0	0	0	0	0	0	0	0	0	0	0	0	0	0	0	0	0	0	0
hsa-mir-4329	0	0	0	0	0	0	0	0	0	0	0	0	0	0	0	0	0	0	0	0	0	0	0	0	0	0	0	0	0	0	0	0	0	0	0	0	0	0	0	0	0	0	0	0	0	0	0	0	0
hsa-mir-1323	0	0	0	0	0	0	0	0	0	0	0	0	0	0	0	0	0	0	4	0	1	1	0	0	0	0	1	0	0	0	0	0	1	0	2	0	0	0	0	0	0	0	0	0	4	0	0	2	0
hsa-mir-6859-3	0	0	0	0	0	0	0	0	0	0	0	0	0	0	0	0	0	0	0	0	0	0	0	0	0	0	0	0	0	0	0	0	0	0	0	0	0	0	0	0	0	0	0	0	0	0	0	0	0
hsa-mir-566	0	0	0	0	0	0	0	0	0	0	0	0	0	0	0	0	0	0	0	0	0	0	0	0	0	0	0	0	0	0	0	0	0	0	0	0	0	0	0	0	0	0	0	0	0	0	0	0	0
hsa-mir-6819	0	0	0	0	0	0	0	0	0	0	0	1	0	0	0	0	0	0	0	0	0	0	0	0	0	0	0	2	0	0	0	0	0	0	0	0	0	0	0	0	0	0	0	0	0	0	0	0	0
hsa-mir-3680-2	2	0	0	0	0	3	0	1	0	0	0	1	0	0	0	0	0	1	0	0	1	1	1	1	1	5	0	3	2	0	0	0	1	0	0	1	0	1	0	1	1	0	0	0	0	2	0	0	1
hsa-mir-23c	1	1	1	0	0	3	0	7	7	2	45	1	11	1	1	0	2	0	8	1	0	2	6	0	0	1	1	4	2	3	13	0	1	2	7	2	5	4	2	20	1	1	2	4	5	6	2	0	2
hsa-mir-6511a-4	0	0	0	0	0	0	0	0	0	0	0	0	0	0	0	0	0	0	0	0	0	0	0	0	0	0	0	0	0	0	0	0	0	0	0	0	0	0	0	0	0	0	0	0	0	0	0	0	0
hsa-mir-7156	0	0	0	0	0	0	0	0	0	0	14	1	2	0	0	1	1	0	0	0	2	1	0	4	0	2	1	4	1	0	1	0	3	1	5	2	2	0	0	1	1	0	0	1	0	0	2	0	1
hsa-mir-6746	0	0	0	0	0	0	2	0	0	0	1	0	0	0	0	0	0	0	0	0	0	0	1	1	0	0	0	0	1	0	0	0	0	0	0	0	0	0	0	0	0	0	0	0	0	0	1	0	1
hsa-mir-6511a-1	0	0	0	0	0	0	0	0	0	0	0	0	0	0	0	0	0	0	0	0	0	0	0	0	0	0	0	0	0	0	0	0	0	0	0	0	0	0	0	0	0	0	0	0	0	0	0	0	0
hsa-mir-5092	0	1	0	0	0	0	0	0	2	0	0	1	0	0	0	2	0	0	3	2	7	1	0	2	0	2	1	2	2	0	0	1	1	1	1	1	1	2	0	0	0	1	1	0	1	0	5	2	0
hsa-mir-7109	0	0	0	0	1	0	0	0	0	0	0	0	0	1	0	0	0	0	0	0	0	0	0	0	0	0	0	0	0	0	1	0	0	0	0	0	0	0	0	0	0	0	0	0	0	0	0	0	0
hsa-mir-3618	0	0	0	0	0	0	0	0	3	1	0	0	0	1	0	0	0	0	0	0	4	4	0	0	0	1	0	2	0	1	0	0	7	0	0	0	1	0	0	0	0	0	1	0	0	1	2	0	1
hsa-mir-942	5	34	34	11	12	14	6	4	100	3	6	61	21	38	9	28	7	18	77	18	46	105	3	55	20	100	71	143	37	15	19	43	90	54	26	33	52	26	8	9	53	31	25	20	27	49	66	115	44
hsa-mir-6511b-2	23	13	10	17	15	32	26	31	7	0	3	2	2	3	1	1	2	2	10	0	5	5	3	2	0	3	1	2	4	1	0	1	3	4	7	0	2	0	0	2	2	1	0	3	2	2	11	1	0
hsa-mir-6768	0	0	0	0	0	0	0	0	0	0	0	0	0	0	0	0	0	0	0	0	0	0	0	0	0	0	0	0	0	0	0	0	0	0	0	0	0	0	0	0	0	0	0	0	0	0	0	0	0
hsa-mir-2053	0	0	0	0	0	0	0	0	0	0	0	0	0	0	0	0	0	0	0	0	0	0	0	0	0	0	0	0	0	0	0	0	0	0	0	0	0	0	0	0	0	0	0	0	0	0	0	0	0
hsa-mir-664a	43	54	49	43	26	45	18	11	140	16	156	89	47	49	31	66	29	29	189	5	31	78	68	198	21	166	40	102	84	19	11	13	78	46	281	61	87	20	12	29	96	38	17	25	49	24	140	146	26
hsa-mir-1285-1	0	0	0	0	0	0	0	0	0	0	0	2	0	0	0	0	0	0	0	0	1	0	0	0	0	2	0	0	0	0	0	0	0	1	0	0	0	0	0	0	0	0	1	0	0	0	0	0	0
hsa-mir-5006	0	0	0	0	0	0	1	0	0	0	0	1	0	0	0	2	0	0	0	0	0	0	0	0	0	0	0	0	0	0	0	0	0	0	0	0	0	0	0	0	0	0	1	0	0	0	0	0	0
hsa-mir-4728	12	11	9	24	6	29	4	23	13	76	5	2	4	0	1	4	4	1	9	3	3	6	3	5	0	5	1	2	3	0	0	0	10	2	8	2	3	0	0	1	2	2	3	2	2	1	15	7	3
hsa-mir-8064	0	0	0	0	0	0	0	0	0	0	0	0	0	0	0	0	0	0	0	0	0	0	0	0	0	0	0	0	0	0	0	0	0	0	0	0	0	0	0	0	0	0	0	0	0	0	0	0	0
hsa-mir-301b	0	0	0	0	0	0	1	0	14	4	2	12	1	7	3	8	7	4	33	10	13	18	3	17	2	9	4	25	5	1	14	4	22	3	3	0	8	6	5	5	33	5	8	19	5	16	28	14	5
hsa-mir-516a-2	0	0	0	0	0	0	0	0	0	0	1	0	0	0	0	0	0	0	8	0	0	1	0	2	0	0	2	2	1	1	0	0	0	0	8	0	0	0	0	0	0	1	0	0	3	2	1	5	0
hsa-mir-4727	0	0	1	0	0	0	0	0	0	1	0	0	1	0	1	0	0	0	0	0	0	1	0	0	0	0	0	1	0	0	0	0	1	0	0	1	0	0	0	1	0	0	0	0	0	0	2	1	0
hsa-mir-4283-2	0	0	0	0	0	0	0	0	0	0	0	0	0	0	0	0	0	0	0	0	0	0	0	0	0	0	0	0	0	0	0	0	0	0	0	0	0	0	0	0	0	0	0	0	0	0	0	0	0
hsa-mir-4769	0	0	0	0	0	0	0	0	0	0	0	0	0	0	0	0	0	0	0	0	0	0	0	0	0	0	0	1	0	1	0	0	0	0	0	0	0	0	0	0	0	0	0	0	0	0	0	0	0
hsa-mir-8076	0	0	0	0	0	0	0	0	0	0	0	0	0	0	0	0	0	0	0	0	1	0	0	0	0	0	0	0	0	0	0	0	0	0	0	0	0	0	0	0	0	0	0	0	0	0	0	0	0
hsa-mir-4454	0	0	0	0	0	1	0	0	0	1	0	1	0	0	0	0	2	0	1	2	4	1	1	0	0	0	0	1	0	0	1	0	0	0	0	1	0	1	4	0	0	0	0	1	47	8	0	0	0
hsa-mir-3065	5	7	7	10	2	5	4	3	57	14	93	33	46	17	19	7	13	51	143	5	12	90	55	70	13	33	33	48	65	9	8	4	171	87	78	26	17	15	4	28	147	19	42	40	11	16	207	21	28
hsa-mir-3614	13	26	9	24	14	17	9	10	38	2	23	9	125	4	5	17	5	11	21	0	9	28	5	22	1	10	22	25	62	4	6	3	28	12	2	28	28	7	5	4	3	1	2	17	5	18	48	22	73
hsa-mir-6082	0	0	0	0	0	0	0	0	0	0	0	0	0	0	0	0	0	0	0	0	0	0	0	0	0	0	0	0	0	0	0	0	0	0	0	0	0	0	0	0	0	0	0	0	0	0	0	0	0
hsa-mir-2277	2	6	5	5	0	6	1	2	14	0	0	4	1	5	0	2	1	3	6	1	8	3	1	6	4	10	5	9	4	1	2	0	9	4	2	4	5	0	0	0	2	1	2	2	4	3	5	9	0
hsa-mir-4736	0	0	0	0	0	1	0	0	1	0	0	0	0	0	0	0	0	0	0	0	0	0	0	0	0	0	0	1	0	0	0	1	2	0	2	0	1	0	0	3	1	0	0	1	0	0	1	0	2
hsa-mir-181a-2	4531	6687	6504	7281	4231	2782	3617	1985	8545	955	4037	7348	2243	2673	1206	2031	757	1485	15913	581	2779	3227	1704	7320	1327	3174	5275	9790	7714	1095	1731	396	6559	4481	13064	3319	4938	1737	859	5028	5004	644	2002	1235	1194	1566	7918	6743	2051
hsa-mir-375	170317	257466	290422	241476	232524	200398	182815	132737	125275	6603	23806	129654	203610	37655	7699	52281	25829	36242	663736	17799	303983	72088	7737	6460	38701	20201	334529	41912	128714	13112	46741	23859	195850	222273	568015	50926	125430	18309	11171	150284	27255	14212	214251	52058	61094	53290	79692	292373	59680
hsa-mir-659	2	4	2	3	5	0	0	0	10	2	2	1	1	2	4	1	1	3	14	1	5	12	3	3	2	6	3	6	12	4	4	3	7	5	6	2	1	2	3	5	10	3	0	3	0	7	8	10	5
hsa-mir-181c	59	107	105	69	51	66	58	49	438	128	268	483	143	234	167	154	58	219	923	24	30	368	206	172	124	548	481	705	394	108	181	16	626	356	1363	262	656	194	41	354	1054	65	154	124	98	68	1675	488	97
hsa-mir-3657	0	0	0	0	0	0	0	0	0	0	0	0	0	0	0	0	0	0	0	0	0	0	0	0	0	0	0	0	0	0	0	0	0	0	0	0	0	0	0	0	0	0	0	0	0	0	0	0	0
hsa-mir-4264	0	0	0	0	0	0	0	0	0	0	0	0	0	0	0	0	0	0	0	0	0	0	0	0	0	0	0	0	0	0	0	0	0	0	0	0	0	0	0	0	0	0	0	0	0	0	0	0	0
hsa-mir-1282	0	0	0	0	0	0	0	0	0	0	0	0	0	0	0	0	0	0	0	0	0	1	0	0	0	0	0	0	0	0	0	0	0	0	0	0	0	0	0	0	0	0	0	0	0	0	0	0	0
hsa-mir-6779	1	1	0	0	1	1	1	0	2	1	0	0	0	0	0	2	0	0	0	0	0	1	0	0	0	0	0	1	0	0	0	0	0	0	0	2	1	0	0	0	0	0	0	0	0	0	1	0	0
hsa-mir-29c	143	386	175	158	81	195	99	252	10148	4767	41650	5793	48981	5461	1792	5321	997	2387	7312	1570	299	11575	1851	8520	385	8190	1579	19421	19650	1095	1055	326	19276	3445	19022	9937	21225	1640	1024	3943	2564	1840	1573	2747	1736	3479	26239	11008	4753
hsa-mir-548h-1	0	0	0	0	0	0	0	0	0	0	0	0	0	0	0	0	0	0	0	0	0	0	0	0	0	0	0	0	0	0	0	0	0	0	0	0	0	0	0	0	0	0	0	0	0	0	0	0	0
hsa-mir-4459	0	0	0	0	0	0	0	0	0	0	0	0	0	0	0	0	0	0	0	0	0	0	0	0	0	0	0	0	0	0	0	0	0	0	0	0	0	0	0	0	0	0	0	0	0	0	0	0	0
hsa-mir-1469	0	0	0	0	0	0	0	0	0	0	0	0	0	0	0	0	0	0	0	0	0	0	0	0	0	0	0	0	0	0	0	0	0	0	0	0	0	0	0	0	0	0	0	0	0	0	0	0	0
hsa-mir-933	0	0	0	0	0	0	0	0	0	0	0	0	0	0	0	0	0	0	0	1	0	0	0	0	0	0	0	0	0	0	0	0	0	0	0	0	0	0	0	0	0	0	0	0	0	0	0	0	0
hsa-mir-6747	1	0	1	0	1	0	2	0	2	1	0	0	0	0	0	0	0	0	0	0	0	1	0	0	0	0	0	0	0	0	0	0	1	0	1	0	2	1	0	0	2	0	0	0	0	0	4	0	0
hsa-mir-6798	4	1	3	0	0	1	1	5	2	0	1	1	0	2	1	1	2	0	4	0	0	1	2	2	0	1	1	1	2	0	0	0	8	1	0	0	2	0	0	1	3	0	0	2	0	1	3	1	0
hsa-mir-4790	0	0	0	0	0	0	0	0	0	0	0	0	0	0	0	0	0	1	0	1	0	0	0	0	0	0	0	0	0	0	0	0	0	0	0	0	0	0	0	0	0	0	0	0	0	0	0	0	0
hsa-mir-4518	0	0	0	0	0	0	0	0	0	0	0	0	0	0	0	0	0	0	1	0	0	0	0	0	0	0	0	0	0	0	0	0	0	0	0	0	0	0	0	0	0	0	0	0	0	0	0	1	0
hsa-mir-3153	0	0	0	0	0	0	0	0	0	0	0	0	0	1	0	0	0	0	0	0	1	0	0	0	0	0	0	1	0	0	0	0	0	0	0	0	0	0	0	0	0	0	0	0	0	0	0	0	0
hsa-mir-194-2	5075	6629	14716	8082	5545	7423	3434	3724	109733	2771	7286	38551	29572	45885	6287	42193	10757	36163	104364	6646	29566	89044	26202	8361	9336	45770	18343	65313	41577	15650	21550	18680	120078	38861	46784	20509	39180	24791	5164	11728	19631	25737	14065	23785	11752	8748	113982	92942	31883
hsa-mir-3529	0	0	0	0	0	0	0	0	0	0	0	0	0	0	0	0	0	0	0	0	0	0	0	0	0	0	0	0	0	0	0	0	0	0	0	0	0	0	0	0	0	0	0	0	0	0	0	0	0
hsa-mir-5000	1	0	0	0	0	0	0	0	9	0	11	13	6	4	2	7	2	8	7	1	13	6	5	4	0	11	3	23	19	4	4	6	13	4	11	2	8	3	1	1	7	10	4	3	0	1	19	7	4
hsa-mir-5701-3	0	0	0	0	0	0	0	0	0	0	0	0	0	0	0	0	0	0	0	0	0	0	0	0	0	0	0	0	0	0	0	0	0	0	0	0	0	0	0	0	0	0	0	0	0	0	0	0	0
hsa-mir-624	0	0	0	2	1	0	3	0	9	3	12	15	6	3	2	4	2	4	5	2	1	5	3	10	2	9	6	8	8	1	1	2	9	6	8	6	5	1	0	2	2	2	2	1	5	4	13	5	7
hsa-mir-7153	0	0	0	0	0	0	0	0	0	0	0	0	0	0	0	0	0	0	0	0	0	0	0	0	0	0	0	0	0	0	0	0	0	0	0	0	0	0	0	0	0	0	0	0	0	0	0	0	0
hsa-mir-1343	11	3	7	9	2	12	2	13	2	2	1	5	0	1	1	1	0	0	3	0	4	8	0	11	1	4	1	2	2	0	1	0	5	6	0	0	3	0	1	2	2	1	0	0	1	4	8	1	3
hsa-mir-1321	0	0	0	0	0	0	0	0	0	0	0	0	0	0	0	0	0	0	0	0	0	0	0	0	0	0	0	0	0	0	0	0	0	0	0	0	0	0	0	0	0	0	0	0	0	0	0	0	0
hsa-mir-3168	0	0	0	0	0	0	0	0	0	0	0	0	0	0	0	0	0	0	0	0	0	0	0	0	0	0	0	0	0	0	0	0	1	0	0	0	0	0	0	0	0	0	0	0	0	0	0	0	0
hsa-mir-4284	0	0	0	0	0	0	0	0	1	0	0	0	0	0	1	4	0	0	0	0	0	0	0	0	0	0	0	0	0	0	0	0	0	0	0	0	0	0	0	0	0	0	0	1	0	0	0	0	0
hsa-mir-4519	0	0	0	0	0	1	0	1	2	0	0	0	0	0	0	0	0	0	0	0	0	2	0	1	0	0	0	1	0	0	0	0	0	0	0	0	3	1	0	0	2	0	0	1	0	0	0	0	0
hsa-mir-4262	0	0	0	0	0	0	0	0	0	0	0	0	0	0	0	0	0	0	0	0	0	0	0	0	0	0	0	0	0	0	0	0	0	0	0	0	0	0	0	0	0	0	0	0	0	0	0	0	0
hsa-mir-7641-2	2	3	6	6	3	20	3	22	0	0	2	0	0	0	0	1	0	0	0	0	0	0	0	0	0	0	3	1	1	0	0	0	0	0	1	2	0	0	1	2	0	1	0	0	10	0	2	0	1
hsa-mir-4788	0	0	0	1	0	0	0	0	1	0	1	0	0	0	1	2	0	2	1	0	3	0	0	0	0	3	0	2	0	0	1	0	1	0	0	0	0	0	0	5	0	0	0	0	0	0	1	1	1
hsa-mir-4682	0	2	0	0	0	0	0	0	0	0	0	0	0	0	0	0	0	0	0	0	0	0	0	1	0	0	0	0	0	0	0	0	0	0	0	0	0	0	0	0	0	0	0	0	0	0	0	0	0
hsa-mir-936	0	0	0	0	1	0	0	0	0	0	0	0	0	0	0	0	0	0	0	0	0	0	0	0	0	0	0	0	0	0	0	0	0	0	0	0	0	0	0	0	0	0	0	0	0	0	0	0	0
hsa-mir-4713	0	0	0	0	0	3	0	0	3	2	0	2	0	0	0	0	0	1	3	0	1	8	0	0	0	1	3	0	1	1	0	0	0	0	1	0	2	0	0	2	5	0	1	0	0	1	1	1	0
hsa-mir-6515	0	1	0	0	0	0	1	0	1	0	0	0	0	2	0	0	1	0	2	0	0	1	0	1	0	0	1	0	1	0	0	0	0	0	0	2	0	0	0	0	2	0	0	1	0	0	1	0	2
hsa-mir-5706	0	0	0	0	0	0	0	0	4	0	2	0	0	2	0	5	1	6	4	0	2	6	1	1	0	3	2	3	1	0	0	2	2	0	1	2	2	0	1	0	1	1	0	1	0	0	0	2	1
hsa-mir-6073	0	0	0	0	0	0	0	0	1	0	0	0	0	0	0	0	1	1	0	0	0	0	0	1	1	1	0	0	0	0	0	0	0	0	0	0	0	0	0	0	1	0	0	0	0	0	0	1	0
hsa-mir-8060	0	0	0	0	0	0	0	0	0	0	0	0	0	0	0	0	0	0	0	0	0	0	0	0	0	0	0	0	0	0	0	0	0	0	0	0	0	0	0	0	0	0	0	0	0	0	0	0	0
hsa-mir-5196	0	0	0	0	0	0	0	0	0	0	0	0	1	0	0	0	0	0	0	0	0	0	0	0	0	0	0	0	0	0	0	0	0	0	0	0	0	0	0	0	0	0	0	0	0	0	0	0	0
hsa-mir-4482	0	2	0	0	0	0	0	0	0	0	0	0	0	0	0	0	0	0	0	0	0	0	0	0	0	0	0	0	0	0	0	0	0	1	1	0	0	0	0	0	0	0	0	0	0	0	0	2	0
hsa-mir-3118-2	0	0	0	0	0	0	0	0	0	0	0	0	0	0	0	0	0	0	0	0	0	0	0	0	0	0	0	0	0	0	0	0	0	0	0	0	0	0	0	0	0	0	0	0	0	0	0	0	0
hsa-mir-647	0	0	0	0	0	0	0	0	0	0	0	0	0	0	0	0	0	0	0	0	2	0	0	0	0	1	1	0	0	0	0	0	0	0	0	0	0	0	0	0	0	0	0	0	0	0	0	0	0
hsa-mir-5583-1	0	0	0	0	0	0	0	0	0	0	0	0	0	0	0	0	0	1	0	0	0	0	0	0	0	0	0	0	0	0	0	0	0	0	0	0	0	1	0	0	0	0	0	0	0	0	0	0	0
hsa-mir-378g	0	0	0	0	0	0	0	0	0	0	0	0	0	0	0	0	0	0	2	0	1	2	0	0	0	0	0	2	0	0	0	0	0	0	1	0	0	0	0	0	0	1	0	0	2	0	0	0	0
hsa-mir-1302-11	0	0	0	0	0	0	0	0	0	0	0	0	0	0	0	0	0	0	0	0	0	0	0	0	0	0	0	0	0	0	0	0	0	0	0	0	0	0	0	0	0	0	0	0	0	0	0	0	0
hsa-mir-5088	0	0	0	0	0	0	0	0	0	0	0	0	0	0	0	0	0	0	0	0	0	0	0	0	0	0	0	0	0	0	0	0	1	0	0	1	0	0	0	2	0	0	0	0	0	0	1	0	0
hsa-mir-4642	0	0	0	0	0	0	0	0	0	0	0	0	0	0	0	0	0	0	0	0	0	0	0	0	0	0	0	0	0	0	0	0	1	0	0	0	0	0	0	0	0	0	0	0	0	0	0	0	0
hsa-mir-5003	0	0	0	1	0	0	0	1	4	0	0	0	0	2	1	1	0	1	0	1	1	2	1	1	0	0	0	4	6	0	1	1	2	0	3	0	1	0	1	1	0	0	1	1	1	1	1	2	0
hsa-mir-3118-4	0	0	0	0	0	0	0	0	0	0	0	0	0	0	0	0	0	0	0	0	0	0	0	0	0	0	0	0	0	0	0	0	0	0	0	0	0	0	0	0	0	0	0	0	0	0	0	0	0
hsa-mir-4320	0	0	0	0	0	0	0	0	0	0	0	0	0	0	0	0	0	0	0	0	0	0	0	0	0	0	0	0	0	0	0	0	0	0	0	0	0	0	0	0	0	0	0	0	0	0	0	0	0
hsa-mir-3137	0	0	0	0	0	0	0	0	0	0	0	0	0	0	0	0	0	2	0	1	1	0	1	1	0	0	0	0	1	0	0	0	0	0	0	0	0	0	0	0	0	0	0	1	0	0	0	0	1
hsa-mir-4290	0	0	0	0	0	0	0	0	0	0	0	0	0	0	0	0	0	0	0	0	0	0	0	0	0	0	0	0	0	0	0	0	0	0	0	0	0	0	0	0	0	0	0	0	0	0	0	0	0
hsa-mir-6084	0	0	0	0	0	0	0	0	0	0	0	0	0	0	0	1	0	0	0	0	0	0	0	0	0	0	0	5	0	0	0	0	0	0	0	0	0	0	0	0	0	0	0	0	0	0	0	0	0
hsa-mir-3133	0	0	0	1	0	0	0	0	0	0	0	1	0	0	0	0	0	0	1	0	0	0	0	0	0	0	0	2	0	0	0	0	0	0	0	0	0	0	0	0	0	0	0	0	0	0	1	3	1
hsa-mir-3913-1	0	0	0	0	0	0	2	1	6	1	5	5	0	5	2	4	2	1	5	1	0	8	1	4	0	6	1	5	10	3	2	0	12	1	5	3	9	2	0	5	11	1	3	1	1	0	16	8	0
hsa-mir-3972	0	0	0	0	0	0	0	0	0	0	0	0	0	0	0	0	0	0	0	0	0	0	0	0	0	0	0	0	0	0	0	0	0	0	0	0	0	0	0	0	0	0	0	0	0	0	0	0	0
hsa-mir-4277	0	0	0	0	0	0	0	0	0	0	0	0	0	0	0	0	0	0	0	0	0	0	0	0	0	0	0	0	0	0	0	0	0	0	0	0	0	0	0	0	0	0	0	0	0	0	0	0	0
hsa-mir-588	0	0	0	0	0	0	0	0	0	0	0	0	1	0	0	0	0	0	0	0	0	0	0	0	0	0	0	0	0	0	0	0	0	1	0	0	0	0	0	0	0	0	0	0	1	1	0	1	0
hsa-mir-4780	0	0	0	3	2	2	0	1	9	0	0	2	0	1	3	4	0	0	12	0	0	2	0	0	2	3	0	0	5	0	1	0	0	0	1	1	2	0	1	0	0	0	1	0	1	0	1	0	0
hsa-mir-1290	0	0	0	0	0	0	0	0	0	1	0	0	0	0	0	0	0	0	0	0	0	0	0	0	0	0	1	0	0	0	0	0	0	0	0	1	0	0	0	0	0	0	0	0	0	0	0	0	0
hsa-mir-6722	0	0	0	0	0	0	0	0	0	0	0	0	0	0	0	0	0	0	0	0	0	0	0	0	0	0	0	0	0	0	0	0	0	0	0	0	0	0	0	0	0	0	0	0	0	0	0	0	0
hsa-mir-4764	0	0	0	0	0	0	0	0	1	0	0	0	0	0	0	1	0	0	1	0	0	0	0	0	1	0	0	1	0	0	0	0	0	0	0	0	0	0	0	0	0	0	0	0	0	0	0	0	0
hsa-mir-381	22	35	36	26	21	21	14	14	519	33	543	85	112	52	75	122	61	51	124	31	48	199	32	448	23	145	138	766	417	115	111	26	264	199	321	229	322	57	52	131	151	34	33	92	54	87	256	102	88
hsa-mir-6717	0	0	0	0	1	1	0	0	0	0	1	0	0	0	0	0	0	0	0	0	0	0	0	1	0	0	0	0	0	0	0	0	1	0	0	1	1	0	0	0	0	0	0	0	0	0	0	0	0
hsa-mir-4798	0	0	0	0	0	0	0	0	0	0	0	0	0	0	0	0	0	0	0	0	0	0	0	0	0	0	0	0	0	0	0	0	0	2	0	0	0	0	0	0	0	0	0	0	0	0	0	0	0
hsa-mir-1193	0	0	0	0	0	0	1	0	0	0	0	0	0	0	0	0	0	0	0	0	0	0	0	0	0	0	0	0	0	0	0	0	0	0	0	0	0	0	0	0	0	0	0	0	0	0	0	0	0
hsa-mir-3649	0	0	0	0	0	0	0	0	0	0	0	0	0	0	0	0	0	0	1	0	0	1	0	0	0	0	0	0	0	0	1	0	0	0	0	0	0	0	0	0	0	0	0	0	0	0	0	0	0
hsa-mir-4444-2	0	0	0	0	0	0	0	0	5	3	2	2	0	2	3	1	0	2	3	2	3	12	0	3	4	1	3	7	1	2	13	1	11	4	2	3	6	0	1	1	9	2	1	2	4	1	1	3	1
hsa-mir-1468	29	33	36	28	19	25	20	12	44	2	16	29	8	13	5	21	3	6	70	2	67	25	6	16	2	52	15	30	22	9	4	2	33	47	25	11	7	2	3	10	14	14	9	3	6	17	125	28	9
hsa-mir-557	0	0	0	0	0	0	0	0	0	0	0	0	0	0	0	0	0	0	0	0	0	0	0	0	0	0	0	0	0	0	0	0	0	0	0	0	0	0	0	0	0	0	0	0	0	0	0	0	0
hsa-mir-148a	4722	14226	8794	5920	4158	2426	3822	3257	899572	39043	130979	358210	139092	122217	161204	140678	137008	123880	896137	48642	179742	408159	97008	237450	114526	361413	110798	497363	225713	133956	172162	69182	393803	130803	490790	48942	272411	148873	68098	52427	207892	97835	311178	227921	39704	202258	296676	515944	89722
hsa-mir-3163	0	0	0	0	0	0	0	0	0	0	0	0	0	0	0	0	0	0	0	0	0	0	0	0	0	0	0	0	0	0	0	0	0	0	0	0	0	0	0	0	0	0	0	0	0	0	0	0	0
hsa-mir-6744	0	3	0	3	0	0	0	1	0	0	0	0	0	0	0	0	0	0	0	3	3	0	1	0	0	0	0	0	0	0	0	0	0	5	0	2	0	0	3	0	0	0	0	0	1	0	1	0	4
hsa-mir-8485	0	0	0	0	0	0	0	0	0	0	0	0	0	0	0	0	0	0	0	0	0	0	0	0	0	0	0	0	0	0	0	0	0	0	0	0	0	0	0	0	0	0	0	0	0	0	0	0	0
hsa-mir-625	513	2003	844	1398	630	951	496	499	933	325	1254	3430	2922	484	134	2187	634	3352	6924	1553	3546	1259	240	1610	290	1272	1947	2632	3584	222	798	1627	1983	6067	1571	2827	2086	491	1239	855	378	2145	3006	1237	1225	1385	2333	5960	4430
hsa-mir-1910	0	1	0	0	0	0	0	0	0	0	0	0	0	0	0	1	0	0	0	0	0	0	0	1	0	0	0	0	0	0	0	0	5	0	0	3	0	0	0	0	0	0	0	0	0	0	2	1	0
hsa-mir-4725	0	0	2	1	0	1	0	0	0	0	0	0	0	0	0	1	0	0	0	0	0	0	0	0	0	0	0	0	0	0	0	0	0	0	0	0	1	0	0	0	0	0	0	0	0	0	0	0	0
hsa-mir-4319	0	0	0	0	0	0	0	0	0	0	0	0	0	0	0	0	0	0	0	0	0	0	0	0	0	0	0	0	0	0	0	0	0	0	0	0	0	0	0	0	0	0	0	0	0	0	0	0	0
hsa-mir-3677	2	2	1	3	0	1	0	5	135	16	34	20	23	29	11	41	24	7	11	35	6	168	24	37	14	26	18	78	153	11	20	26	198	5	20	18	41	18	12	16	11	7	14	39	8	14	127	10	38
hsa-mir-1208	0	0	0	0	0	0	0	0	0	0	0	0	0	0	0	0	0	0	0	0	0	0	0	0	0	0	0	0	0	0	0	0	0	0	0	0	0	0	0	0	0	0	0	0	0	0	0	0	0
hsa-mir-514a-3	0	0	0	0	0	0	0	0	2	2	6	3	0	1	0	1	0	1	3	0	1	4	8	1	0	20	12	5	1	2	0	3	5	3	2	0	1	1	0	0	6	0	1	0	0	1	14	4	1
hsa-mir-6813	0	0	0	1	0	0	0	2	1	0	0	0	1	0	0	3	0	0	0	0	0	0	0	0	0	1	1	2	0	1	0	0	0	0	0	0	0	0	0	0	0	0	0	0	1	0	0	1	0
hsa-mir-4690	0	1	0	0	0	0	0	0	3	1	0	0	1	1	0	0	0	0	0	2	0	0	1	0	0	0	0	0	1	0	0	0	2	0	0	1	0	0	0	1	0	0	0	0	0	0	0	0	0
hsa-mir-6087	0	1	1	1	0	4	0	4	0	1	0	0	1	0	0	0	0	0	2	1	0	0	0	0	0	2	0	1	0	1	0	0	0	0	0	1	1	0	1	0	0	0	0	0	7	0	1	1	0
hsa-mir-3184	0	0	0	0	0	0	0	0	0	0	0	0	0	0	0	0	0	0	0	0	0	0	0	0	0	0	0	0	0	0	0	0	0	0	0	0	0	0	0	0	0	0	0	0	0	0	0	0	0
hsa-mir-623	0	0	0	0	0	0	0	0	0	0	0	0	0	0	0	0	0	0	0	0	0	0	0	0	0	0	0	0	0	0	0	0	0	0	0	0	0	0	0	0	0	1	0	0	0	0	1	0	0
hsa-mir-548aj-1	0	0	0	0	0	0	0	0	0	0	0	0	0	0	0	0	0	0	0	0	0	0	0	0	0	0	0	0	0	0	0	0	0	0	0	0	0	0	0	0	0	0	0	0	0	0	0	0	0
hsa-mir-149	169	218	100	137	91	597	149	220	43	96	114	31	25	19	30	19	57	33	32	8	20	43	117	295	3	209	20	114	37	15	16	12	46	71	169	36	54	8	9	20	109	13	33	25	82	58	66	27	5
hsa-mir-302f	0	0	0	0	0	0	0	0	0	0	0	0	0	0	0	0	0	0	0	0	0	0	0	0	0	0	0	0	0	0	0	0	0	0	0	0	0	0	0	0	0	0	0	0	0	0	0	0	0
hsa-mir-586	0	0	0	0	0	0	0	0	0	0	0	0	0	0	0	0	1	0	0	0	0	0	0	0	0	0	0	0	0	0	0	0	0	0	0	0	0	0	0	0	0	0	0	0	0	0	0	0	0
hsa-mir-4524a	0	0	0	0	0	12	0	2	1	0	0	0	0	0	0	0	0	0	0	0	0	0	0	0	0	0	0	0	2	0	0	0	0	0	0	0	0	0	0	0	0	0	0	0	0	0	1	0	0
hsa-mir-4252	0	0	0	0	0	0	0	0	0	0	0	0	0	0	0	0	0	0	0	0	0	0	0	0	0	0	0	0	0	0	0	0	0	0	0	0	0	0	0	0	0	0	0	0	0	0	0	0	0
hsa-mir-708	0	4	1	0	1	1	3	0	408	84	346	212	103	100	140	84	71	180	104	13	41	102	85	1727	47	295	110	728	375	250	51	56	284	198	573	227	675	69	42	107	234	149	172	142	85	177	429	205	76
hsa-mir-4310	0	0	0	0	0	0	0	0	0	0	0	0	0	0	0	0	0	0	0	0	0	0	0	0	0	0	0	0	0	0	0	0	0	0	0	0	0	0	0	0	0	0	0	0	0	0	0	0	0
hsa-mir-6780b	1	0	0	0	0	0	0	0	0	0	0	0	0	2	0	0	0	0	1	0	0	0	0	0	0	0	0	2	0	0	0	0	1	0	0	0	0	0	0	0	0	0	0	0	0	0	0	0	0
hsa-mir-208b	0	0	0	0	0	0	0	0	0	0	0	0	0	0	0	0	0	0	0	0	0	0	0	0	0	0	0	0	0	0	1	0	0	0	0	0	0	0	0	0	0	0	0	0	0	0	0	0	0
hsa-mir-555	0	0	0	0	0	0	0	0	0	0	0	0	0	0	0	1	0	0	0	0	1	0	0	0	0	0	0	0	0	0	0	1	0	0	0	0	0	0	0	0	0	0	0	0	0	0	0	0	0
hsa-mir-6794	0	0	0	0	0	0	0	0	0	0	0	0	0	0	0	0	0	0	0	0	0	0	0	0	0	0	0	0	0	0	0	0	0	0	0	0	0	0	0	0	0	0	0	0	0	0	0	0	0
hsa-mir-642a	64	74	184	110	37	55	74	29	42	0	2	19	14	2	7	8	2	38	37	5	47	3	7	14	25	16	7	6	9	5	7	8	25	38	14	12	7	4	6	1	12	3	9	17	29	9	10	44	22
hsa-mir-1251	0	1	0	1	0	0	0	1	1	1	0	0	0	0	0	0	0	0	0	0	1	0	0	0	0	0	0	0	0	0	0	0	0	0	0	0	0	0	2	0	0	0	0	0	0	8	2	0	0
hsa-mir-107	40	118	80	90	60	48	48	34	1502	126	560	425	344	231	149	411	59	142	1017	132	171	892	198	361	96	439	456	1216	884	176	77	131	910	649	585	788	945	147	99	241	698	150	187	149	294	247	1533	808	470
hsa-mir-6817	0	0	0	0	0	1	0	0	2	1	0	0	0	0	0	0	0	0	0	0	0	0	0	0	0	0	0	1	0	0	0	0	0	0	0	0	0	0	0	0	0	0	0	0	0	0	0	0	0
hsa-mir-6882	2	1	0	0	0	0	0	1	0	0	0	0	0	1	0	0	0	1	0	0	1	0	0	2	0	1	0	1	1	0	0	0	0	0	0	0	1	0	0	0	1	0	0	0	0	1	0	0	0
hsa-mir-3156-1	0	0	0	0	0	0	0	0	0	0	0	0	0	0	0	1	0	0	0	0	0	0	0	0	0	0	0	0	0	0	0	0	0	0	0	0	0	0	0	0	0	0	0	0	0	0	0	0	0
hsa-mir-183	1374	1190	1830	1795	947	1168	724	1519	9557	7895	13439	119820	14787	6202	4041	30059	10611	11643	68018	6819	33778	46385	18658	8360	14603	16543	50549	51818	37262	4668	10140	12440	58741	19620	62898	5630	35169	17569	5310	98302	8945	13266	25950	9676	7797	42874	115092	49202	29135
hsa-mir-4467	0	1	0	0	0	0	0	0	0	0	0	0	0	0	0	0	0	0	0	0	0	0	0	0	0	0	0	0	2	0	0	0	0	0	0	0	0	0	0	0	0	0	0	0	0	0	1	0	0
hsa-mir-4540	0	0	0	0	0	0	0	0	0	0	0	0	0	0	0	0	0	0	0	0	0	0	0	0	0	0	0	0	0	0	0	0	0	0	0	0	0	0	0	0	0	0	0	0	0	0	0	0	0
hsa-mir-4729	1	0	0	0	0	0	0	0	1	0	0	0	0	0	0	0	0	0	0	0	0	0	0	0	0	0	0	0	0	0	0	0	0	0	0	0	0	0	0	0	0	0	0	0	0	0	0	0	0
hsa-mir-4737	0	0	0	0	0	0	0	0	0	0	0	0	0	0	0	0	0	0	0	0	1	0	0	0	0	0	0	1	0	0	0	0	0	0	0	0	0	0	0	0	0	0	0	0	0	0	0	0	0
hsa-mir-3651	7	7	5	3	1	16	10	10	14	5	1	24	4	17	4	24	7	3	19	1	4	31	1	19	2	17	12	27	4	4	4	3	8	3	20	1	10	6	2	0	7	7	8	1	42	8	3	13	4
hsa-mir-8073	0	0	0	0	0	0	0	0	0	0	0	0	0	0	0	0	0	0	0	0	0	0	0	0	0	0	0	0	0	0	0	0	0	0	0	0	0	0	0	0	0	0	0	0	0	0	0	0	0
hsa-mir-6738	0	3	1	0	0	1	0	0	1	0	0	1	0	0	0	0	0	0	0	0	0	0	0	1	0	0	0	0	0	0	0	0	0	0	0	0	0	0	0	0	0	0	0	0	3	0	0	0	1
hsa-mir-5693	0	0	0	0	0	0	0	0	0	0	0	0	0	0	0	0	0	0	0	0	0	0	0	0	0	0	0	0	0	0	0	0	0	0	0	1	0	0	0	0	0	0	0	0	0	0	0	0	1
hsa-mir-1179	0	0	0	0	0	0	0	0	1	0	0	0	0	0	0	0	1	0	0	0	1	0	1	2	0	0	0	0	0	0	0	0	1	0	1	1	2	0	0	0	0	0	0	0	0	0	0	0	0
hsa-mir-197	6013	7004	3584	7256	2695	12896	4665	8088	2464	112	798	1288	570	643	181	993	641	608	2617	399	1247	2556	449	2488	207	1491	1416	2231	1243	180	415	569	1899	2081	921	460	1235	127	187	575	1406	445	355	519	1381	1772	2115	1305	759
hsa-mir-4463	0	0	0	0	0	0	0	0	0	0	0	0	0	0	0	0	0	0	0	0	0	0	0	0	0	0	0	0	0	0	0	0	0	0	0	0	0	0	0	0	0	0	0	0	0	0	0	0	0
hsa-mir-2052	0	0	0	0	0	0	0	0	0	0	0	0	0	0	0	0	0	0	0	0	0	0	0	0	0	0	0	0	0	0	0	0	0	0	0	0	0	0	0	0	0	0	0	0	0	0	0	0	0
hsa-mir-30a	6471	5726	6596	5620	3802	12909	5410	8038	31653	12880	188121	33579	40897	15056	11343	9669	6504	7076	26240	3910	4842	17233	36329	41231	6480	19647	5700	77444	93475	18049	9810	4767	32435	17275	104194	27705	32119	8364	5950	22114	28036	9489	5524	19215	11354	9994	86663	24219	9743
hsa-mir-6866	0	0	0	0	0	0	0	0	0	0	0	0	0	0	0	0	0	0	0	0	0	0	0	0	1	0	0	1	0	0	0	0	0	0	0	0	0	0	0	0	0	0	0	0	0	0	0	0	0
hsa-mir-4792	0	0	0	0	0	0	0	0	4	0	0	0	0	0	0	0	0	0	0	0	1	0	1	0	0	0	0	0	0	0	0	0	0	0	0	0	0	0	0	0	0	0	0	1	0	0	0	0	0
hsa-mir-510	0	0	0	0	0	0	0	0	0	0	0	0	0	0	0	0	0	0	0	0	0	0	0	0	0	0	0	0	0	0	0	0	0	0	0	0	0	0	0	0	0	0	0	0	0	0	0	0	0
hsa-mir-378j	0	0	0	0	0	0	0	0	0	0	0	0	0	0	0	0	0	0	0	0	0	0	0	0	0	0	0	0	0	0	0	0	0	0	0	0	0	0	0	0	0	0	0	0	0	0	0	0	0
hsa-mir-1973	0	0	0	0	0	0	0	0	0	0	0	0	0	0	0	0	0	0	0	0	0	0	0	0	0	0	0	0	0	0	0	0	0	0	0	0	0	0	0	0	0	0	0	0	0	0	0	0	0
hsa-mir-5094	0	0	0	0	0	0	0	0	1	0	0	1	0	0	0	0	0	0	0	0	0	0	0	0	0	0	1	0	1	0	0	0	0	0	0	0	0	0	0	1	0	0	0	0	0	0	0	0	0
hsa-mir-1304	3	2	0	0	0	22	0	3	41	0	2	270	1	18	0	16	1	0	139	0	6	14	0	182	0	4	21	11	41	0	1	0	59	14	81	11	20	0	0	1	63	0	2	0	3	0	29	7	35
hsa-mir-6769a	0	2	0	1	0	6	0	0	1	0	0	1	0	0	1	0	0	0	0	2	1	0	1	0	0	0	0	0	0	0	1	0	1	0	1	0	1	0	0	0	0	0	0	1	0	0	0	0	0
hsa-mir-323b	12	10	6	2	17	13	8	6	132	24	8	9	2	5	26	17	30	15	5	5	19	12	20	20	15	19	8	31	16	7	19	10	45	25	13	24	24	16	44	8	26	4	5	45	4	29	11	3	4
hsa-mir-3664	0	0	1	0	0	0	0	0	4	2	0	5	0	2	1	1	6	0	4	1	6	5	5	0	1	7	0	7	1	2	5	0	3	2	1	1	3	1	1	0	4	0	4	3	1	3	0	2	0
hsa-mir-6807	0	1	0	0	0	1	1	0	0	1	0	1	0	0	0	0	1	0	0	0	0	1	0	1	0	0	0	1	0	0	0	1	0	0	1	0	1	0	0	1	0	0	0	1	0	0	2	0	0
hsa-mir-4705	0	0	0	0	0	0	0	0	0	0	0	0	0	0	0	0	0	0	0	0	0	0	0	0	0	0	0	0	0	0	0	0	0	0	0	0	0	0	0	0	0	0	0	0	0	0	0	0	0
hsa-mir-518b	0	0	0	0	0	0	0	0	0	0	0	0	0	1	0	0	0	0	9	0	0	2	0	1	0	1	0	2	3	0	0	0	0	1	9	0	0	2	0	0	0	0	0	0	7	0	0	8	1
hsa-mir-7705	0	0	0	0	0	0	0	0	7	2	1	9	2	3	0	10	0	2	13	0	0	6	0	7	0	4	0	13	5	2	1	0	3	3	7	6	4	2	1	1	1	1	5	2	1	2	12	3	6
hsa-mir-1245a	0	0	0	0	0	0	0	0	16	1	17	3	0	0	1	7	4	2	1	2	2	5	1	26	1	7	2	13	15	5	1	5	3	4	3	7	7	2	1	2	8	3	5	1	1	5	11	2	5
hsa-mir-4693	0	0	0	0	0	0	0	0	0	0	0	0	0	0	0	0	0	0	0	0	0	0	0	0	0	0	0	0	0	0	0	0	0	0	0	0	0	0	0	0	0	0	0	0	0	0	0	0	0
hsa-mir-29a	4076	8824	5269	4628	2557	10185	1974	5485	75874	5560	84679	51324	106949	50353	6909	82527	7267	15744	48950	4955	4644	97564	13606	62412	4884	66090	26600	81070	44517	9761	12352	6664	58924	13003	150176	29524	44433	19025	5787	18328	52974	12423	17693	12978	15602	20560	108653	57060	26968
hsa-mir-369	1	1	0	0	0	4	0	3	110	29	262	53	42	38	44	70	25	30	26	3	15	53	18	214	13	46	23	246	61	31	29	5	108	32	112	62	101	19	7	31	58	6	27	46	22	60	63	39	40
hsa-mir-4683	0	2	0	2	0	0	0	1	1	0	0	0	1	1	0	0	0	0	0	0	0	0	1	4	0	1	0	0	1	0	0	0	0	0	2	0	0	0	1	0	0	2	0	0	0	0	0	1	0
hsa-mir-1227	0	1	2	1	1	7	1	4	2	0	0	0	0	0	0	0	2	0	0	0	0	1	0	0	0	0	0	1	1	0	0	0	2	0	0	0	0	1	1	1	0	3	0	0	0	1	2	0	0
hsa-mir-4436b-1	0	1	1	0	0	4	0	1	0	0	0	0	0	0	0	0	0	0	0	0	0	0	0	0	0	0	0	0	0	0	0	0	1	0	0	0	0	0	1	0	0	0	0	0	0	0	0	0	0
hsa-mir-4274	0	0	0	0	0	0	0	0	0	0	0	0	0	0	0	0	0	0	0	0	0	0	0	0	0	0	0	0	0	0	0	0	0	0	0	0	0	0	0	0	0	0	0	0	0	0	0	0	0
hsa-mir-4268	0	0	0	0	0	0	0	0	0	0	0	0	0	0	0	0	0	0	0	0	0	0	0	0	0	0	0	0	0	0	0	0	0	0	0	0	0	0	0	0	0	0	0	0	0	0	0	0	0
hsa-mir-1273d	0	0	0	0	0	0	0	0	0	0	0	0	0	0	0	0	0	0	0	0	0	0	0	0	0	0	0	0	0	0	0	0	0	0	0	0	0	0	0	0	0	0	0	0	0	0	0	0	0
hsa-mir-4523	0	0	0	0	0	0	0	1	0	0	0	0	1	0	1	0	0	0	0	1	1	2	0	0	0	0	0	0	0	0	1	1	2	0	0	0	0	0	0	0	0	0	2	0	0	0	3	0	1
hsa-mir-383	0	0	0	0	0	5	9	9	0	3	88	0	0	0	0	0	0	0	1	0	0	9	0	1	1	8	0	2	10	0	0	1	0	2	14	3	2	0	1	8	16	5	3	1	6	0	28	5	0
hsa-mir-3976	0	0	0	0	0	0	0	0	0	0	0	0	0	0	0	0	0	0	0	0	0	0	0	0	0	0	0	0	0	0	0	0	0	0	0	0	0	0	0	0	0	0	0	0	0	0	0	0	0
hsa-mir-125b-1	733	669	571	729	643	1135	808	690	983	315	2434	171	226	196	329	165	178	132	210	63	49	107	178	3008	132	593	115	1658	1500	164	83	67	334	691	2478	922	962	76	111	810	645	165	234	184	530	227	1603	286	55
hsa-mir-4534	0	0	0	0	0	0	0	0	0	0	0	0	0	0	0	0	0	0	0	0	0	0	0	0	0	0	0	0	0	0	0	0	0	0	0	0	0	0	0	0	0	0	0	0	0	0	0	0	0
hsa-mir-3155b	0	0	0	0	0	0	0	0	0	0	0	0	0	0	0	0	0	0	0	0	0	0	0	0	0	0	0	0	0	0	0	0	0	0	0	0	0	0	0	0	0	0	0	0	0	0	0	0	0
hsa-mir-6800	0	0	0	0	0	0	1	0	0	0	0	0	0	1	0	1	0	0	0	0	0	1	0	0	0	0	0	0	0	1	0	0	0	0	0	0	0	0	0	0	0	0	1	0	0	0	1	0	0
hsa-mir-937	11	25	6	25	12	11	16	11	27	5	8	6	1	2	5	1	5	4	11	4	25	15	14	1	3	1	5	7	19	1	0	1	25	6	3	5	14	4	1	5	9	1	5	4	1	5	137	3	7
hsa-mir-1184-1	0	0	0	0	0	0	0	0	0	0	0	0	0	0	0	0	0	0	0	0	0	0	0	0	0	0	0	0	0	0	0	0	0	0	0	0	0	0	0	0	0	0	0	0	0	0	0	0	0
hsa-mir-551b	1	0	1	4	0	2	0	0	3	4	0	0	0	1	5	0	1	0	2	1	1	0	2	11	3	1	3	3	1	1	1	0	3	1	0	2	2	1	4	1	8	3	1	12	2	3	1	3	0
hsa-mir-3135a	0	0	0	0	0	0	0	0	0	0	0	0	0	0	0	0	0	0	0	0	0	0	0	0	0	0	0	0	0	0	0	0	0	0	0	0	0	0	0	0	0	0	0	0	0	0	0	0	0
hsa-mir-532	1730	2202	1919	1984	1308	1196	959	1084	11735	940	2114	7342	1771	2090	1579	3765	2010	1451	17175	1022	3025	15567	1259	3794	1577	12861	2792	6737	6624	3160	2665	1289	11672	5291	9148	2641	5557	5852	791	1999	6550	2290	2193	2959	831	3011	14883	6099	1828
hsa-mir-6809	0	0	0	0	0	0	0	0	0	0	0	0	0	0	0	0	0	0	0	0	0	0	0	0	0	0	0	0	1	0	0	0	0	0	0	0	0	0	0	0	0	0	0	0	0	0	0	0	0
hsa-mir-4536-1	0	0	0	0	0	0	0	0	0	0	3	1	0	0	0	0	1	0	1	0	0	0	0	1	0	0	0	1	0	1	0	0	0	0	1	1	0	0	0	0	0	0	0	0	0	0	4	1	0
hsa-mir-3919	0	0	0	0	0	0	0	0	1	0	0	0	0	0	0	0	0	0	0	0	0	0	0	0	0	0	0	0	0	0	0	0	0	0	0	0	0	0	0	0	0	0	0	0	0	0	1	0	0
hsa-mir-323a	11	24	15	8	10	17	10	9	90	10	28	17	4	17	11	9	16	6	2	4	8	13	7	66	6	11	3	50	34	6	19	4	27	14	19	21	18	8	14	24	21	4	2	10	16	24	14	9	4
hsa-mir-3920	0	0	0	0	0	0	0	0	0	0	1	0	1	0	1	0	0	0	2	0	0	1	2	0	0	0	0	3	2	1	0	0	0	0	1	1	0	0	0	0	0	0	0	2	0	0	0	1	0
hsa-mir-658	5	3	1	1	0	3	0	1	5	0	2	0	1	0	1	0	0	5	0	3	1	7	1	2	0	0	0	1	3	0	0	0	0	2	0	1	1	1	0	0	2	1	0	0	0	0	0	2	0
hsa-mir-215	16	39	11	32	17	467	51	84	20809	5699	2006	4665	38742	2931	1596	8277	1598	9317	6927	1606	6204	10171	4496	3593	2062	820	670	3851	7635	2127	7601	18169	22543	12230	1378	1482	638	2060	3882	391	343	2346	2669	5370	1517	902	3230	13555	8193
hsa-mir-3159	0	0	0	0	1	0	0	0	0	0	0	1	0	0	0	0	0	0	0	0	0	0	2	0	0	0	0	0	0	0	0	0	0	0	0	1	0	0	0	0	0	0	0	0	0	1	0	0	1
hsa-mir-378a	8026	12332	10195	10463	5529	9943	5426	8860	9175	526	10241	2747	5736	6081	540	10158	1468	1673	7764	2566	3528	16200	527	4121	1592	3855	3290	17211	16688	968	2744	2271	13257	6399	2673	3717	4873	1254	923	3332	3512	1213	1932	2914	1048	2504	14756	7527	5881
hsa-mir-484	215	529	302	336	129	412	199	268	331	57	235	333	134	144	60	164	150	76	227	86	88	294	55	548	44	356	215	462	232	61	78	49	305	109	295	152	240	103	46	131	66	45	69	85	226	192	332	310	328
hsa-mir-7851	0	0	0	0	0	0	0	0	0	0	0	0	0	0	0	0	0	0	0	0	0	0	0	0	0	0	0	0	0	0	0	0	0	0	0	0	0	0	0	0	0	0	0	0	0	0	1	0	0
hsa-mir-631	0	0	0	0	0	0	0	0	0	0	0	0	0	0	0	0	0	0	0	0	0	0	0	0	0	0	0	0	0	0	0	0	0	0	0	0	0	0	0	0	0	0	0	0	0	0	0	0	0
hsa-mir-2117	0	0	0	0	0	0	0	0	0	0	0	0	0	0	0	0	0	0	0	0	0	0	0	2	0	0	0	0	0	0	0	0	0	0	0	0	0	0	0	0	0	0	0	0	0	0	0	0	0
hsa-mir-5703	1	0	1	1	0	0	0	4	12	2	1	6	7	1	2	2	3	2	3	2	1	16	0	0	1	3	1	5	10	0	7	0	11	1	6	1	6	0	0	6	4	0	0	2	1	2	8	3	12
hsa-mir-6838	0	0	0	0	0	0	0	0	0	0	0	0	1	0	0	1	0	0	0	0	0	0	0	1	0	0	0	2	0	0	0	0	1	0	1	0	0	0	1	0	0	0	0	1	0	0	1	0	0
hsa-mir-499a	0	0	0	0	0	0	0	0	4	1	3	16	0	9	4	2	2	0	16	0	1	9	102	4	0	17	78	4	1	0	1	0	5	0	54	1	1	3	0	34	1	1	2	0	0	8	26	0	0
hsa-mir-4515	0	0	0	0	0	0	0	0	1	1	0	0	2	0	0	0	0	0	0	0	0	0	0	0	0	0	0	1	0	0	1	0	1	0	0	0	2	0	1	1	2	0	0	0	0	1	0	1	0
hsa-mir-3689f	0	0	0	0	0	0	0	0	0	0	0	0	0	0	0	0	0	0	0	0	0	0	0	1	0	0	0	0	0	0	0	0	0	0	0	0	0	0	0	0	0	0	0	0	0	0	0	0	0
hsa-mir-6069	0	0	0	0	0	0	0	0	0	0	0	0	0	0	0	0	0	0	0	0	0	0	0	0	0	0	0	0	0	0	0	0	0	0	0	0	0	0	0	0	0	0	0	0	0	0	0	0	0
hsa-mir-6792	0	0	0	0	0	0	0	0	0	0	0	0	0	0	0	0	0	0	0	0	0	0	0	0	0	0	0	0	0	0	0	0	0	0	0	0	0	0	0	0	0	0	0	0	0	0	0	0	0
hsa-mir-379	34	52	44	37	33	48	34	64	8564	1530	15384	1034	2032	1175	2201	2964	776	1181	931	432	835	3560	829	7300	493	1738	1792	10595	12421	1939	2399	388	6121	3461	4330	4408	8515	1481	1107	3055	3456	575	841	2734	786	1318	7546	1133	1616
hsa-mir-4469	0	0	1	2	0	0	0	0	0	0	0	0	0	0	0	0	0	0	0	0	0	1	0	0	0	0	0	0	0	0	0	0	0	1	0	0	0	0	0	1	0	0	0	0	0	0	1	0	0
hsa-mir-514a-2	0	0	0	0	0	0	0	0	0	1	1	5	0	1	0	0	0	1	0	0	1	4	5	10	0	17	20	6	2	3	0	1	9	1	4	1	0	2	1	1	3	1	0	0	1	0	10	2	0
hsa-mir-493	13	9	5	0	5	10	1	1	140	17	177	28	17	21	34	35	18	28	33	9	23	47	16	262	9	43	29	216	144	42	33	7	100	55	80	90	104	24	13	64	63	8	19	29	35	37	104	25	35
hsa-mir-6088	0	0	0	0	0	0	0	0	0	0	0	0	0	0	0	0	0	0	0	0	0	0	0	0	0	0	0	0	0	0	0	0	0	0	0	0	0	0	0	0	0	0	0	0	0	0	0	0	0
hsa-mir-432	30	23	37	34	23	11	44	19	78	10	110	13	9	8	9	14	10	2	15	1	7	25	4	150	0	29	10	54	67	9	6	1	36	41	44	53	44	9	4	68	28	2	7	5	13	4	53	14	16
hsa-mir-378f	0	0	0	0	0	0	0	0	5	0	1	0	0	0	0	0	2	3	3	0	2	3	0	0	0	0	0	4	2	1	5	0	1	4	2	0	0	1	0	0	0	0	1	0	0	4	1	0	0
hsa-mir-2467	0	0	0	0	0	0	0	0	0	0	0	0	0	0	0	0	1	0	0	0	0	0	0	0	1	0	1	0	0	0	0	0	2	0	0	0	0	0	0	0	0	0	0	0	0	0	0	0	0
hsa-mir-4678	0	0	0	0	0	0	0	0	0	0	0	0	0	0	0	0	0	0	2	0	0	0	0	0	0	0	0	0	0	0	0	0	0	0	0	0	0	0	0	0	0	0	0	0	0	0	0	0	1
hsa-mir-1914	0	1	0	0	0	2	1	0	0	0	0	2	0	0	0	0	2	0	1	0	3	1	0	0	0	0	0	0	0	0	1	1	1	0	0	0	1	0	0	0	0	0	1	1	0	0	0	1	0
hsa-mir-639	3	3	2	4	0	2	1	1	12	2	0	1	1	1	8	0	0	1	5	4	0	8	0	2	2	1	2	3	3	0	6	1	6	1	3	3	2	3	3	1	4	1	1	0	0	0	4	2	0
hsa-mir-4785	0	0	0	1	0	0	0	0	2	0	1	0	0	0	0	0	0	0	0	0	0	0	0	1	0	1	0	0	1	0	0	0	0	0	0	0	0	0	0	1	0	0	0	0	0	0	1	1	0
hsa-mir-95	2	5	6	2	1	1	3	0	197	9	42	98	14	63	36	115	14	55	60	4	66	109	70	70	4	114	13	206	114	37	12	30	304	55	137	19	13	9	4	10	120	2	30	35	37	28	273	58	7
hsa-mir-4667	1	2	0	0	1	0	0	0	1	0	0	0	0	0	0	0	0	1	0	0	0	0	0	0	0	0	1	0	0	0	0	0	0	0	0	0	0	0	0	0	0	0	0	0	0	0	0	1	0
hsa-mir-4261	0	0	0	0	0	0	0	0	0	0	0	0	0	0	0	0	0	0	0	0	0	0	0	0	0	0	0	0	0	0	0	0	0	0	0	0	0	0	0	0	0	0	0	0	0	0	0	0	0
hsa-mir-6892	11	7	6	8	10	19	11	22	18	9	35	7	5	6	0	8	2	1	3	2	3	9	8	8	1	1	6	19	41	3	1	1	16	5	2	1	12	4	2	17	6	0	2	3	1	14	25	4	11
hsa-mir-3911	0	0	0	0	1	0	0	0	0	1	0	2	0	0	0	0	0	0	0	0	0	0	0	0	0	0	0	0	1	0	0	0	0	0	0	0	0	0	0	0	0	0	0	0	0	0	2	1	2
hsa-mir-572	0	0	1	1	2	0	0	0	0	0	0	0	0	0	0	0	0	0	2	0	0	0	0	0	0	0	0	0	0	0	2	0	0	0	0	0	0	0	0	0	0	0	0	1	0	0	0	0	0
hsa-mir-92a-1	43999	50223	43241	58831	37065	26591	38107	27413	90092	1845	17031	50997	12233	78473	8650	32809	8919	9126	72632	3174	8013	105292	5463	41900	5318	119124	28788	85507	54599	15372	7520	5926	90644	16671	74944	17746	39515	29119	1569	20318	58819	8162	12637	7927	16184	10228	107701	66784	18306
hsa-mir-6767	0	0	0	0	0	0	0	0	0	0	0	1	0	0	0	0	0	1	1	0	0	0	0	0	0	0	0	1	0	0	0	0	0	0	0	0	0	0	0	1	1	0	0	0	0	0	1	0	2
hsa-mir-1283-1	0	0	0	0	0	0	0	0	0	0	1	0	0	0	0	0	0	0	0	0	0	0	0	0	0	0	0	0	0	0	0	0	0	0	0	0	0	0	0	0	0	0	0	0	0	0	0	0	0
hsa-mir-4516	0	0	0	0	0	1	0	0	1	0	0	0	0	0	0	0	0	0	0	0	0	2	0	0	0	0	1	1	0	0	1	0	0	0	0	0	0	0	0	0	0	0	0	0	0	0	0	0	0
hsa-mir-2113	0	0	0	0	0	0	0	0	0	0	0	0	0	0	0	0	0	0	0	0	0	0	0	0	0	0	1	0	0	0	0	0	0	0	0	0	0	0	0	0	0	0	0	0	0	0	0	0	0
hsa-mir-4255	0	0	0	0	0	0	0	0	0	0	0	0	0	0	0	0	0	0	0	0	0	0	0	0	0	0	0	0	0	0	0	0	0	0	0	0	0	0	0	0	0	0	0	0	0	0	0	0	0
hsa-mir-127	2323	1878	2186	2273	1598	2147	1667	1704	10621	1628	14504	1204	2033	961	2017	2014	1559	1169	1216	427	768	2924	878	13137	787	2484	1346	11300	9890	2014	1960	479	4410	3316	5112	5264	8982	1259	902	4040	3351	716	1077	2593	998	1447	7206	1129	1184
hsa-mir-6769b	0	2	0	0	0	0	3	1	1	0	0	0	0	0	0	2	0	1	0	0	0	4	1	0	0	0	0	0	0	0	0	0	1	0	0	0	0	0	0	0	0	0	0	0	0	0	0	0	0
hsa-mir-6858	0	0	0	1	0	0	0	0	1	0	0	2	0	0	0	1	0	0	0	0	1	0	0	0	0	0	0	1	0	0	1	0	0	1	0	0	2	0	0	0	0	0	0	0	0	0	1	0	0
hsa-mir-18a	7	26	11	4	4	13	1	5	286	104	107	395	83	338	128	114	110	106	146	106	176	530	33	268	11	216	263	647	67	65	50	43	840	353	224	171	237	273	45	64	60	30	252	171	59	301	229	433	406
hsa-mir-548h-3	0	0	0	0	0	0	0	0	0	0	0	0	0	0	0	0	0	0	0	0	0	0	0	0	0	0	0	0	0	0	0	0	0	0	0	0	0	0	0	0	0	0	0	0	0	0	0	0	0
hsa-mir-33a	7	21	7	18	7	6	1	12	576	232	14	225	38	749	173	329	182	71	348	83	42	964	118	257	28	228	93	754	175	62	264	19	875	73	90	85	205	147	95	18	647	82	73	229	77	151	292	286	35
hsa-mir-3118-1	0	0	0	0	0	0	0	0	0	0	0	0	0	0	0	0	0	0	0	0	0	0	0	0	0	0	0	0	0	0	0	0	0	0	0	0	0	0	0	0	0	0	0	0	0	0	0	0	0
hsa-mir-4675	0	0	0	0	0	0	0	0	0	0	0	0	0	0	0	0	0	0	0	0	0	0	0	0	0	0	0	0	0	0	0	0	0	0	1	0	0	0	0	0	0	0	0	0	0	0	0	0	0
hsa-mir-3977	0	0	0	0	0	0	0	0	0	0	0	0	0	0	0	0	0	0	0	0	0	0	0	0	0	0	0	0	0	0	0	0	0	0	0	0	0	0	0	0	0	0	0	0	0	0	0	0	0
hsa-mir-4266	0	0	0	0	0	0	0	0	0	0	0	0	0	0	0	0	0	0	0	0	0	0	0	0	0	0	0	0	0	0	0	0	0	0	0	0	0	0	0	0	0	0	0	0	0	0	0	0	0
hsa-mir-4524b	0	0	0	0	0	0	0	0	0	0	0	0	0	0	0	0	0	0	0	0	0	0	0	0	0	0	0	0	0	0	0	0	0	0	0	0	0	0	0	0	0	0	0	0	0	0	0	0	0
hsa-mir-5585	0	0	0	0	0	0	0	0	0	0	0	0	0	0	0	1	0	0	0	0	0	0	0	0	0	0	0	0	0	0	0	0	0	0	0	0	0	0	0	0	0	0	0	0	0	0	0	0	0
hsa-mir-1301	14	22	20	11	11	20	10	23	43	9	18	30	3	13	8	14	12	32	32	21	12	55	19	55	2	33	15	52	51	4	1	9	46	9	50	17	39	5	6	30	24	7	22	18	11	24	52	38	17
hsa-mir-1302-2	0	0	0	0	0	0	0	0	0	0	0	0	0	0	0	0	0	0	0	0	0	0	0	0	0	0	0	0	0	0	0	0	0	0	0	0	0	0	0	0	0	0	0	0	0	0	0	0	0
hsa-mir-943	0	0	0	0	0	0	0	0	0	0	0	0	0	1	0	1	0	0	2	0	1	1	0	0	0	0	0	0	1	0	2	0	0	0	0	0	0	0	0	1	0	0	0	0	1	0	2	0	0
hsa-mir-1266	55	105	50	78	30	43	41	47	76	11	54	91	138	60	4	40	24	22	90	32	129	216	19	83	2	26	52	48	129	11	9	14	115	95	45	56	39	12	8	51	48	6	30	14	42	29	80	104	148
hsa-mir-4669	0	0	0	0	0	0	0	0	4	0	0	0	0	1	1	1	1	1	0	0	0	0	0	2	0	1	0	0	0	0	0	0	0	0	0	0	0	0	0	0	0	0	0	0	0	0	0	0	0
hsa-mir-1324	0	0	0	0	0	0	0	0	0	0	0	0	0	0	0	0	0	0	0	0	0	0	0	0	0	0	0	0	0	0	0	0	0	0	0	0	0	0	0	0	0	0	0	0	0	0	0	0	0
hsa-mir-32	1	5	4	4	5	7	0	3	204	96	142	200	201	220	67	206	109	229	172	53	97	293	99	270	52	171	107	388	138	48	63	19	324	59	234	71	111	90	49	25	56	110	104	119	41	142	340	207	99
hsa-mir-5001	2	3	2	4	2	5	0	5	9	0	2	2	1	1	1	0	4	2	2	1	0	9	0	1	1	2	0	3	5	1	2	0	6	2	2	5	0	1	1	1	8	1	0	2	0	2	1	4	3
hsa-mir-377	12	9	2	1	2	16	3	16	25	6	32	15	9	4	7	20	14	10	3	2	4	14	8	148	7	14	10	44	34	11	11	3	23	13	24	40	20	14	4	12	14	3	10	6	11	13	16	5	3
hsa-mir-4750	0	0	0	0	1	0	0	0	0	0	0	0	0	0	0	0	0	0	1	0	0	0	0	0	0	0	0	0	0	0	0	0	0	0	0	0	1	0	0	0	0	0	0	0	0	0	0	0	0
hsa-mir-548d-2	0	0	0	0	0	0	0	0	4	0	1	3	0	4	0	1	0	1	2	0	4	3	0	2	0	1	0	1	2	1	0	2	4	1	1	0	0	1	0	0	0	0	1	0	0	2	2	1	0
hsa-mir-550a-3	2	6	5	3	0	3	1	3	7	4	3	11	1	2	1	5	5	3	10	7	3	27	2	6	1	12	4	19	7	1	3	2	13	2	9	1	8	4	0	3	2	4	7	1	0	8	13	4	6
hsa-mir-4638	2	6	0	4	4	2	4	0	10	2	1	2	0	0	1	1	2	0	6	1	2	4	3	3	0	2	0	7	4	1	3	4	7	4	0	3	5	1	2	3	4	1	0	2	0	3	8	4	0
hsa-mir-548t	0	0	0	0	0	0	0	0	1	0	1	0	3	2	0	0	0	0	3	0	2	1	1	1	0	2	0	2	0	0	0	0	2	1	0	2	3	0	0	1	0	0	0	0	0	2	0	1	0
hsa-mir-582	8	6	10	5	8	11	11	26	1862	563	3315	3089	1625	890	452	1166	533	4638	1269	908	6318	1194	1250	1341	271	1385	1843	2109	3820	617	1151	914	1916	1851	3464	1175	1359	574	1066	397	890	592	1540	959	728	3785	1846	2941	4320
hsa-mir-5691	0	0	0	0	0	0	0	0	0	0	0	0	0	0	0	0	0	0	0	0	0	0	0	0	0	0	0	0	0	0	0	0	0	0	0	0	0	0	0	0	0	0	0	0	0	0	0	0	0
hsa-mir-3688-2	0	0	0	0	0	0	0	0	1	0	0	0	0	0	0	0	0	0	0	0	0	1	0	1	0	1	0	0	1	0	0	0	0	0	0	0	0	0	0	0	0	0	0	0	0	0	1	0	0
hsa-mir-1234	0	3	0	2	0	1	0	1	0	0	1	0	1	0	0	1	1	0	1	0	0	1	0	1	0	1	0	0	0	0	0	0	1	0	1	0	0	0	0	0	0	0	0	0	0	0	1	2	0
hsa-mir-660	4	8	7	2	6	2	1	3	341	23	171	531	149	82	45	186	457	48	893	17	82	468	25	551	23	819	163	365	153	87	52	47	441	203	635	175	157	170	20	81	53	58	81	93	118	105	449	465	117
hsa-mir-4316	0	0	0	0	0	0	0	0	0	0	0	0	0	0	0	0	0	0	0	0	0	0	0	0	0	0	0	0	0	0	0	0	0	0	0	0	0	0	0	0	0	0	0	0	0	0	0	0	0
hsa-mir-1233-1	0	0	0	0	0	0	0	0	0	0	0	0	0	0	0	0	0	0	0	0	0	0	0	0	0	0	0	0	0	0	0	0	0	0	0	0	0	0	0	0	0	0	0	0	0	0	0	0	0
hsa-mir-4450	0	0	0	0	0	0	0	0	0	0	0	0	0	0	0	0	0	0	0	0	0	0	0	0	0	0	0	0	0	0	0	0	0	0	0	0	0	0	0	0	0	0	0	0	0	0	0	0	0
hsa-mir-6833	2	2	0	1	1	4	1	4	3	0	0	1	0	0	0	1	0	0	2	0	2	0	1	0	0	0	0	0	0	0	0	1	0	1	0	0	2	1	0	1	0	0	1	1	0	0	4	1	0
hsa-mir-4692	0	0	0	0	0	0	0	0	0	0	0	0	0	0	0	0	0	0	0	0	0	0	0	0	0	0	0	0	0	0	0	0	0	0	0	0	0	0	0	0	0	0	0	0	0	0	0	0	0
hsa-mir-892a	0	0	0	0	0	0	0	0	0	0	0	0	0	0	0	0	0	0	0	0	0	1	1	0	0	0	0	0	0	0	0	0	0	0	0	0	0	0	0	0	0	0	0	0	0	0	1	0	0
hsa-mir-6878	0	0	0	0	0	0	0	0	0	0	0	0	0	0	0	0	0	0	1	0	0	0	0	0	0	0	0	0	1	0	0	0	0	0	0	0	0	0	0	0	0	0	0	0	0	0	0	1	0
hsa-mir-7846	1	6	0	0	1	3	0	2	3	0	0	0	2	0	0	0	0	0	0	1	0	5	1	0	0	0	0	1	3	0	0	0	3	0	1	1	1	0	0	0	0	0	3	0	1	0	2	0	2
hsa-mir-4714	0	0	0	1	0	0	0	0	1	0	2	0	0	0	0	0	1	1	1	1	4	1	1	0	0	0	1	1	2	0	0	2	0	1	0	0	0	0	0	0	1	1	0	1	1	2	0	1	0
hsa-mir-507	0	0	0	0	0	0	0	0	0	0	0	0	0	0	0	0	0	0	2	0	0	0	0	0	0	0	1	0	0	0	0	1	0	0	0	0	0	1	0	0	0	1	0	0	0	0	0	0	0
hsa-mir-1587	0	0	0	0	0	0	0	0	0	0	0	0	0	0	0	0	0	0	0	0	0	0	0	0	0	0	0	0	0	0	0	0	0	0	0	0	0	0	0	0	0	0	0	0	0	0	0	0	0
hsa-mir-939	2	3	6	5	5	2	2	4	9	1	1	4	2	3	5	2	2	3	14	5	5	14	7	4	0	2	3	9	8	2	4	1	17	5	1	10	15	0	5	2	8	1	3	4	0	4	17	1	2
hsa-mir-629	139	248	173	203	119	123	94	98	573	108	399	438	203	208	119	107	88	281	832	449	785	1100	249	606	125	483	647	901	789	125	141	741	708	302	520	553	612	113	142	235	145	558	197	334	181	318	949	633	677
hsa-mir-4305	0	0	0	0	0	0	0	0	0	0	0	0	0	0	0	0	0	0	0	0	0	0	0	0	0	0	0	0	0	0	0	0	0	0	0	0	0	0	0	0	0	0	0	0	0	0	0	0	0
hsa-mir-5194	0	0	0	0	0	0	0	0	0	0	0	0	0	0	0	0	0	0	0	0	0	0	0	0	0	0	0	0	0	0	0	1	0	0	0	0	0	0	0	0	0	0	0	0	0	0	0	0	0
hsa-mir-320b-1	10	10	12	10	8	14	0	8	104	2	12	46	4	74	10	24	6	14	18	2	10	48	10	20	0	62	22	42	16	4	4	0	38	12	14	4	28	10	8	10	18	10	20	6	10	30	46	20	16
hsa-mir-4314	0	0	0	0	0	0	0	0	0	0	0	0	0	0	0	0	0	0	0	0	0	0	0	0	0	0	0	0	0	0	0	0	0	0	0	0	0	0	0	0	0	0	0	0	0	0	0	0	0
hsa-mir-548k	0	0	0	0	0	0	0	0	0	0	0	0	0	0	1	2	0	0	2	1	0	1	0	0	0	0	0	3	0	1	0	0	3	0	0	1	1	0	0	0	0	0	1	1	1	1	0	0	1
hsa-mir-564	0	0	0	2	0	0	0	0	0	0	0	0	0	0	0	1	0	1	0	0	0	2	0	0	1	0	0	0	1	0	1	0	0	1	0	0	0	0	0	0	0	0	0	0	0	0	0	1	1
hsa-mir-634	0	0	0	0	0	0	0	0	0	0	0	0	0	0	0	0	0	0	0	0	0	0	0	0	0	0	0	0	0	0	0	0	0	0	0	0	0	0	0	0	0	0	0	0	0	0	0	0	0
hsa-mir-372	0	0	0	0	0	0	0	0	2	1	0	1	0	0	0	0	0	0	2	0	0	1	0	1	0	0	0	1	5	0	1	0	0	1	2	0	1	0	0	0	0	0	0	0	1	0	1034	1	0
hsa-mir-8074	0	0	0	0	0	0	0	0	0	0	0	0	0	0	0	0	0	0	0	0	0	0	0	0	0	0	0	0	0	0	0	0	0	0	0	0	0	0	0	0	0	0	0	0	0	0	0	0	0
hsa-mir-4297	0	0	0	0	0	0	0	0	0	0	0	0	0	0	0	0	0	0	0	0	0	0	0	0	0	0	0	0	0	0	0	0	0	0	0	0	0	0	0	0	0	0	0	0	0	0	0	0	0
hsa-mir-4783	0	0	0	0	0	0	0	0	0	0	0	0	0	0	0	0	0	0	0	0	0	1	0	0	0	0	0	0	0	0	0	0	0	0	0	0	0	0	0	0	0	0	0	0	0	0	0	0	0
hsa-mir-6079	0	0	0	0	0	0	0	0	0	0	0	0	0	0	0	0	0	0	0	0	0	0	0	0	0	0	0	0	0	0	0	0	0	0	0	0	0	0	0	0	0	0	0	0	0	0	0	0	0
hsa-mir-6511b-1	19	20	19	22	8	33	24	35	4	0	3	1	1	0	0	2	2	0	7	0	2	2	3	9	0	4	2	2	7	0	1	0	2	2	5	1	1	0	0	2	1	0	0	1	0	1	7	5	0
hsa-mir-4749	3	1	0	0	1	0	0	0	3	0	1	0	0	0	0	0	0	0	0	1	0	1	0	0	0	0	0	0	0	1	0	0	3	0	0	0	0	0	0	1	0	0	0	0	0	0	3	1	0
hsa-mir-4641	0	0	0	0	0	0	0	0	0	0	0	0	0	0	0	0	0	0	0	0	0	0	0	0	0	0	0	0	0	0	0	0	0	0	0	0	0	0	0	0	0	0	0	0	0	0	0	0	0
hsa-mir-503	4	9	10	13	3	2	3	5	94	12	14	24	2	11	6	15	3	15	9	29	26	42	6	31	21	36	12	44	82	28	19	9	503	24	15	16	18	183	15	5	10	13	12	20	8	19	345	30	13
hsa-mir-4710	0	0	1	0	0	0	1	0	0	0	0	1	0	0	0	0	0	1	0	0	0	0	1	0	0	0	0	0	0	0	0	0	1	0	0	0	0	0	0	0	1	0	0	0	0	0	0	0	0
hsa-mir-921	0	0	0	0	0	0	0	0	0	0	0	0	0	0	0	0	0	0	0	0	0	0	0	0	0	0	0	0	0	0	0	0	0	0	0	0	0	0	0	0	0	0	0	0	0	0	0	0	0
hsa-mir-487a	10	7	5	7	2	9	6	10	23	1	19	1	3	1	3	9	4	4	3	1	4	3	4	24	1	6	2	21	11	6	3	0	7	8	6	7	13	1	3	5	1	1	5	4	7	6	7	2	2
hsa-mir-548f-1	0	0	0	0	0	0	0	0	6	1	0	29	0	1	0	0	11	0	1	0	3	5	1	0	0	4	0	0	2	4	2	7	3	2	3	0	0	0	0	1	2	1	1	2	1	0	18	2	1
hsa-mir-3177	0	0	1	1	2	1	0	0	2	0	0	0	0	0	0	0	0	0	0	0	0	0	0	0	0	0	0	1	0	0	0	0	3	0	0	2	0	1	0	0	0	1	0	0	1	0	4	0	0
hsa-mir-517b	0	0	0	0	0	0	0	0	0	0	0	0	2	4	0	0	0	2	46	0	0	4	0	2	0	0	0	0	0	0	0	0	0	0	66	0	0	0	2	2	0	0	0	0	44	0	2	20	6
hsa-mir-3199-2	2	3	1	3	1	4	1	2	8	1	11	0	2	2	0	1	0	0	0	1	1	1	0	4	0	0	2	5	3	0	1	1	5	1	3	3	1	1	0	1	2	2	0	3	1	4	8	0	5
hsa-mir-103b-2	0	0	0	0	0	0	0	0	0	0	0	0	0	0	0	0	0	0	0	0	0	0	0	0	0	0	0	0	0	0	0	0	0	0	0	0	0	0	0	0	0	0	0	0	0	0	0	0	0
hsa-mir-3944	5	4	7	2	5	3	1	0	1	0	0	1	0	0	1	0	0	1	2	0	12	1	0	1	0	2	1	4	2	1	1	0	5	3	1	1	0	1	0	1	2	0	0	0	0	3	1	1	2
hsa-mir-4648	0	0	0	0	0	2	0	0	1	1	0	0	0	0	0	0	2	0	0	0	1	0	0	1	0	0	0	0	0	0	0	0	2	0	0	0	0	0	0	2	0	0	0	0	0	0	0	0	0
hsa-mir-1265	0	0	1	1	0	0	1	0	0	0	1	0	0	0	0	0	0	0	0	0	0	0	0	0	0	0	0	0	1	0	0	0	0	0	0	0	0	0	0	0	0	0	0	0	0	0	0	0	0
hsa-mir-6735	1	0	0	1	0	0	0	0	4	0	0	2	0	0	1	0	2	0	0	0	0	1	0	0	0	1	0	0	1	0	0	0	2	1	0	1	1	0	0	0	3	0	0	0	0	0	2	2	0
hsa-mir-376c	0	0	0	2	0	0	0	0	58	12	116	20	23	35	11	27	27	28	9	0	7	28	17	194	2	35	21	155	20	17	13	2	65	21	49	27	44	16	6	11	23	4	30	15	12	19	32	31	9
hsa-mir-7706	9	30	15	41	14	10	8	13	12	1	2	2	3	1	4	5	2	2	18	3	3	15	2	6	0	3	6	11	18	4	12	2	7	4	10	4	5	5	2	10	10	2	2	9	2	2	21	4	5
hsa-mir-3656	1	0	0	0	1	1	0	0	0	0	0	0	0	0	0	1	0	0	0	0	0	0	0	0	0	0	0	0	0	0	0	0	0	0	0	0	0	0	0	0	0	0	0	0	0	0	0	0	0
hsa-mir-1225	0	0	2	1	0	0	0	1	0	1	0	0	0	0	0	0	0	0	0	1	0	0	0	0	1	0	0	0	0	0	0	0	0	0	1	0	0	0	1	0	0	0	0	0	0	0	0	0	0
hsa-mir-6741	0	1	0	2	2	1	0	0	1	0	0	0	0	1	0	0	0	1	1	0	1	0	0	0	0	0	0	0	0	0	0	0	2	0	0	0	0	0	0	0	1	0	0	0	0	0	1	0	0
hsa-mir-4772	8	28	15	28	7	6	4	5	48	2	29	22	40	9	9	24	1	23	12	22	7	43	4	36	4	9	192	38	119	4	10	54	74	46	10	74	76	4	11	15	24	23	14	20	15	144	41	40	126
hsa-mir-548c	0	0	0	0	0	0	0	0	0	0	0	0	0	0	0	0	0	0	0	0	0	0	0	0	0	0	0	0	0	0	0	0	0	0	0	0	0	0	0	0	0	0	0	0	0	0	0	0	0
hsa-mir-195	29	26	29	31	18	21	30	19	202	65	1533	121	419	195	28	49	38	31	93	24	10	151	88	319	17	111	12	314	415	32	43	7	205	54	278	108	108	32	50	72	113	16	26	77	39	26	330	136	49
hsa-mir-4763	0	1	1	0	0	2	0	0	0	0	0	0	0	0	0	1	0	0	1	0	0	0	0	0	0	1	0	0	0	0	0	0	0	0	0	0	0	0	0	0	0	0	0	0	0	0	1	0	0
hsa-mir-513a-2	0	0	0	0	0	0	0	0	0	0	0	0	0	0	0	0	0	0	0	0	0	0	0	1	0	0	0	0	0	0	0	0	0	0	0	0	0	0	0	0	0	0	0	0	0	0	0	0	0
hsa-mir-567	0	0	0	0	0	0	0	0	0	0	0	0	0	0	0	0	0	0	0	0	0	0	0	0	0	0	0	0	0	0	0	0	0	0	0	0	0	0	0	0	0	0	0	0	0	0	0	0	0
hsa-mir-1305	0	0	0	0	0	0	0	0	0	1	3	1	1	0	1	0	0	0	0	0	2	0	0	2	0	0	0	0	0	0	0	3	0	0	0	0	0	0	1	0	0	0	0	0	0	0	0	0	0
hsa-mir-1228	9	5	9	8	2	8	4	9	5	3	5	5	1	1	2	2	1	5	7	4	4	1	1	19	4	0	3	6	2	0	4	3	4	1	3	7	6	1	1	1	3	0	2	2	0	2	10	3	0
hsa-mir-1285-2	0	0	0	0	0	0	0	0	0	0	0	1	0	0	0	0	0	0	0	0	0	0	0	0	0	0	0	0	0	0	0	0	0	0	0	0	0	0	0	0	0	0	0	0	0	0	0	0	0
hsa-mir-328	422	487	312	606	395	713	697	786	123	40	83	25	14	18	37	29	43	26	147	31	22	94	34	106	38	92	57	71	158	12	13	16	73	82	58	31	76	12	20	34	51	15	19	41	50	57	181	49	19
hsa-mir-7162	0	0	0	0	0	0	0	0	0	0	0	0	0	0	0	0	0	0	0	0	0	0	0	0	0	0	0	0	0	0	0	0	0	0	0	0	0	0	0	0	0	0	0	0	0	0	0	0	0
hsa-mir-608	0	0	0	0	0	0	0	0	0	0	0	0	0	0	0	0	0	0	0	0	0	0	0	0	0	0	0	0	0	0	0	0	0	0	0	0	0	0	0	0	0	0	0	0	0	0	0	0	0
hsa-mir-384	0	0	0	0	0	0	0	0	0	0	0	0	0	0	0	0	0	0	0	0	0	0	0	0	0	0	0	0	0	0	0	0	0	0	0	0	0	0	0	0	0	0	0	0	0	0	0	0	0
hsa-mir-3690-1	5	1	9	1	3	2	2	1	1	0	5	1	0	1	0	3	0	1	1	1	1	2	0	2	0	2	1	6	1	0	0	1	1	3	0	2	6	0	0	0	2	1	0	2	1	5	2	4	1
hsa-mir-30c-2	273	320	452	235	151	832	192	465	2819	416	3439	1394	1055	1567	369	1853	586	1079	2619	303	1205	2518	1286	2763	410	2245	593	3126	1789	486	417	364	1945	557	1271	636	1425	411	197	671	671	223	1033	1085	557	1278	3048	2243	866
hsa-mir-3679	0	0	0	0	0	0	0	1	2	2	0	0	3	1	0	2	0	0	2	0	4	0	0	0	0	2	3	3	1	0	0	1	5	1	0	1	0	0	0	1	2	1	0	0	0	3	2	1	1
hsa-mir-23a	3008	3222	4152	2915	2802	3617	2622	4487	65275	17002	41965	23892	11439	21092	23766	18781	11305	17205	53708	9791	21836	31639	15101	26767	10855	25786	12975	48475	40779	9449	16230	6785	49892	21126	31055	28837	48398	10683	15769	10860	27253	8471	13472	14780	24962	24555	65700	25333	8827
hsa-mir-4723	0	1	0	0	0	0	1	1	0	0	0	0	0	0	0	1	0	0	0	0	0	0	0	1	0	0	0	0	0	0	0	0	0	0	2	0	0	0	0	0	0	0	0	0	0	0	1	0	1
hsa-mir-1537	0	0	0	0	0	0	0	0	1	0	1	2	2	0	1	0	0	2	0	0	0	4	0	2	0	1	2	2	3	0	0	4	0	1	2	0	3	2	1	0	0	0	1	5	1	8	0	1	1
hsa-mir-6842	15	20	13	20	7	20	5	24	67	4	11	3	6	11	4	10	1	6	11	11	4	13	7	13	0	6	14	16	21	2	0	0	31	14	10	13	39	3	2	5	12	2	4	3	5	10	14	9	13
hsa-mir-5692a-2	0	0	0	0	0	0	0	0	0	0	0	0	0	0	0	0	0	0	0	0	0	0	0	0	0	0	0	0	0	0	0	0	0	0	0	0	0	0	0	0	0	0	0	0	0	0	0	0	0
hsa-mir-3074	28	38	42	20	14	74	19	23	36	5	10	51	5	10	3	16	13	67	45	10	22	25	6	31	8	18	12	33	52	8	15	34	40	8	22	18	18	2	7	7	2	6	17	46	13	50	59	40	16
hsa-mir-518e	0	0	0	0	0	0	0	0	2	0	0	0	0	0	0	0	0	0	1	0	0	1	0	2	0	0	0	0	0	0	0	0	2	0	4	0	1	0	0	2	0	2	0	0	2	0	0	4	0
hsa-mir-636	1	1	0	1	0	1	1	0	6	0	0	0	0	0	1	2	0	1	1	0	3	2	0	3	0	0	1	0	0	0	0	0	0	0	0	0	1	0	1	0	5	0	0	1	1	0	1	0	1
hsa-mir-214	31	45	34	34	25	92	28	54	223	58	410	81	62	63	67	53	58	48	48	11	12	80	31	571	15	163	43	303	232	34	29	9	161	70	224	131	204	14	29	57	62	12	58	72	106	45	161	41	12
hsa-mir-548ab	0	0	0	0	0	0	0	0	0	0	0	0	0	0	0	0	0	0	0	0	0	0	0	0	0	0	0	0	0	0	0	0	0	0	0	0	0	0	0	0	0	0	0	0	0	0	0	0	0
hsa-mir-3910-2	0	0	0	0	0	0	0	0	0	0	0	0	0	0	0	0	0	0	0	0	0	0	0	2	0	0	0	0	0	0	0	0	0	1	0	0	0	0	0	1	0	0	0	0	0	1	0	2	0
hsa-mir-6762	1	2	1	0	0	1	1	1	1	0	0	0	1	0	0	0	0	0	0	0	0	0	0	0	0	0	0	0	2	0	0	0	3	0	0	3	0	0	0	0	0	1	0	1	1	0	1	0	0
hsa-mir-6828	0	0	0	0	0	0	0	0	0	0	0	0	0	0	0	0	0	0	0	0	0	0	0	0	0	0	0	0	0	0	0	0	0	0	0	0	0	0	0	0	0	0	0	0	0	0	0	0	0
hsa-mir-4708	0	0	0	1	1	0	1	0	1	0	0	0	0	0	0	0	0	0	3	0	1	1	0	0	0	0	0	0	0	1	0	0	3	0	0	0	0	0	0	0	0	0	0	0	0	0	1	2	0
hsa-mir-3150b	42	38	60	23	7	12	21	45	18	12	3	2	14	1	3	9	0	17	0	2	0	30	10	0	0	0	14	9	25	6	8	1	66	2	2	15	19	0	0	4	4	4	4	10	0	15	129	17	9
hsa-mir-548j	0	0	0	1	0	0	0	0	2	0	5	2	1	1	0	1	0	0	4	3	0	2	1	4	0	2	1	7	2	0	0	1	1	0	2	2	1	0	1	1	2	1	0	0	0	0	0	3	4
hsa-mir-1249	14	13	10	6	7	20	9	14	12	2	14	4	9	4	4	9	2	3	4	1	4	1	4	17	1	8	3	13	11	4	3	1	10	6	6	10	8	0	1	6	5	1	1	3	14	7	9	9	2
hsa-mir-3152	0	1	0	0	0	0	0	0	0	0	0	0	0	0	0	1	0	0	0	0	0	0	0	0	0	0	0	0	0	1	0	0	0	0	2	0	0	0	0	0	0	0	0	0	0	0	1	1	0
hsa-mir-3195	0	0	0	0	0	2	0	0	0	0	0	0	0	0	0	0	0	0	0	0	0	0	0	0	0	0	0	0	0	0	0	0	0	0	0	0	0	0	0	0	0	0	0	0	0	0	0	0	0
hsa-mir-4539	0	0	0	0	0	0	0	0	0	0	0	0	0	0	0	0	0	0	0	0	0	0	0	1	0	0	0	0	0	0	0	0	0	0	0	0	0	0	0	0	0	0	0	0	0	0	0	0	0
hsa-mir-4433b	0	1	0	4	1	0	2	1	0	2	0	7	0	0	0	0	0	0	0	0	0	0	0	0	1	2	0	0	0	0	0	0	1	0	0	0	0	0	0	0	2	0	0	0	0	3	1	0	0
hsa-mir-548x	0	0	0	0	0	0	0	0	0	0	0	0	0	0	0	0	0	0	0	0	0	0	0	0	0	0	0	0	0	0	0	0	0	0	0	0	0	0	0	0	0	0	0	0	0	0	0	0	0
hsa-mir-4766	0	0	0	0	0	0	0	0	0	0	0	5	0	1	0	2	2	4	6	3	4	5	1	4	2	1	1	3	1	2	3	2	4	3	4	2	1	2	1	0	0	1	0	0	0	1	0	2	2
hsa-mir-518a-2	0	0	0	0	0	0	0	0	0	0	0	0	0	0	0	0	2	2	0	0	0	2	0	6	0	0	0	4	0	0	0	0	0	0	2	0	0	0	0	0	0	0	0	0	1	0	0	1	0
hsa-mir-4716	0	0	1	0	0	0	0	1	0	0	0	0	0	0	0	0	0	0	0	0	0	0	0	0	0	0	0	0	0	0	0	0	0	0	0	0	0	1	0	0	0	0	0	0	0	1	0	0	0
hsa-mir-3193	0	0	2	1	3	1	2	2	9	1	1	0	0	0	1	4	2	2	5	2	0	9	1	0	0	3	1	7	3	0	5	0	2	0	5	2	2	5	0	1	3	0	0	6	2	0	4	7	5
hsa-mir-199a-2	875	781	713	707	564	696	434	417	25882	17922	19813	7357	5088	4172	24933	3097	8366	10531	9136	3905	3253	6231	5981	30575	11114	12624	4184	38470	17280	13677	8260	3753	12516	9319	24964	16457	24683	4491	9226	4203	8368	7224	8651	18840	7917	12214	20280	5928	3307
hsa-mir-6821	0	0	0	6	0	0	0	0	2	0	1	0	0	1	0	1	0	0	0	0	1	0	0	0	0	0	3	2	0	1	0	0	0	0	0	1	0	0	0	0	1	0	0	0	0	0	0	0	0
hsa-mir-23b	2889	2618	3728	3075	2549	2637	2578	3535	13880	7527	22161	6449	4482	6000	7465	4890	4768	3432	18073	3031	4657	7237	16393	6136	8311	5984	1966	15811	15341	4510	5662	1180	8266	4694	12655	6813	12017	10573	4899	9999	5100	3803	2588	5462	4642	4865	21166	6486	1448
hsa-mir-492	0	0	0	0	0	0	0	0	1	0	0	0	0	0	0	1	0	0	0	0	0	1	0	0	0	0	1	2	0	0	0	0	0	0	1	0	1	0	0	0	0	0	0	0	0	1	1	0	0
hsa-mir-3180-5	0	0	0	0	0	0	0	0	0	0	0	0	0	0	0	0	0	0	0	0	0	0	0	0	0	0	0	0	0	0	0	0	0	0	0	0	0	0	0	0	0	0	0	0	0	1	0	0	0
hsa-mir-6124	0	0	0	0	0	0	0	0	0	0	0	0	0	0	0	0	0	0	0	0	0	0	0	0	0	0	0	0	0	0	0	0	0	0	0	0	0	0	0	0	0	0	0	0	0	0	0	0	0
hsa-mir-3974	0	0	0	0	0	0	0	0	0	0	0	0	0	0	0	0	0	0	0	0	0	0	0	0	0	0	0	0	0	0	0	0	0	0	0	0	0	0	0	0	0	0	0	0	0	0	0	0	0
hsa-mir-7155	2	1	6	6	3	1	1	5	2	0	0	0	0	9	0	2	0	1	1	0	0	2	1	0	0	1	1	2	2	0	0	0	4	1	0	0	2	0	0	0	1	1	0	0	0	2	2	0	0
hsa-mir-4786	0	1	1	0	1	4	0	3	7	1	12	2	0	2	0	1	0	2	6	1	3	4	1	2	1	3	2	5	4	7	1	3	17	6	2	1	5	0	0	1	3	0	1	0	0	0	12	3	8
hsa-mir-4654	0	0	0	0	0	0	0	0	0	0	0	1	0	0	0	2	0	1	0	0	0	0	0	0	0	0	0	1	0	0	0	2	0	1	0	0	0	0	0	0	0	0	0	0	0	0	0	1	3
hsa-mir-3155a	1	0	0	0	0	3	1	0	1	0	1	0	0	1	0	1	0	0	0	2	1	4	2	1	0	0	1	1	1	1	0	0	0	2	0	2	0	0	1	0	2	1	0	0	2	1	2	0	1
hsa-mir-3622b	0	0	0	0	0	1	0	0	0	0	0	0	0	0	0	0	0	0	0	0	0	0	0	0	0	1	0	0	0	0	0	0	0	0	0	0	0	0	0	0	0	0	0	0	0	0	0	0	0
hsa-mir-340	5	5	4	2	3	0	3	2	113	8	280	92	80	71	20	165	21	17	114	6	80	96	12	137	15	44	67	156	231	17	9	42	236	35	92	90	118	21	8	37	67	5	11	37	26	84	468	66	110
hsa-mir-6871	0	1	2	1	1	0	2	0	2	0	0	0	0	0	0	0	0	0	0	0	0	1	0	0	0	0	0	2	0	0	0	0	1	0	0	0	0	1	0	3	0	0	0	0	1	0	0	0	0
hsa-mir-20b	9	7	9	7	5	4	9	4	6	22	130	22	3	1	4	5	1	1	220	3	20	19	3	78	22	1028	12	22	137	21	4	8	5	31	7	47	3	5	13	5	13	9	1	10	12	61	10	47	11
hsa-mir-4485	0	0	0	0	0	0	0	0	0	0	0	0	0	0	0	0	0	0	0	0	0	0	0	0	0	0	0	0	0	0	0	0	0	0	0	0	0	0	0	0	0	0	0	0	0	1	0	0	0
hsa-mir-769	30	23	25	43	11	22	12	26	242	41	121	101	41	76	40	89	61	50	145	34	70	178	29	119	31	197	112	206	163	37	103	51	246	58	108	88	168	50	21	111	119	68	125	88	34	64	220	104	85
hsa-mir-5010	5	7	0	10	8	5	4	6	14	3	1	2	5	1	0	1	0	3	11	0	1	2	1	2	1	7	3	2	6	0	1	0	7	3	4	1	8	1	1	1	7	1	2	2	5	3	7	4	3
hsa-mir-3653	27	27	16	22	11	109	8	78	53	48	13	25	5	33	18	24	39	21	29	14	6	76	25	50	110	28	18	83	21	13	18	38	41	13	20	10	37	13	30	17	49	4	15	12	19	45	27	31	4
hsa-mir-7854	0	2	6	0	1	3	2	1	9	1	4	1	2	0	0	3	2	0	1	0	3	6	0	0	0	1	2	5	2	0	0	0	6	4	2	1	2	0	0	1	0	0	0	1	2	3	5	8	0
hsa-mir-6876	0	0	0	0	0	0	0	0	1	0	0	0	0	0	0	0	0	0	0	0	0	0	0	0	0	0	0	0	0	0	0	0	0	0	0	0	0	0	0	0	0	0	0	0	0	0	0	0	0
hsa-mir-3146	0	0	0	0	0	0	0	0	2	0	0	0	0	0	0	0	0	0	0	0	2	0	0	0	0	0	0	0	0	0	0	0	0	0	0	0	0	0	0	0	0	0	0	0	0	0	1	0	0
hsa-mir-1248	5	3	11	10	9	12	3	16	24	5	20	6	3	36	11	18	13	2	7	1	6	7	0	14	2	15	8	34	31	6	14	7	28	3	16	4	15	5	3	2	5	5	3	16	12	15	22	11	8
hsa-mir-3605	10	18	8	15	11	34	24	24	46	7	4	6	0	1	14	4	7	9	20	6	12	3	16	7	16	5	1	9	6	4	13	2	8	3	8	4	4	9	2	4	15	5	4	13	6	13	23	6	3
hsa-mir-1207	0	0	0	0	0	0	0	0	0	0	0	0	0	0	0	0	0	0	0	0	0	0	0	0	0	0	0	0	0	0	0	0	0	0	0	0	0	0	0	0	0	0	0	0	0	0	0	0	0
hsa-mir-520d	0	0	0	0	0	0	0	0	0	0	0	0	0	0	0	0	0	0	1	0	0	0	0	1	0	0	0	0	0	0	0	0	0	0	6	0	0	0	0	0	0	0	0	0	0	1	0	1	0
hsa-mir-4294	0	0	0	0	0	0	0	0	0	0	0	0	0	0	0	0	0	0	0	0	0	0	0	0	0	0	0	0	0	0	0	0	0	0	0	0	0	0	0	0	0	0	0	0	0	0	0	0	0
hsa-mir-614	0	0	0	0	0	0	0	0	1	0	0	1	1	1	0	2	0	0	0	0	0	1	0	1	0	0	0	1	0	0	1	0	3	0	0	0	1	0	1	0	0	0	1	0	2	0	1	0	1
hsa-mir-3169	0	0	0	0	0	0	0	0	0	0	0	0	0	0	0	0	0	0	0	0	0	0	0	0	0	0	0	0	0	0	0	0	0	0	0	0	0	0	0	0	0	0	0	0	0	0	0	0	0
hsa-mir-8085	0	0	0	0	0	0	0	0	0	0	0	0	0	0	0	0	0	0	0	0	0	0	0	0	0	0	0	0	0	0	0	0	0	0	0	0	0	0	0	0	0	0	0	0	0	0	0	1	0
hsa-mir-606	0	0	0	0	0	0	0	0	0	0	0	0	0	0	0	0	0	1	0	0	0	0	0	0	0	0	0	0	0	0	0	0	0	0	0	0	0	0	0	0	0	0	0	0	0	0	0	0	0
hsa-mir-4797	0	1	1	1	0	0	0	0	5	0	0	1	2	2	1	7	1	1	8	3	2	9	5	0	0	1	1	1	3	1	1	1	8	2	0	2	0	1	1	0	1	0	0	0	1	0	6	1	1
hsa-mir-4743	0	0	0	0	0	0	0	0	1	0	1	0	0	0	0	0	0	0	0	0	0	0	0	1	0	0	0	0	0	0	0	0	1	0	0	0	1	0	0	0	1	0	0	0	0	0	0	1	0
hsa-mir-6715b	8	6	9	19	5	2	5	2	8	1	0	25	2	2	1	1	3	0	18	0	1	17	1	0	0	5	1	19	4	1	1	0	9	0	15	0	4	3	0	1	0	0	4	3	2	1	3	7	1
hsa-mir-4745	1	2	2	2	0	0	0	0	0	0	0	1	0	0	1	0	0	0	1	3	1	0	0	1	0	2	1	2	0	1	0	1	1	2	0	0	0	0	0	0	0	1	0	0	2	0	4	1	0
hsa-mir-1909	0	0	0	2	0	0	0	1	0	0	0	0	0	0	0	4	0	0	0	0	1	0	0	0	0	0	0	2	0	0	0	0	0	0	1	0	0	0	0	0	0	0	0	1	1	0	1	0	0
hsa-mir-4676	8	6	8	14	7	5	5	4	4	0	2	3	3	1	1	4	1	2	6	4	11	9	2	3	0	4	5	6	5	1	1	2	4	13	3	4	8	0	0	1	0	0	1	4	3	6	11	9	3
hsa-mir-4480	0	0	0	0	0	0	0	0	0	0	0	0	0	0	0	0	0	0	0	0	0	0	0	0	0	0	1	0	1	0	0	0	0	0	0	0	0	0	0	0	0	0	0	0	0	0	0	0	0
hsa-mir-548a-1	0	0	0	0	0	0	0	0	0	0	0	0	0	0	0	0	0	0	0	0	0	0	0	0	0	0	0	0	0	0	0	0	0	0	0	0	0	0	0	0	0	0	0	0	0	0	0	0	0
hsa-mir-550b-2	1	0	0	1	0	2	0	0	0	0	0	0	0	0	0	0	0	0	0	0	0	0	0	0	0	0	0	0	0	0	0	0	0	0	0	0	0	0	0	0	0	0	0	0	0	0	0	0	0
hsa-mir-329-1	0	0	0	0	0	0	0	1	4	0	8	1	2	2	2	4	3	0	1	1	1	0	0	5	1	1	2	2	3	0	1	1	2	3	4	1	3	0	1	3	0	0	1	0	1	0	4	1	0
hsa-mir-449a	0	0	1	1	1	0	0	0	0	0	0	1	0	0	0	0	0	1	0	0	0	0	0	3	0	0	0	0	1	0	1	0	0	2	1	0	0	0	0	0	0	0	0	0	1	1	1	0	0
hsa-mir-4453	1	1	4	2	0	1	0	0	3	1	0	0	0	0	2	0	0	2	1	1	1	4	0	0	0	0	0	0	2	0	4	0	2	0	1	0	3	2	0	1	3	0	1	0	2	0	0	5	1
hsa-mir-103a-1	9068	12264	12012	10401	6424	5100	4217	5036	141075	4045	124074	137853	40674	20578	6560	48254	6379	12096	165572	4738	25343	75909	13828	72581	9028	89588	41271	116592	101357	17902	3752	13572	128258	62196	123823	44310	99136	15537	3672	44620	129649	15094	12825	12373	17113	19916	215623	127713	80137
hsa-mir-5700	0	0	0	0	0	0	0	0	0	0	0	0	0	0	0	0	0	0	0	0	0	0	0	0	0	0	0	0	0	0	0	0	0	0	0	0	0	0	0	0	0	0	0	0	0	0	0	0	0
hsa-mir-33b	1	2	2	1	0	0	0	1	41	29	6	11	12	25	50	44	11	16	39	24	15	38	11	46	7	10	14	57	14	3	12	8	50	13	4	9	14	7	28	2	27	17	23	30	20	30	19	9	13
hsa-mir-6758	0	0	0	0	0	0	0	0	0	0	2	0	0	0	0	0	0	0	0	0	0	0	0	0	0	0	1	0	0	0	0	0	0	0	0	0	0	0	0	0	0	0	0	0	0	0	0	1	0
hsa-mir-661	0	0	0	0	0	0	0	0	0	0	0	0	0	0	0	0	0	0	0	0	0	0	0	0	0	0	0	0	0	0	0	0	0	0	0	0	0	0	0	0	0	0	0	0	0	0	0	0	0
hsa-mir-4666b	0	0	0	0	0	0	0	0	0	0	0	0	0	0	0	0	0	0	0	0	0	0	0	0	0	0	0	0	0	0	0	0	0	0	0	0	0	0	0	0	0	0	0	0	0	0	0	0	0
hsa-mir-548aa-1	0	0	0	0	0	0	0	0	0	0	0	0	0	0	0	0	0	0	0	0	0	0	0	0	0	0	0	0	0	0	0	0	0	0	0	0	0	0	0	0	0	0	0	0	0	0	0	0	0
hsa-mir-4494	0	1	0	0	0	0	0	0	0	0	0	0	0	0	0	0	0	1	0	0	0	0	0	0	0	0	0	1	2	0	0	0	0	0	0	0	1	0	0	0	0	0	0	0	0	0	0	0	0
hsa-mir-4660	0	2	1	4	2	1	0	1	0	0	2	7	2	2	1	0	0	1	2	0	0	0	0	2	0	2	0	4	2	0	0	0	1	1	4	2	2	0	2	1	0	0	1	0	0	2	9	1	1
hsa-mir-3937	1	1	1	2	2	1	1	0	5	0	2	30	1	4	0	0	0	3	2	0	0	43	2	1	0	90	2	2	18	0	1	0	0	1	0	0	10	22	0	3	20	0	1	0	0	4	1	2	0
hsa-mir-96	0	0	0	4	0	0	1	0	22	23	26	358	62	23	10	110	13	76	246	11	38	204	26	59	26	125	109	220	40	17	8	15	130	39	209	25	49	31	19	56	32	47	81	14	83	138	179	205	74
hsa-mir-5008	0	0	0	3	0	1	0	0	1	0	0	0	0	0	0	0	0	0	0	1	0	0	0	0	0	0	0	0	0	0	0	0	0	0	0	0	0	0	0	0	0	0	0	0	0	0	0	0	0
hsa-mir-216a	0	3	0	0	0	0	0	0	15	0	12	2	6	5	5	0	3	1	3	1	1	2	4	13	0	15	5	19	11	2	1	0	4	1	28	13	5	2	0	4	2	3	1	0	2	0	5	0	1
hsa-mir-4647	1	0	0	0	0	0	0	0	2	0	0	0	1	0	0	1	0	0	0	0	1	0	1	0	0	0	0	5	2	0	0	0	2	0	0	0	0	0	0	0	0	0	0	0	0	0	0	0	0
hsa-mir-3689d-1	0	0	0	0	0	0	0	0	0	0	0	0	0	0	0	0	0	0	0	0	0	0	0	0	0	0	0	0	0	0	0	0	0	0	0	0	0	0	0	0	0	0	0	0	0	0	0	0	0
hsa-mir-590	0	0	1	0	0	0	0	0	119	31	43	151	60	54	45	60	110	67	103	20	77	223	29	205	45	135	65	225	64	47	50	92	169	61	113	44	59	42	49	7	69	54	72	132	63	188	121	136	111
hsa-mir-448	0	0	0	0	0	0	0	0	0	0	0	0	0	0	0	0	0	0	0	0	0	0	0	0	0	0	0	0	0	0	0	0	1	0	0	0	0	0	0	0	0	0	0	0	0	0	0	0	0
hsa-mir-361	818	1657	666	952	546	828	471	626	2375	166	2132	2170	947	874	220	1327	394	499	2481	117	283	2833	332	2159	116	2417	865	2240	2185	341	248	142	3244	1072	2390	1208	1809	427	111	871	1296	459	459	320	365	391	4147	2343	924
hsa-mir-765	0	0	0	0	0	0	0	0	6	0	1	0	0	3	0	2	0	0	0	0	1	0	1	0	0	0	0	4	2	0	0	0	0	1	0	0	2	0	0	1	0	0	0	0	0	0	3	0	0
hsa-mir-3158-2	1	0	0	1	1	2	0	0	1	1	1	1	0	1	0	3	0	1	0	0	1	3	0	4	0	0	0	4	1	1	0	0	2	3	1	1	0	0	0	2	0	1	0	0	2	0	2	1	0
hsa-mir-124-2	0	0	0	0	0	0	0	0	1	0	1	0	0	0	0	0	0	0	0	0	0	0	1	0	0	0	0	0	0	0	1	0	0	0	0	1	0	0	0	0	1	0	0	0	0	0	2	0	0
hsa-mir-620	0	0	0	0	0	0	0	0	0	0	0	0	0	0	0	0	0	0	0	0	0	0	0	0	0	0	0	0	0	0	0	0	0	0	0	0	0	0	0	0	0	0	0	0	0	0	0	0	0
hsa-let-7f-1	198	414	239	249	253	508	100	624	51328	1055	59224	8033	14738	14821	1181	30365	980	3015	30428	763	1972	23459	1967	17200	895	10492	5529	38918	69300	3963	1695	1435	44813	5431	19473	29942	21334	5207	632	9212	12414	4987	2335	2625	4084	2186	184769	17365	25648
hsa-mir-4323	0	0	0	0	0	0	0	0	0	0	0	0	0	0	0	0	0	0	0	0	0	0	0	0	0	0	0	0	0	0	0	0	0	0	0	0	0	0	0	0	0	0	0	0	0	0	0	0	0
hsa-mir-1972-1	0	0	0	0	0	0	0	0	0	0	0	0	0	0	0	0	0	0	0	0	0	0	0	0	0	0	0	0	0	0	0	0	0	0	0	0	0	0	0	0	0	0	0	0	0	0	0	0	0
hsa-mir-802	0	0	0	0	0	0	0	0	0	0	0	0	0	0	0	0	0	0	0	0	0	0	0	0	0	0	0	0	0	0	0	0	0	0	0	0	0	0	0	0	0	0	0	1	0	0	0	0	0
hsa-mir-6776	0	0	0	0	1	2	0	1	0	0	0	1	0	0	0	0	0	0	0	0	0	0	0	1	0	0	1	0	1	0	0	0	0	0	0	0	0	0	0	0	0	0	0	0	1	0	0	0	0
hsa-mir-550a-1	6	8	6	2	4	14	3	20	24	5	3	19	4	14	2	19	5	11	22	22	2	141	7	16	1	30	11	39	18	7	8	3	62	8	14	4	13	7	2	9	7	5	9	8	4	19	32	11	14
hsa-mir-1283-2	0	0	0	0	0	0	0	0	0	0	0	0	0	0	0	0	0	0	0	0	0	0	0	0	0	0	0	0	0	0	0	0	0	0	0	0	0	0	0	0	0	0	0	0	0	0	0	0	0
hsa-mir-6724-3	0	0	0	0	0	0	0	0	0	0	0	0	0	0	0	0	0	0	0	0	0	0	0	0	0	0	0	0	0	0	0	0	0	0	0	0	0	0	0	0	0	0	0	0	0	0	0	0	0
hsa-mir-4285	0	0	0	0	0	0	0	0	0	0	0	0	0	0	0	0	0	0	0	0	0	0	0	0	0	0	0	0	0	0	0	0	0	0	0	0	0	0	0	0	0	0	0	0	0	0	0	0	0
hsa-mir-4700	0	1	0	0	2	0	0	1	0	0	0	0	0	0	0	2	0	0	0	0	0	0	0	0	0	1	0	0	0	0	0	0	0	2	0	1	0	1	0	0	0	0	0	0	0	0	1	0	0
hsa-mir-3120	0	0	0	0	0	0	0	0	0	0	0	0	0	0	0	0	0	0	0	0	0	0	0	0	0	0	0	0	0	0	0	0	0	0	0	0	0	0	0	0	0	1	0	0	0	0	0	0	0
hsa-mir-3151	0	0	0	0	0	0	0	0	0	0	0	0	0	0	0	0	0	0	0	0	0	0	0	0	0	0	0	0	0	0	0	0	0	0	0	0	0	0	0	0	0	0	0	0	0	0	0	0	0
hsa-mir-8067	0	0	0	0	0	0	0	0	0	0	0	0	0	0	0	0	0	0	0	0	0	0	0	0	0	0	0	0	0	0	0	0	0	0	0	0	0	0	0	0	0	0	0	0	0	0	0	0	0
hsa-mir-3180-3	0	0	0	0	0	0	0	0	0	0	0	0	0	0	0	0	0	0	0	0	0	0	0	0	0	0	0	0	0	0	0	0	0	0	0	0	0	0	0	0	0	0	0	0	0	0	0	0	0
hsa-mir-5089	0	0	0	0	0	0	0	0	0	0	0	0	0	0	0	0	0	1	0	0	1	0	0	0	0	0	0	0	0	0	0	0	0	2	0	0	0	0	0	0	0	0	0	0	0	0	0	1	0
hsa-mir-496	0	1	0	0	1	0	0	0	30	8	38	4	3	1	9	11	1	4	2	2	5	7	4	21	0	9	4	23	23	6	14	0	19	9	8	22	20	3	9	15	10	2	3	4	2	8	17	5	6
hsa-mir-4721	0	0	0	0	0	0	0	0	0	0	0	0	0	0	0	0	0	0	0	0	0	0	0	0	0	0	0	0	0	0	0	0	0	0	0	0	0	0	0	0	0	0	0	0	0	0	0	0	0
hsa-mir-4637	0	0	0	0	0	0	0	0	0	0	0	0	0	0	0	0	0	0	0	0	0	0	0	0	0	0	0	0	0	0	0	0	0	0	0	0	0	0	0	0	0	0	0	0	0	0	0	0	0
hsa-mir-548ah	0	0	0	0	0	0	0	0	0	0	0	0	0	0	0	0	0	0	0	0	0	0	0	0	0	0	0	0	0	0	0	0	0	0	0	0	0	0	0	0	0	0	0	0	0	0	0	0	0
hsa-mir-5186	0	0	0	0	0	0	0	0	0	0	0	0	0	0	0	0	0	0	0	0	0	0	0	0	0	0	0	0	0	0	0	0	0	0	0	0	0	0	0	0	0	0	0	0	0	0	0	0	0
hsa-mir-8084	0	0	0	0	0	0	0	0	0	0	0	0	0	0	0	0	0	0	0	0	0	0	0	0	0	0	0	0	0	0	0	0	0	0	0	0	0	0	0	0	0	0	0	0	0	0	0	0	0
hsa-mir-4696	0	0	0	0	0	0	0	0	0	0	0	0	0	0	0	0	0	0	0	0	0	0	0	0	0	0	0	0	0	0	0	0	0	0	0	0	1	0	0	0	0	0	0	0	0	0	0	0	0
hsa-mir-363	8	6	7	9	9	9	4	15	11	22	193	14	8	2	4	13	3	3	58	6	11	11	3	27	0	279	10	19	102	14	5	5	9	12	12	31	3	4	7	4	3	5	1	1	13	24	38	26	7
hsa-mir-378h	0	0	0	0	0	0	0	0	0	0	0	0	0	0	0	0	0	0	0	0	0	0	0	0	0	0	0	0	0	0	1	0	0	0	0	0	0	0	0	0	0	0	0	0	0	0	0	0	0
hsa-mir-4757	1	0	1	0	0	0	2	0	2	0	1	0	0	0	0	0	0	0	0	0	0	0	0	1	0	0	0	0	0	0	0	0	0	0	0	0	0	0	0	0	0	0	0	0	0	0	0	1	0
hsa-mir-7702	15	84	14	10	4	0	16	18	4	1	4	1	3	0	1	0	1	6	1	1	1	5	3	9	1	1	3	11	10	1	1	1	2	2	2	5	1	0	1	3	0	5	0	2	1	7	10	2	5
hsa-mir-4670	0	0	0	0	0	0	0	0	0	0	0	0	0	0	0	0	0	0	0	0	0	0	0	1	0	0	0	0	0	0	0	0	0	1	0	0	0	0	0	0	0	0	0	0	0	0	0	0	1
hsa-mir-125b-2	784	638	612	704	713	1192	767	749	959	364	2387	173	237	187	341	171	178	126	233	54	39	124	204	3032	166	589	128	1717	1520	181	89	60	307	681	2704	954	970	70	115	824	642	165	239	185	505	203	1725	271	58
hsa-mir-3689a	0	0	0	0	0	0	0	0	0	0	0	0	0	0	0	0	0	0	0	0	0	0	0	0	0	0	0	0	0	0	0	0	0	0	0	0	0	0	0	0	0	0	0	0	0	0	0	0	0
hsa-mir-4634	0	1	0	0	0	4	0	0	0	0	0	0	0	0	0	0	0	0	0	0	0	0	0	0	0	0	0	0	0	0	0	0	0	0	0	0	0	0	0	0	0	0	0	0	0	0	0	0	0
hsa-mir-4455	0	0	0	0	0	0	0	0	0	0	0	0	0	0	0	0	0	0	0	0	0	0	0	0	0	0	0	0	0	0	0	0	0	0	0	0	0	0	0	0	0	0	0	0	0	0	0	0	0
hsa-mir-6770-2	0	0	0	0	0	0	0	0	0	0	0	0	0	0	0	0	0	0	0	0	0	0	0	0	0	0	0	0	0	0	0	0	0	0	0	0	0	0	0	0	0	0	0	0	0	0	0	0	0
hsa-mir-4445	0	0	0	0	0	0	0	0	0	0	0	0	0	0	0	0	0	0	0	0	0	0	0	0	0	0	0	0	0	0	0	0	0	0	0	0	0	0	0	0	0	0	0	0	0	0	0	0	0
hsa-mir-4490	0	0	0	0	0	0	0	0	0	0	0	0	0	0	0	0	0	0	0	0	0	0	0	0	0	0	0	0	0	0	0	0	0	0	0	0	0	0	0	0	0	0	0	0	0	0	0	0	0
hsa-mir-5192	0	0	0	0	0	0	0	0	0	0	0	0	0	0	0	0	0	0	0	0	0	0	0	0	0	0	0	0	0	0	0	0	0	0	0	0	0	0	0	0	1	0	0	0	0	0	1	0	0
hsa-mir-5701-1	0	0	0	0	0	0	0	0	0	0	0	0	0	0	0	0	0	0	0	0	0	0	0	0	0	0	0	0	0	0	0	0	0	0	0	0	0	0	0	0	0	0	0	0	0	0	0	0	0
hsa-mir-6802	5	3	7	0	0	5	0	1	5	0	1	0	0	1	0	0	0	0	4	1	0	2	2	3	3	3	3	3	3	0	0	0	0	0	1	2	3	0	0	0	1	1	1	0	0	3	0	4	0
hsa-mir-655	0	0	1	0	0	0	0	0	17	0	49	6	12	5	3	3	4	8	8	0	5	5	1	50	1	7	2	37	5	5	2	0	12	6	21	7	13	6	1	4	7	3	2	2	7	9	9	12	9
hsa-mir-1229	3	2	4	5	1	3	5	4	5	0	1	3	0	0	1	0	3	0	0	2	2	3	0	3	1	1	3	4	1	0	0	1	1	3	1	1	3	3	0	3	1	1	1	4	0	0	10	2	2
hsa-mir-548ay	0	0	0	0	0	0	0	0	0	0	1	0	0	0	0	0	0	2	0	0	0	0	0	0	0	0	0	0	0	0	0	0	1	0	0	0	0	0	0	0	0	0	0	0	0	1	0	0	0
hsa-mir-6860	0	0	0	0	0	0	0	0	0	0	0	0	0	0	0	0	0	0	0	0	0	0	0	0	0	0	0	0	0	0	0	0	0	0	0	0	0	0	0	0	0	0	0	0	0	0	0	0	1
hsa-mir-1245b	0	0	0	0	0	0	0	0	2	0	1	0	0	0	0	0	0	0	0	0	0	0	0	0	0	0	0	1	0	0	0	0	1	0	0	0	0	0	0	1	0	0	0	0	0	0	4	0	0
hsa-mir-6841	0	0	0	0	0	0	0	0	0	0	0	0	0	0	0	0	0	0	0	0	0	0	0	0	0	0	0	0	0	0	0	0	0	0	0	0	0	0	0	0	0	0	0	0	0	0	0	0	0
hsa-mir-665	0	0	0	0	0	0	0	0	4	1	1	0	0	0	1	1	2	0	1	0	0	2	1	6	0	0	2	5	5	0	1	1	1	0	2	0	9	1	0	0	0	0	0	2	0	0	1	0	1
hsa-mir-4664	0	4	1	2	1	1	0	4	3	0	0	3	2	0	0	1	3	0	6	2	13	6	0	2	0	3	1	5	17	0	3	3	16	3	3	7	4	1	0	1	3	1	1	2	5	2	10	1	0
hsa-mir-4495	0	0	0	0	0	0	0	0	0	0	0	0	0	0	0	0	0	0	0	0	0	0	0	0	0	0	0	0	0	0	0	0	0	0	0	0	0	0	0	0	0	0	0	0	0	0	0	0	0
hsa-mir-200a	1291	2034	2023	1355	982	632	780	1067	25801	1244	1863	15076	7174	9634	2477	13724	3656	7680	40861	3099	11847	14636	7257	6999	4801	13576	10461	24241	13855	2759	4021	1393	24823	12621	14930	6106	8462	3204	1908	5854	3353	1203	4982	7455	3546	3236	17918	26909	5557
hsa-mir-6853	0	0	2	0	0	3	1	3	0	0	0	0	0	0	0	0	0	0	0	0	0	0	0	0	1	0	0	0	0	0	1	0	0	0	0	0	1	0	0	1	0	0	0	0	0	0	1	0	0
hsa-mir-1976	140	163	92	164	103	254	93	84	148	2	17	36	37	14	6	11	5	20	85	11	24	38	10	43	6	27	56	45	74	7	5	10	56	58	60	30	54	8	4	23	8	5	7	18	13	28	87	80	39
hsa-mir-7-2	0	0	0	0	0	0	0	0	26	4	7	36	13	8	5	55	3	24	17	12	15	25	2	10	8	31	2	18	25	0	7	6	152	8	7	10	6	0	5	16	0	9	8	9	5	10	46	10	41
hsa-mir-548at	0	0	0	0	0	0	0	0	1	0	0	1	0	0	0	0	0	0	0	0	1	0	0	0	0	0	0	0	0	0	0	0	0	0	0	0	0	0	0	0	0	0	0	0	0	0	3	0	0
hsa-mir-520b	0	0	0	0	0	0	0	0	4	2	0	0	0	0	0	0	0	0	10	0	0	2	0	4	0	2	0	0	0	0	0	0	0	0	8	2	0	0	0	0	0	0	0	2	2	0	2	0	0
hsa-mir-34a	49	63	24	22	8	40	12	44	2167	124	778	885	356	271	161	1048	306	482	2243	61	217	814	201	1267	83	1460	609	1199	570	86	114	87	320	362	1368	606	872	139	94	182	252	112	625	306	438	298	547	1432	208
hsa-mir-4684	0	0	0	2	0	0	0	1	5	0	0	1	0	12	0	1	0	2	4	3	8	3	0	0	1	3	4	4	5	0	1	1	2	0	2	0	0	0	0	2	2	1	0	1	1	2	2	0	1
hsa-mir-1182	0	0	0	0	0	0	0	0	0	0	0	0	0	0	0	0	0	0	0	0	0	0	0	0	0	0	0	0	0	0	0	0	0	0	0	0	0	0	0	0	0	0	0	0	0	0	0	0	0
hsa-mir-6131	0	0	0	0	0	0	0	0	0	0	0	0	0	0	0	0	0	0	0	0	0	0	0	0	0	0	0	0	0	0	0	0	0	0	0	0	0	0	0	0	0	0	0	0	0	0	0	0	0
hsa-mir-412	0	1	4	0	7	3	0	1	17	15	34	38	1	24	2	6	1	10	17	5	1	2	1	86	0	19	2	13	103	17	27	1	8	4	0	8	7	16	7	7	35	7	6	3	15	3	106	35	24
hsa-mir-611	1	1	0	0	0	1	0	0	2	0	0	0	0	0	0	0	0	0	0	0	0	0	0	0	0	0	0	1	0	0	0	0	0	0	0	0	0	0	0	1	2	0	0	0	1	0	1	1	0
hsa-mir-466	0	0	0	0	0	0	0	0	10	1	1	9	0	0	0	0	2	0	3	0	0	9	2	0	0	2	2	0	0	0	1	0	3	0	14	0	0	8	0	1	5	0	1	0	0	0	5	0	0
hsa-mir-1185-1	0	0	0	0	0	0	0	0	1	0	9	1	0	2	0	5	3	0	0	0	0	1	0	7	2	1	1	5	4	0	2	0	3	3	2	0	2	0	1	3	4	2	4	1	1	0	0	0	1
hsa-mir-4635	0	0	0	0	0	0	0	0	0	0	0	0	0	0	0	0	0	0	0	1	0	0	0	0	0	0	0	1	0	0	0	0	0	0	0	0	1	0	0	0	0	0	0	0	0	0	0	0	0
hsa-mir-6786	0	1	0	0	1	1	0	1	0	0	0	0	0	0	0	0	0	0	1	0	0	0	0	0	0	0	0	0	4	0	0	0	0	0	0	0	0	0	0	0	0	0	0	0	0	1	0	0	0
hsa-mir-6715a	0	0	0	1	0	0	0	2	2	0	0	1	3	2	0	2	0	0	0	0	0	0	0	2	0	2	1	0	1	0	1	0	2	0	0	1	0	0	0	0	0	0	0	0	0	0	1	1	0
hsa-mir-3179-1	0	0	0	0	0	0	0	0	0	0	0	0	0	0	0	0	0	0	0	0	0	0	0	0	0	0	0	0	0	0	0	0	0	0	0	0	0	0	0	0	0	0	0	0	0	0	0	0	0
hsa-mir-635	0	0	0	0	0	0	0	0	0	0	0	0	0	0	0	0	0	0	0	0	0	0	0	0	0	0	0	0	0	0	0	0	0	0	0	0	0	0	0	0	0	0	0	0	0	0	0	0	0
hsa-mir-1273h	0	0	0	0	0	0	0	0	0	0	0	0	0	0	0	0	0	0	0	1	0	1	0	1	0	0	0	0	0	0	0	0	0	1	0	0	0	0	0	0	0	0	0	1	0	1	0	0	0
hsa-mir-181d	3	6	6	10	4	6	3	3	117	15	78	164	19	45	22	23	14	35	150	0	8	121	63	50	29	247	90	175	113	11	20	0	236	41	405	58	205	46	4	128	58	5	45	8	17	7	539	99	25
hsa-mir-219a-1	9	22	17	23	9	8	9	11	21	2	7	21	2	3	2	17	5	9	52	3	7	27	1	26	1	16	11	23	32	5	9	10	20	15	13	22	14	10	0	6	28	9	4	7	21	19	41	42	30
hsa-mir-6075	0	0	0	0	0	0	0	0	0	0	0	0	0	0	0	0	0	0	0	0	0	0	0	0	0	0	0	0	0	0	0	0	0	0	0	0	0	0	0	0	0	0	0	0	0	0	0	0	0
hsa-mir-6070	0	0	0	0	0	0	0	0	0	0	0	0	0	0	0	0	0	0	0	0	0	0	0	0	0	0	0	0	0	0	0	0	0	0	0	0	0	0	0	0	0	0	0	0	0	0	0	0	0
hsa-mir-3613	0	1	0	1	0	6	0	2	124	54	77	116	62	150	77	45	23	30	106	9	29	96	45	160	10	178	36	219	28	18	16	5	140	21	64	31	53	36	13	8	102	9	46	44	9	98	50	86	63
hsa-mir-122	0	0	1	0	0	0	0	0	7	0	0	0	0	1	0	0	0	0	5	1	0	0	0	0	0	2	0	0	0	1	0	0	0	0	0	0	0	0	0	0	0	0	0	0	0	0	0	0	0
hsa-mir-4504	0	0	0	0	0	0	0	0	0	0	0	0	0	0	0	0	0	0	0	0	2	0	0	0	0	0	0	0	0	0	0	0	0	0	0	0	0	0	0	0	0	0	0	0	0	0	0	0	0
hsa-mir-767	15	10	4	11	9	18	5	7	0	11	1	502	2	0	0	0	2	0	3	0	0	0	3	8	0	12	1	1	3	0	0	0	309	0	2	0	0	3	0	61	1	1	1	1	0	2	4	1	0
hsa-mir-548an	0	0	0	0	0	0	0	0	0	0	0	0	0	0	0	0	0	0	0	0	0	0	0	0	0	0	0	0	0	0	0	0	0	0	0	0	0	0	0	0	0	0	0	0	0	0	0	0	0
hsa-mir-1263	0	0	0	0	0	0	0	0	0	0	0	0	0	0	0	0	0	0	0	0	0	0	0	0	0	0	0	0	0	0	0	0	0	0	0	0	0	0	0	0	0	0	0	0	0	0	0	0	0
hsa-mir-4527	0	0	0	0	0	0	0	0	0	0	0	0	0	0	0	0	0	0	1	0	0	0	0	0	0	0	0	0	0	0	0	0	0	0	0	0	0	0	0	0	0	0	0	0	0	0	0	0	0
hsa-mir-16-2	12	44	32	24	10	22	6	23	2331	479	1123	1241	887	2064	1003	1111	324	949	1988	783	1772	2778	701	1390	569	1284	596	3341	1116	666	444	1219	2035	648	656	408	927	515	789	264	513	657	813	1014	619	1454	1238	1836	1204
hsa-mir-4791	0	0	0	0	0	0	0	0	7	4	2	0	1	4	4	5	2	0	3	3	1	13	0	1	2	4	1	6	4	4	7	1	10	1	7	0	6	2	11	0	5	2	2	5	1	4	3	0	3
hsa-mir-4468	0	0	0	0	0	0	0	0	0	0	0	0	0	0	0	0	0	0	0	0	0	0	0	0	0	0	0	0	0	0	0	0	0	0	0	0	0	0	0	0	0	0	0	0	0	0	0	0	0
hsa-mir-621	0	0	0	0	0	0	0	0	0	0	0	0	0	0	0	0	0	0	0	0	0	1	0	0	0	0	0	0	0	1	0	0	0	0	0	0	0	0	0	0	0	0	0	0	0	0	0	0	0
hsa-mir-135a-2	2	0	0	0	0	0	0	0	3	0	25	0	1	1	0	0	0	1	1	0	0	0	0	2	0	2	0	0	1	0	0	0	3	0	1	0	0	0	1	0	0	0	0	1	1	0	0	1	0
hsa-mir-4760	0	0	0	0	0	0	0	0	0	0	0	0	0	0	0	0	0	0	0	0	0	0	0	0	0	0	0	0	0	0	0	0	0	0	0	0	0	0	0	0	0	0	0	0	0	0	0	0	0
hsa-mir-146b	646	1316	1044	896	498	442	310	485	3160	370	6828	1521	1597	592	474	834	310	1814	1599	425	826	1390	541	9130	540	2081	1433	4793	5207	1099	402	2971	1820	1455	2160	3265	3008	599	320	1134	1153	1696	649	957	867	3342	3456	3880	2421
hsa-mir-1262	0	1	1	0	1	3	1	5	3	2	5	6	6	3	0	1	0	5	9	1	2	5	0	2	0	5	2	19	14	2	4	4	11	3	4	2	1	1	0	5	6	10	1	1	1	0	3	5	1
hsa-mir-1183	0	0	0	0	0	0	0	0	0	0	0	0	0	0	0	0	0	0	0	0	0	0	0	0	0	0	0	0	0	0	0	0	0	0	0	0	0	0	0	0	0	0	0	0	0	0	0	0	0
hsa-mir-643	0	0	0	0	0	0	0	0	8	2	0	8	0	3	0	1	0	2	8	3	2	1	2	4	0	10	1	3	1	0	4	0	5	7	4	6	1	1	4	2	2	4	3	2	0	4	3	2	4
hsa-mir-4787	1	2	1	4	2	4	3	3	4	1	0	1	0	0	0	0	1	2	1	0	0	1	0	6	0	4	0	2	3	0	0	0	2	0	2	0	0	0	0	0	0	1	0	0	4	0	3	2	2
hsa-mir-9-2	35	61	54	46	35	40	30	30	250	67	3065	452	372	54	27	51	33	126	137	40	21	233	80	531	45	118	1802	298	1871	93	39	39	563	238	1897	273	441	44	21	829	195	133	58	261	62	205	1288	781	219
hsa-mir-5580	0	0	0	0	0	4	0	0	12	1	1	6	1	3	0	0	1	3	3	1	2	1	6	2	0	0	0	1	5	0	0	0	1	1	4	4	1	1	4	0	1	7	9	0	0	0	5	4	0
hsa-mir-626	0	0	0	0	0	0	0	0	0	0	0	0	0	0	0	0	0	0	0	0	0	0	0	0	0	0	0	0	0	0	0	0	0	0	0	0	0	0	0	0	0	0	0	0	0	0	0	0	0
hsa-mir-548aj-2	0	0	0	0	0	0	0	0	0	0	0	0	0	0	0	0	0	0	0	0	0	0	0	0	0	0	0	0	0	0	0	0	0	0	0	0	0	0	0	0	0	0	0	0	0	0	0	0	0
hsa-mir-320e	0	0	0	0	0	0	0	0	2	1	0	0	1	0	0	0	0	0	1	0	0	1	1	0	0	1	1	0	0	0	0	0	2	0	0	0	1	0	0	0	0	0	0	1	0	0	0	0	0
hsa-mir-3156-3	0	0	0	0	0	0	0	0	0	0	0	0	0	0	0	0	0	0	0	0	0	0	0	0	0	0	0	0	0	0	0	0	0	0	0	0	0	0	0	0	0	0	0	0	0	0	0	0	0
hsa-mir-6749	2	1	0	3	3	1	1	0	0	0	0	0	0	0	0	0	0	0	1	1	1	1	0	0	0	0	0	0	0	0	0	0	0	1	1	0	0	0	1	0	0	0	0	0	0	0	0	0	0
hsa-mir-135b	0	0	0	0	0	1	0	0	754	125	71	847	212	457	167	642	193	46	1126	56	355	417	247	177	137	880	24	598	280	162	471	7	490	64	412	182	521	644	133	83	583	51	235	119	198	246	524	413	130
hsa-mir-5697	0	0	0	0	0	0	0	0	0	0	1	0	0	0	0	1	0	1	0	0	0	0	0	0	0	0	0	0	0	0	0	0	0	0	0	1	0	0	0	0	0	0	0	0	0	0	0	1	0
hsa-mir-3201	0	0	0	0	0	0	0	0	0	0	0	0	0	0	0	0	0	0	0	0	0	0	0	0	0	0	0	0	0	0	0	0	0	0	0	0	0	0	0	0	0	0	0	0	0	0	0	0	0
hsa-mir-4715	0	0	0	0	0	0	0	0	0	0	0	1	0	0	0	0	0	0	0	0	0	0	0	0	0	0	0	0	0	0	0	0	0	0	1	0	0	0	0	0	0	0	0	0	0	0	0	0	0
hsa-mir-6834	0	0	0	0	0	0	0	0	0	0	1	0	0	0	0	0	0	0	0	0	0	0	0	0	0	0	0	0	0	0	1	0	1	0	0	0	0	0	0	0	0	0	0	0	1	0	2	0	0
hsa-mir-29b-2	77	112	88	70	47	59	68	47	7028	813	2306	4313	1355	2906	533	2602	595	1563	4640	230	546	8605	559	6044	365	11958	725	5797	1523	645	402	497	4963	654	4685	1901	3707	1634	370	208	6124	925	1270	832	1472	1313	5598	4937	746
hsa-mir-301a	0	3	0	0	0	0	1	0	61	34	25	94	7	8	43	21	83	18	103	40	41	40	17	74	23	31	28	54	26	17	89	31	72	29	28	12	41	39	27	17	52	29	83	133	11	93	57	72	22
hsa-mir-6811	0	0	0	0	0	0	0	0	1	0	0	0	0	0	0	0	0	0	0	0	1	0	0	0	0	0	0	0	0	0	0	0	0	1	0	0	0	0	0	0	0	0	0	0	0	0	0	0	0
hsa-mir-105-1	7	2	5	0	2	5	4	4	0	13	2	263	0	0	0	0	1	0	2	0	0	0	6	1	1	0	1	1	2	0	1	0	331	0	3	0	0	2	0	96	0	0	0	1	0	1	6	1	0
hsa-mir-203b	3	6	3	6	2	2	1	4	239	78	452	1797	826	120	72	1566	362	818	3473	89	792	378	338	10	365	274	277	1729	596	111	389	1206	629	473	228	269	696	624	92	604	281	92	218	710	304	159	1154	1104	138
hsa-mir-4718	0	0	0	0	0	0	0	0	0	0	0	0	0	0	0	0	0	0	0	0	0	0	0	0	0	0	0	0	0	0	0	0	0	0	0	0	0	0	0	0	0	0	0	0	0	0	0	0	0
hsa-mir-9-3	39	74	41	38	41	31	30	37	239	66	3014	481	372	49	20	54	53	147	113	36	18	251	105	542	54	113	1870	319	1972	106	44	34	596	215	1968	259	442	51	30	822	173	133	65	241	72	208	1293	788	242
hsa-mir-346	3	1	5	0	2	3	1	0	1	0	2	0	0	0	0	0	2	0	1	0	1	1	0	4	0	1	0	4	1	0	0	0	0	0	1	1	0	0	0	0	1	0	0	0	2	0	0	0	0
hsa-mir-3648-2	0	0	0	0	0	0	0	0	0	0	0	0	0	0	0	0	0	0	0	0	0	0	0	0	0	0	0	0	0	0	0	0	0	0	0	0	0	0	0	0	0	0	0	0	0	0	0	0	0
hsa-mir-1277	0	0	0	0	0	0	0	0	7	3	4	10	1	4	2	3	3	6	28	0	1	5	1	22	2	13	2	16	3	1	1	3	6	0	8	2	6	11	1	0	19	5	6	2	1	7	5	9	3
hsa-mir-3914-1	0	0	0	0	0	0	0	2	0	0	2	0	0	0	0	0	0	0	0	0	0	0	0	0	0	2	0	0	0	0	0	0	0	1	0	1	0	0	0	1	0	0	0	0	0	0	0	0	0
hsa-mir-600	0	0	0	0	0	0	0	2	2	1	0	1	0	0	0	0	0	0	1	0	0	0	0	0	0	1	0	0	1	0	0	0	0	1	0	0	0	0	0	0	0	0	0	0	0	0	0	2	0
hsa-mir-4679-1	0	0	0	0	0	0	0	0	0	0	0	0	0	1	0	0	0	1	0	0	0	0	0	0	0	0	0	0	0	0	0	0	0	0	0	0	0	0	0	0	0	0	0	1	0	0	0	0	0
hsa-mir-512-1	0	0	0	0	0	0	0	0	1	0	0	0	0	0	0	0	0	0	2	0	0	3	0	0	1	0	0	0	0	0	0	0	1	1	4	0	0	0	0	0	0	0	0	0	1	3	0	3	0
hsa-mir-1253	0	0	0	0	0	0	0	0	0	0	0	0	0	0	0	0	0	0	0	0	0	0	0	0	0	0	0	0	0	0	0	0	1	0	0	0	0	0	0	0	0	0	0	0	0	0	0	0	0
hsa-mir-607	0	0	0	0	0	0	0	0	5	1	1	0	1	0	0	5	0	1	0	0	2	0	0	0	0	0	0	3	3	0	0	0	0	0	0	0	0	1	1	0	0	1	0	1	0	0	0	1	1
hsa-mir-520c	0	0	0	0	0	0	0	0	0	2	0	0	0	0	0	0	0	0	0	0	0	2	0	2	0	2	0	0	0	0	0	0	0	0	0	0	0	0	0	0	0	0	0	0	0	0	2	0	0
hsa-mir-8082	0	0	0	0	0	0	0	0	0	0	0	0	0	0	0	0	0	0	0	0	0	0	0	0	0	0	0	0	0	0	0	0	0	0	0	0	0	0	0	0	0	0	0	0	0	0	0	0	0
hsa-mir-3125	0	0	0	0	0	0	0	0	0	0	1	0	0	0	1	0	0	0	0	0	0	0	0	4	0	1	0	1	1	0	0	0	0	0	0	1	0	0	0	0	0	0	0	0	0	0	0	0	2
hsa-mir-4315-1	0	0	0	0	0	0	0	0	0	0	0	0	0	0	0	0	0	0	0	0	0	0	0	0	0	0	0	0	0	0	0	0	0	0	0	0	0	0	0	0	0	0	0	0	0	0	0	0	0
hsa-mir-4458	0	0	0	0	0	0	0	0	0	0	0	0	0	0	0	0	0	0	0	0	0	0	0	0	0	0	0	0	0	0	0	0	0	0	0	0	0	0	0	0	0	0	0	0	0	0	0	0	0
hsa-mir-450a-1	0	0	0	0	0	0	0	0	21	5	10	9	6	14	2	10	11	12	6	0	2	7	5	54	5	30	11	53	20	5	3	1	121	12	25	6	14	29	0	3	11	4	5	5	7	16	22	17	14
hsa-mir-20a	17	39	23	23	12	7	16	10	4533	197	579	4795	414	4310	560	1420	455	657	5334	156	978	4566	218	3497	295	8844	1547	5233	1535	1498	420	661	3603	1553	3482	1344	1558	1934	186	567	2934	480	939	401	931	973	3165	5740	1508
hsa-mir-1279	0	0	0	0	0	0	0	0	0	0	0	0	0	0	0	0	0	0	0	0	0	0	0	0	0	0	0	0	0	0	0	0	0	0	0	0	0	0	0	0	0	0	0	0	0	0	0	0	0
hsa-mir-4738	0	3	0	3	0	3	0	0	2	1	0	0	2	0	3	0	0	0	1	0	0	3	0	0	0	0	0	2	1	0	1	0	1	0	0	1	5	0	2	0	0	0	0	0	0	0	3	1	0
hsa-mir-4685	1	1	3	2	2	5	1	3	3	0	0	2	1	1	0	1	0	0	3	0	0	2	1	2	0	0	3	2	3	1	0	0	3	0	1	1	1	0	1	0	2	1	0	1	1	0	3	1	0
hsa-mir-4496	0	0	0	0	0	0	0	0	0	0	0	0	0	0	0	0	0	0	0	0	0	0	0	0	0	0	0	0	0	0	0	0	0	0	0	0	0	0	0	0	0	0	0	0	0	0	0	0	0
hsa-mir-3942	0	0	0	0	0	0	0	0	1	1	1	3	0	3	0	2	0	0	0	0	0	5	0	2	2	0	0	4	1	0	0	0	3	4	0	2	0	0	0	0	8	0	0	2	1	0	2	5	0
hsa-mir-4301	0	0	0	0	0	0	0	0	0	0	0	0	0	0	0	0	0	0	0	0	0	0	0	0	0	0	0	0	0	0	0	0	0	0	0	0	0	0	0	0	0	0	0	0	0	0	0	0	0
hsa-mir-569	0	0	0	0	0	0	0	0	0	0	0	0	0	0	0	0	0	0	0	0	0	0	0	0	0	0	0	0	0	0	0	0	0	0	0	0	0	0	0	0	0	0	0	0	0	0	0	0	0
hsa-mir-548w	0	0	0	0	0	0	0	0	0	0	0	0	0	0	0	0	0	0	0	0	0	0	0	0	0	0	0	0	0	0	0	0	0	0	0	0	0	0	0	0	0	0	0	0	0	0	0	0	0
hsa-mir-6877	2	2	1	2	0	5	3	0	2	0	2	0	0	1	0	0	1	0	1	1	0	1	0	1	0	0	0	2	0	0	3	0	2	0	0	2	1	0	1	3	0	0	0	1	2	2	5	0	1
hsa-mir-6774	0	0	0	0	0	0	0	0	1	0	0	0	0	0	0	0	0	0	0	0	0	1	0	0	0	0	0	1	0	0	0	0	0	0	0	0	3	0	0	0	0	0	0	1	0	0	1	0	0
hsa-mir-1268a	0	0	0	0	0	0	0	0	0	0	0	0	0	0	0	0	0	0	0	0	0	0	0	0	0	0	0	0	0	0	0	0	0	0	0	0	0	0	0	0	0	0	0	0	0	0	0	0	0
hsa-mir-8071-2	0	0	0	0	0	0	0	0	0	0	0	0	0	0	0	0	0	0	0	0	0	0	0	0	0	0	0	0	0	0	0	0	0	0	0	0	0	0	0	0	0	0	0	0	0	0	0	0	0
hsa-mir-5091	4	4	2	2	1	18	0	3	22	3	0	1	3	9	0	1	0	3	1	3	0	11	0	1	0	0	2	12	11	0	5	0	15	0	1	2	5	0	0	7	5	1	1	0	0	0	19	1	1
hsa-mir-3907	0	0	0	0	0	0	0	0	0	0	0	0	0	0	0	0	0	0	0	0	0	0	0	0	0	0	0	0	0	0	0	0	0	0	0	0	0	0	0	0	1	0	0	0	0	0	0	0	0
hsa-mir-3198-2	1	0	0	0	0	0	0	0	0	0	0	0	0	0	0	1	0	0	0	0	1	2	0	0	0	0	0	1	0	0	0	0	0	0	1	0	0	0	1	1	0	0	0	1	0	0	0	0	1
hsa-mir-3689c	0	0	0	0	0	0	0	0	0	0	0	0	0	0	0	0	0	0	0	0	0	0	0	0	0	0	0	0	0	0	0	0	0	0	0	0	0	0	0	0	0	0	0	0	0	0	0	0	0
hsa-mir-103a-2	9226	11952	12013	10255	6316	5306	4548	5440	142442	4134	124972	136851	40717	20213	6723	47826	6416	12310	166639	4899	25416	75701	13809	73018	9169	89311	41772	117272	100788	17596	3815	14040	128000	62291	123665	44996	100648	15403	3596	44448	129485	14798	12677	12588	16816	20130	215521	127969	80239
hsa-mir-548a-2	0	0	0	0	0	0	0	0	0	0	0	0	0	0	0	0	0	0	0	0	0	0	0	0	0	0	0	0	0	0	0	0	0	0	0	0	0	0	0	0	0	0	0	0	0	0	0	0	0
hsa-mir-3612	0	0	0	0	0	0	0	0	0	1	0	0	0	0	0	0	0	0	0	0	0	0	0	0	0	0	0	0	0	0	0	0	0	0	0	0	0	0	0	0	0	0	0	0	0	0	0	0	0
hsa-mir-3690-2	0	0	0	0	0	0	0	0	0	0	0	0	0	0	0	0	0	0	0	0	0	0	0	0	0	0	0	0	0	0	0	0	0	0	0	0	0	0	0	0	0	0	0	0	0	0	0	0	0
hsa-mir-548o-2	0	1	0	0	0	0	0	0	13	0	1	1	1	5	0	0	1	0	1	0	2	6	1	2	0	3	0	5	0	1	2	1	3	4	0	4	0	1	1	1	2	1	0	2	0	0	5	1	1
hsa-mir-4442	3	0	2	0	2	0	0	2	6	2	0	3	1	1	3	1	1	1	3	3	0	8	0	0	1	0	0	4	0	0	2	0	0	1	3	2	3	1	1	2	5	1	1	3	0	0	2	1	1
hsa-mir-6799	0	0	0	0	0	0	0	1	0	0	0	0	0	0	0	0	1	0	0	0	0	0	0	1	0	1	1	0	0	0	0	0	1	0	0	1	0	0	0	0	0	0	0	0	0	0	0	0	0
hsa-mir-15b	784	1257	1854	1056	873	1192	519	768	2090	221	1123	1206	754	1146	381	1416	197	423	1911	415	255	2236	332	830	112	800	395	2374	1267	156	235	386	1922	336	691	381	878	269	275	294	988	362	384	235	457	1115	1529	1812	903
hsa-mir-548av	0	0	0	0	0	0	0	0	0	0	0	0	0	0	0	0	0	0	0	0	0	0	0	0	0	0	0	0	0	0	0	0	0	0	0	0	0	0	0	0	0	0	0	0	0	0	0	0	0
hsa-mir-6824	1	1	2	0	2	0	0	0	1	0	0	0	0	2	0	1	1	0	1	0	2	2	0	1	0	0	0	1	1	1	0	0	0	1	0	0	0	0	1	0	0	1	0	0	0	0	1	1	0
hsa-mir-219a-2	0	0	0	0	1	0	0	0	0	0	1	1	0	0	0	1	0	0	0	0	0	0	0	1	0	2	0	0	0	0	0	0	0	0	0	0	0	0	0	0	0	0	0	0	3	0	0	1	1
hsa-mir-1303	0	0	0	0	0	0	0	0	0	0	0	0	0	0	0	1	0	0	0	0	0	1	1	1	0	0	0	0	0	0	0	0	2	0	0	0	0	0	0	0	0	0	0	0	0	0	0	1	0
hsa-mir-5095	0	0	0	0	0	0	0	0	0	0	0	0	0	0	0	0	0	0	0	0	0	0	0	0	0	0	0	0	0	0	0	0	0	0	0	0	0	0	0	0	0	0	0	0	0	0	0	0	0
hsa-mir-548ar	0	0	0	0	0	0	0	0	0	0	0	0	0	2	0	0	0	0	0	0	1	2	0	0	0	0	0	1	0	0	0	0	1	0	0	0	0	0	0	0	0	0	0	1	0	0	1	0	0
hsa-mir-3924	0	0	0	0	0	0	0	0	0	0	0	0	0	0	0	0	0	0	0	0	0	0	0	0	0	0	0	0	0	0	0	0	0	0	0	0	0	0	0	0	0	0	0	0	0	0	0	0	0
hsa-mir-1270	4	6	2	1	0	2	2	3	13	2	1	0	2	2	2	10	2	0	10	0	5	3	0	12	0	5	2	6	5	0	0	0	0	3	4	2	0	0	1	2	1	1	1	1	0	1	22	0	1
hsa-mir-1288	0	0	1	0	0	1	0	1	4	0	3	1	3	0	0	0	0	4	3	1	4	5	2	1	2	0	3	3	3	1	2	1	3	6	2	2	5	0	1	2	0	2	0	0	0	0	9	4	3
hsa-mir-3939	0	0	0	0	0	0	0	1	1	0	1	0	0	0	0	0	0	0	0	0	0	0	0	0	0	1	0	0	0	0	1	0	0	0	0	0	0	0	0	0	1	0	0	0	0	0	0	0	2
hsa-mir-19b-2	2	2	3	2	0	0	1	0	638	80	291	1282	186	932	151	398	145	212	892	32	226	921	74	876	101	1577	295	687	352	225	44	208	810	135	720	202	255	347	33	77	628	96	315	119	492	393	750	1266	189
hsa-mir-654	36	15	11	14	8	16	14	28	235	103	680	46	85	28	124	95	72	40	42	24	30	108	36	635	15	101	48	228	279	38	129	6	155	98	164	162	190	38	105	79	78	14	39	85	88	89	161	41	30
hsa-mir-2116	2	6	6	4	5	12	4	1	4	1	1	2	3	2	2	1	1	1	6	2	6	3	2	6	0	2	1	4	5	2	0	1	3	4	1	3	4	0	0	0	5	3	0	4	2	2	4	4	2
hsa-mir-6716	6	1	2	3	3	4	5	1	2	0	5	2	0	0	0	1	0	0	3	0	0	3	2	4	1	2	1	7	2	3	0	0	3	6	3	1	1	0	1	2	3	1	0	3	0	2	8	1	2
hsa-mir-550a-2	1	5	6	7	2	10	0	9	18	3	4	16	5	8	5	19	3	8	17	22	10	126	3	14	2	30	5	36	30	3	9	6	53	10	14	10	8	4	10	8	3	4	10	6	7	23	23	18	18
hsa-mir-4325	0	0	0	0	0	0	0	0	0	0	0	0	0	0	0	0	0	0	0	0	0	0	0	0	0	0	0	0	0	0	0	0	0	0	0	0	0	0	0	0	0	0	0	0	0	0	0	0	0
hsa-mir-1244-4	0	0	0	0	0	0	0	0	0	0	0	0	0	0	0	0	0	0	0	0	0	0	0	0	0	0	0	0	0	0	0	0	0	0	0	0	0	0	0	0	0	0	0	0	0	0	0	0	0
hsa-mir-2681	0	0	0	0	0	0	2	0	0	0	2	0	0	0	0	0	0	0	0	0	0	0	0	0	0	0	0	0	0	0	0	0	0	0	0	1	0	0	0	0	0	0	0	0	0	0	1	0	0
hsa-mir-548f-5	0	0	0	0	0	0	0	0	0	0	0	0	0	0	0	0	0	0	0	0	0	0	0	0	0	0	0	0	0	0	0	0	0	0	0	0	0	0	0	0	0	0	0	0	0	0	0	0	0
hsa-mir-425	222	525	435	213	140	197	103	218	3092	216	567	5786	1377	1134	183	1209	828	404	1870	213	588	8639	415	2585	268	1995	992	3136	1219	1324	1072	441	2742	382	1591	444	959	1096	130	882	279	200	1236	844	692	915	2528	1874	768
hsa-mir-4491	0	0	1	1	0	0	0	0	0	0	1	1	5	0	0	0	0	1	1	0	0	1	0	1	0	0	2	1	4	0	1	0	15	0	0	0	5	1	0	0	0	0	0	1	1	0	1	8	1
hsa-mir-6763	1	1	0	1	0	1	0	0	0	1	0	0	0	0	0	0	2	0	1	0	0	0	0	0	0	0	0	0	2	0	1	0	6	1	2	0	1	0	0	0	2	0	0	0	0	0	0	1	1
hsa-mir-6754	0	0	0	0	0	0	1	0	0	0	0	0	0	0	0	0	0	0	1	0	1	0	0	0	0	0	0	1	0	0	0	0	1	0	0	1	0	0	0	0	0	0	0	1	1	0	1	0	0
hsa-let-7e	992	812	828	954	1165	1625	702	1664	7807	559	10239	930	907	2621	498	1907	492	545	2363	187	334	1934	4275	4670	308	2200	1355	5830	17680	728	621	241	2852	1683	6741	7964	2989	584	250	2994	2832	415	571	607	1559	780	15984	1190	1934
hsa-mir-941-3	0	0	0	0	0	0	0	0	0	0	0	0	0	0	0	0	0	0	0	0	0	0	0	0	0	0	0	0	0	0	0	0	0	0	0	0	0	0	0	0	0	0	0	0	0	0	0	0	0
hsa-mir-548az	0	0	0	0	0	0	0	0	0	0	1	0	0	0	0	0	0	0	0	0	0	0	0	0	0	0	0	0	0	0	0	0	0	1	0	0	0	0	0	0	0	2	0	0	0	0	0	1	0
hsa-mir-571	0	0	0	0	0	0	0	0	0	0	0	0	0	0	0	0	0	0	0	0	0	0	0	0	0	0	0	0	0	0	0	0	0	0	0	0	0	0	0	0	0	0	0	0	0	0	0	0	0
hsa-mir-4472-2	0	0	0	0	0	0	0	0	0	0	0	0	0	0	0	0	0	0	0	0	0	0	0	0	0	0	0	0	0	0	0	0	0	0	0	0	0	0	0	0	0	0	0	0	0	0	0	0	0
hsa-mir-4768	1	0	0	0	0	0	0	5	1	0	0	0	0	0	0	0	0	0	2	0	1	2	0	0	0	0	0	3	0	0	0	0	0	0	3	0	1	0	0	0	0	0	1	0	0	0	0	1	0
hsa-mir-6885	1	1	2	0	1	0	0	0	3	0	0	1	0	0	0	0	2	0	0	1	0	0	0	0	0	2	0	1	1	0	0	1	0	0	0	0	2	0	0	1	3	0	0	0	0	1	1	2	0
hsa-mir-6778	0	0	0	1	0	0	0	0	0	0	0	0	0	0	0	0	0	0	1	1	0	0	0	0	0	0	0	0	0	0	0	0	0	0	0	0	0	0	0	0	0	0	0	0	0	0	0	0	0
hsa-mir-3144	0	0	0	0	0	0	0	0	0	0	0	1	0	0	0	0	1	0	0	2	0	7	0	0	0	0	3	0	0	0	0	2	6	10	4	0	0	1	0	0	0	0	3	1	0	4	0	0	0
hsa-mir-4999	0	0	0	0	1	0	0	0	0	4	10	2	0	3	7	1	1	0	12	4	1	1	1	6	0	5	3	3	9	0	0	0	5	3	7	6	0	2	0	0	7	2	1	4	2	4	14	7	4
hsa-mir-335	9	17	15	9	6	5	3	6	1358	159	374	1530	175	508	155	688	403	168	1533	91	333	1432	154	1094	547	2279	371	1051	915	204	290	393	1790	288	1359	142	1439	494	154	281	1154	795	795	443	121	393	1904	948	341
hsa-mir-548i-3	0	0	0	0	0	0	0	0	0	0	0	0	0	0	0	0	0	0	0	0	0	0	0	0	0	0	0	0	0	0	0	0	0	0	0	0	0	0	0	0	0	0	0	0	0	0	0	0	0
hsa-mir-6796	0	0	0	0	1	1	4	0	0	0	0	0	0	0	0	0	0	0	1	0	0	0	0	0	0	0	0	0	0	0	0	0	0	0	0	0	0	0	0	0	0	0	0	0	0	0	0	0	0
hsa-mir-8081	0	0	0	0	0	0	0	0	0	0	0	0	0	0	0	0	0	0	0	0	0	0	0	0	0	0	0	0	0	0	0	0	0	0	0	0	0	0	0	0	0	0	0	0	0	0	0	0	0
hsa-mir-1258	1	0	0	0	2	0	0	2	0	2	35	0	0	1	0	1	0	0	0	0	0	0	2	1	1	0	1	2	11	0	0	0	0	3	1	0	2	0	1	0	1	1	0	1	1	0	7	0	0
hsa-mir-152	13	20	23	14	8	22	12	30	2540	461	3733	238	520	295	597	543	317	311	571	191	310	576	208	1931	187	561	281	2741	2162	454	351	194	1196	543	796	963	1668	292	344	508	1041	213	262	557	185	290	2025	389	484
hsa-mir-548x-2	0	0	0	0	0	0	0	0	0	0	0	0	0	0	0	0	0	0	0	0	0	0	0	0	0	0	0	0	0	0	0	0	0	0	0	0	0	0	0	0	0	0	0	0	0	0	0	0	0
hsa-mir-6731	1	1	0	1	0	0	0	0	0	0	0	0	1	0	0	0	0	0	0	0	0	0	0	1	0	0	0	1	0	0	0	0	2	0	1	1	0	0	0	2	0	0	0	0	0	0	1	0	0
hsa-mir-326	25	47	18	25	4	136	14	120	58	13	17	6	12	8	9	11	20	4	5	8	24	18	11	20	2	8	9	35	47	0	4	1	50	21	15	13	21	8	9	17	21	3	4	15	14	11	81	10	9
hsa-mir-514b	0	0	0	0	0	0	0	0	0	0	0	3	0	0	0	0	0	0	0	0	0	0	1	5	0	3	1	0	0	0	1	0	0	0	0	0	1	0	0	0	0	1	0	1	0	0	1	0	0
hsa-mir-495	1	0	0	1	1	1	1	0	41	10	92	38	25	14	19	22	16	17	31	5	8	24	15	147	5	43	10	82	40	9	15	7	48	16	59	34	42	23	9	23	19	3	19	15	22	11	38	28	12
hsa-mir-1203	0	0	0	0	0	0	0	0	0	0	0	0	0	0	0	0	0	0	0	0	0	0	0	0	0	0	0	1	0	0	0	0	0	0	0	0	0	0	0	0	0	0	0	0	0	0	0	0	0
hsa-mir-539	10	17	12	9	10	7	8	2	65	4	33	12	6	8	17	26	16	36	19	10	26	26	19	136	19	40	14	73	40	33	25	15	37	28	21	24	41	18	7	12	24	8	16	46	3	27	42	11	11
hsa-mir-5096	0	0	0	0	0	0	0	0	0	0	0	0	0	0	0	0	0	0	0	0	0	0	0	0	0	0	0	0	0	0	0	0	0	0	0	0	0	0	0	0	0	0	0	0	0	0	0	0	0
hsa-mir-3674	0	0	0	0	0	0	0	0	0	0	0	0	0	0	0	0	0	0	0	0	0	0	0	0	0	0	0	0	0	0	0	0	0	0	0	0	0	0	0	0	0	0	0	0	0	0	0	0	0
hsa-mir-1264	0	0	0	0	0	0	0	0	0	0	0	0	0	0	0	0	0	0	0	0	0	0	0	0	0	0	0	0	0	0	0	0	0	0	0	0	0	0	0	0	0	0	0	0	0	0	0	0	0
hsa-mir-551a	1	0	2	1	0	3	0	1	1	2	1	2	5	0	3	0	0	6	0	5	2	5	0	1	0	0	7	3	10	0	0	0	1	3	3	2	0	1	1	1	2	4	1	4	5	6	0	0	10
hsa-mir-6803	2	10	2	4	4	8	5	1	0	0	2	0	1	0	0	1	0	1	4	0	0	1	1	0	0	3	0	2	2	0	0	0	3	3	2	0	1	0	0	0	3	0	0	0	0	0	0	3	0
hsa-mir-3619	0	3	0	1	1	0	0	0	1	1	0	0	0	1	0	2	1	0	2	1	1	4	0	0	0	0	0	1	1	0	0	1	1	3	0	0	1	0	0	0	1	0	0	2	0	2	0	1	0
hsa-mir-371b	0	0	0	0	0	0	0	0	1	0	1	0	0	0	0	0	0	0	0	0	0	0	0	0	0	0	0	0	0	0	0	0	0	0	0	0	0	0	0	1	2	0	0	1	0	0	0	0	1
hsa-mir-6781	0	1	0	0	0	0	3	0	1	1	0	0	0	0	0	0	0	0	1	0	0	2	0	0	0	2	1	0	0	0	0	0	1	0	1	0	0	0	0	2	0	1	0	3	1	0	2	0	0
hsa-mir-3620	3	2	1	5	0	2	1	5	1	0	2	0	1	0	0	0	0	0	1	0	0	0	0	2	0	0	0	2	0	0	0	0	1	0	0	2	0	0	0	2	0	0	0	0	1	1	1	0	0
hsa-mir-4327	0	0	0	0	0	0	0	0	0	0	0	0	0	0	0	0	0	0	0	0	0	0	0	0	0	0	0	0	0	0	0	0	0	0	0	0	0	0	0	0	0	0	0	0	0	0	0	0	0
hsa-mir-548aw	0	0	0	0	0	0	0	0	1	0	1	0	1	1	0	0	1	0	0	0	1	0	1	1	0	0	0	0	0	0	0	0	2	0	1	0	0	1	1	0	1	0	0	1	1	1	1	0	0
hsa-mir-3138	1	0	0	3	1	5	0	2	4	1	0	0	0	0	0	0	4	0	0	0	0	0	0	0	0	1	2	0	0	0	0	0	6	0	1	1	3	0	0	0	1	2	0	0	2	1	0	0	1
hsa-mir-6867	0	0	0	0	0	0	0	0	0	0	0	0	0	0	0	0	0	0	1	0	0	0	0	1	1	1	0	0	0	0	0	0	0	0	0	0	0	0	0	0	0	0	0	0	0	0	1	0	0
hsa-mir-1184-3	0	0	0	0	0	0	0	0	0	0	0	0	0	0	0	0	0	0	0	0	0	0	0	0	0	0	0	0	0	0	0	0	0	0	0	0	0	0	0	0	0	0	0	0	0	0	0	0	0
hsa-mir-4478	0	0	0	0	0	0	0	0	0	0	0	0	1	0	0	1	0	0	0	0	0	2	0	0	0	0	0	1	0	0	0	0	0	0	0	0	0	0	0	0	0	0	0	0	0	0	0	0	0
hsa-mir-4286	0	0	0	0	0	2	1	0	1	0	0	0	0	0	1	0	1	0	2	0	0	1	1	1	0	0	1	1	0	0	1	0	0	0	0	0	0	0	0	0	1	0	0	0	1	0	3	0	0
hsa-mir-3187	0	2	0	1	1	1	0	0	4	0	0	0	1	1	0	0	0	1	3	0	1	2	1	2	0	1	0	3	0	0	0	0	9	1	0	3	2	0	2	2	0	0	2	1	0	0	4	3	2
hsa-mir-30e	4466	5001	6243	3916	3161	5332	3220	6779	91770	28986	133225	45299	48373	39689	20777	56487	13313	37394	116803	13812	21105	66735	41174	49384	17926	41191	31479	90588	114647	19357	24934	15240	83165	32423	61577	24425	70401	14782	14428	23201	53412	25733	14637	40965	13857	48351	137186	75841	51595
hsa-mir-576	5	7	5	1	3	1	3	8	29	6	22	87	11	67	17	36	11	94	143	19	147	102	23	68	17	81	40	91	40	24	12	43	73	81	18	21	21	17	10	10	18	47	22	29	16	61	43	90	44
hsa-mir-656	0	0	0	0	0	0	0	0	1	2	12	0	2	6	6	5	2	3	1	0	0	0	1	21	0	6	0	7	4	0	0	0	5	1	3	5	8	3	1	1	2	0	1	0	7	1	3	4	1
hsa-mir-3174	0	0	0	0	0	0	0	0	0	3	1	1	0	0	0	1	0	0	0	1	0	0	0	2	0	0	1	1	1	0	0	0	1	0	1	0	1	0	0	2	0	0	2	1	1	3	0	0	1
hsa-mir-1908	0	0	1	0	0	0	0	2	0	0	0	1	0	0	0	0	0	0	0	0	0	0	0	0	0	0	0	0	0	0	0	0	0	0	0	0	0	0	0	0	0	0	1	0	0	0	1	0	0
hsa-mir-509-1	4	1	1	1	2	1	2	2	1	3	0	8	1	0	1	6	3	1	2	2	5	7	6	0	7	26	22	0	0	1	1	7	9	1	11	1	13	5	0	1	0	6	3	12	0	4	16	11	0
hsa-mir-3149	0	0	0	0	0	0	0	0	0	0	0	0	1	1	0	0	0	0	0	0	0	2	0	0	0	0	1	0	0	0	1	0	1	0	0	0	0	0	0	0	0	0	0	0	0	0	0	0	0
hsa-mir-5004	0	0	0	0	0	0	0	1	0	0	0	0	0	0	0	0	0	0	0	0	0	1	0	0	0	0	0	0	0	0	0	0	0	0	0	0	1	0	0	0	0	0	0	0	0	0	1	0	0
hsa-mir-618	0	0	0	1	0	8	0	0	0	0	4	0	3	0	2	1	2	2	0	0	0	0	0	0	1	1	4	14	4	1	0	0	1	2	11	3	0	1	0	12	1	0	0	2	3	6	2	4	4
hsa-mir-4479	0	1	4	0	0	1	0	2	0	0	0	1	0	0	0	0	0	0	0	0	1	3	0	0	0	0	2	1	0	0	0	0	2	0	2	0	1	0	0	0	0	1	0	0	1	0	2	0	1
hsa-mir-663a	0	0	0	0	0	0	0	0	0	0	0	0	0	0	0	0	0	0	0	0	0	0	0	0	0	0	0	0	0	0	0	0	0	0	0	0	0	0	0	0	0	0	0	0	0	0	0	0	0
hsa-mir-592	0	0	0	0	0	0	0	0	637	5	5	104	39	58	15	14	77	30	290	3	1	1059	54	4	64	104	43	536	64	73	117	2	1134	3	376	5	104	220	2	77	35	5	51	103	5	10	1062	129	13
hsa-mir-3936	0	0	0	2	0	0	0	0	1	0	0	0	0	2	0	0	0	0	0	0	0	0	0	0	0	0	0	0	1	1	0	0	5	1	0	0	0	0	0	0	1	0	0	0	0	0	1	1	0
hsa-mir-223	54	103	154	69	31	34	24	42	1753	149	2579	2059	821	427	412	2076	224	735	496	488	565	2148	101	4485	83	528	10429	1877	4672	365	245	1291	1582	2573	1199	1379	1920	245	886	747	897	369	176	2063	1442	14235	1087	1758	6601
hsa-mir-8069-2	0	0	0	0	0	0	0	0	0	0	0	0	0	0	0	0	0	0	0	0	0	0	0	0	0	0	0	0	0	0	0	0	0	0	0	0	0	0	0	0	0	0	0	0	0	0	0	0	0
hsa-mir-218-2	2	0	2	0	0	0	0	0	45	31	418	22	36	9	20	12	5	7	35	5	3	17	16	263	15	27	21	124	120	13	9	2	21	47	107	77	47	5	10	16	20	12	20	17	12	9	160	35	12
hsa-mir-1231	0	0	0	0	0	0	0	0	0	0	0	0	0	0	0	0	0	0	0	0	0	0	0	1	0	0	0	0	0	0	0	0	0	0	0	0	0	0	0	0	0	0	0	0	0	0	0	0	0
hsa-mir-920	0	0	0	0	0	0	0	0	0	0	0	0	0	0	0	0	0	0	0	0	0	0	0	0	0	0	0	0	0	0	0	0	0	0	0	0	0	0	0	0	0	0	0	0	0	0	0	0	0
hsa-mir-148b	134	202	179	135	104	237	105	127	1335	175	549	453	224	203	214	514	384	405	1322	483	1287	520	218	547	236	408	233	993	683	200	454	356	1036	284	527	404	726	272	258	256	960	178	332	595	220	488	1337	591	431
hsa-mir-151a	617	1009	940	923	496	815	434	1057	31641	3284	14678	7301	5207	6297	2651	9093	3934	3425	9866	2638	6402	24682	3502	8557	1511	7593	5935	21328	35557	3058	3925	1544	35721	7414	10906	10520	16746	5672	1995	10394	12620	3139	3975	3603	1929	3792	36081	6098	9991
hsa-mir-4502	0	0	0	0	0	0	0	0	1	0	0	0	0	0	0	0	0	0	0	0	0	0	0	0	0	1	0	0	1	0	0	0	0	0	0	0	0	0	0	0	0	0	0	0	0	0	0	0	0
hsa-mir-4771-2	0	0	0	0	0	0	0	0	1	0	0	0	0	0	0	0	0	0	0	1	0	0	0	0	0	0	0	0	0	1	1	0	0	0	0	0	0	0	0	0	1	0	0	0	0	0	0	0	0
hsa-mir-5011	0	0	0	0	0	0	0	0	0	0	0	0	0	0	0	0	0	0	0	0	0	0	0	0	0	0	0	0	0	0	0	0	0	0	0	0	0	0	0	0	0	0	0	0	0	0	0	0	0
hsa-mir-877	9	8	1	16	4	14	13	4	36	7	9	7	4	2	1	7	3	2	10	10	6	2	0	25	0	9	5	7	11	0	6	5	25	10	6	15	9	1	1	16	3	0	1	3	4	11	35	16	8
hsa-let-7g	220	312	261	125	145	479	74	349	6559	409	3603	2457	1498	3357	604	3493	634	1662	5933	494	890	6594	1362	3878	569	3478	1397	6988	6113	787	1384	536	5698	1403	3047	2753	3144	1155	326	840	2347	673	1614	1745	921	1426	10307	3982	1978
hsa-mir-548ax	0	0	0	0	0	0	0	0	0	0	0	0	0	0	0	0	0	0	0	0	0	0	0	0	0	0	0	0	0	0	0	0	1	0	0	0	0	0	0	0	0	0	0	1	0	0	0	0	0
hsa-mir-370	20	39	33	26	30	32	35	30	148	22	73	11	8	7	19	24	19	12	16	3	12	22	12	90	13	24	21	77	133	12	25	5	45	37	58	71	69	15	9	47	51	9	9	33	14	15	76	13	15
hsa-mir-184	0	5	1	1	3	0	0	8	31	0	8	1	0	6	0	0	0	0	22	0	1	0	34	0	0	43	0	49	4	0	2	0	2	1	4	2	1	0	1	246	2	0	0	1	2	5	8	1	2
hsa-mir-6859-2	0	0	0	0	0	0	0	0	0	0	0	0	0	0	0	0	0	0	0	0	0	0	0	0	0	0	0	0	0	0	0	0	0	0	0	0	0	0	0	0	0	0	0	0	0	0	0	0	0
hsa-mir-7973-1	0	0	0	0	0	0	0	0	0	0	0	0	0	0	0	0	0	0	0	0	0	0	0	0	0	0	0	0	0	0	0	0	0	0	0	0	0	0	0	0	0	0	0	0	0	0	0	0	0
hsa-mir-7108	0	0	0	0	0	0	0	0	0	0	0	0	0	0	0	0	0	0	0	0	0	0	0	0	0	0	0	0	0	0	1	0	0	0	0	0	0	0	0	0	0	0	0	0	0	0	0	0	2
hsa-mir-1291	1	3	2	2	0	5	2	3	7	5	0	4	3	4	0	5	5	1	5	1	4	12	2	7	5	3	2	12	5	1	5	1	6	1	3	0	12	0	5	3	5	1	8	5	7	3	3	6	0
hsa-mir-4492	0	0	0	0	0	0	0	0	0	2	0	0	1	0	0	0	0	1	0	0	0	8	0	1	0	0	0	1	2	0	0	0	0	0	0	0	0	0	1	0	2	0	0	1	0	0	0	1	0
hsa-mir-181a-1	3457	5871	5536	6525	3561	2018	3018	1142	3928	365	1779	1994	858	1291	527	672	313	973	5047	349	435	1728	580	6186	534	1392	2575	6525	3126	695	616	457	2375	2125	5534	2906	2694	1182	244	2194	3597	459	672	565	779	1010	5316	3164	1932
hsa-mir-7161	0	0	0	0	0	0	0	0	0	0	0	0	0	0	0	0	0	0	0	0	0	0	0	0	0	0	0	0	0	0	0	0	0	0	0	0	0	0	0	0	0	0	0	0	0	0	0	0	0
hsa-mir-6846	0	0	0	0	0	0	0	0	0	0	0	0	0	0	0	0	0	0	0	0	1	0	1	0	0	0	0	0	0	0	0	0	0	0	0	0	0	0	0	0	0	0	0	0	1	0	0	0	0
hsa-mir-4662b	0	0	0	0	0	0	0	0	0	0	0	0	0	0	0	0	0	0	1	0	0	0	0	0	0	0	0	0	1	0	0	0	0	0	2	0	0	0	0	0	0	0	0	0	0	0	3	0	0
hsa-mir-3658	0	0	0	0	0	0	0	0	0	0	0	0	0	0	0	0	0	0	1	0	0	0	0	1	0	0	0	1	0	1	0	0	2	0	0	0	0	0	0	1	0	0	0	0	0	0	0	0	0
hsa-mir-670	0	0	0	0	0	0	0	0	0	0	0	0	0	0	0	0	0	0	0	0	0	0	0	0	0	0	0	0	0	0	0	0	0	0	2	0	0	0	0	0	0	0	0	0	0	0	0	0	0
hsa-mir-3199-1	0	0	0	0	0	1	0	1	1	0	2	1	0	0	0	0	0	0	1	0	0	0	0	2	0	0	0	2	0	0	0	1	0	0	0	1	0	0	0	1	0	0	0	1	0	0	1	0	0
hsa-mir-4752	0	0	0	0	0	0	0	0	5	0	0	0	0	0	1	0	0	0	0	0	0	0	0	0	1	0	0	0	1	1	1	0	0	0	0	1	0	0	0	0	0	1	0	0	0	0	0	0	0
hsa-mir-18b	0	0	0	0	0	1	1	1	6	8	12	2	2	16	6	6	0	2	2	6	0	8	0	2	0	7	14	23	2	0	0	0	20	6	2	6	2	6	2	2	2	4	2	4	0	8	8	3	14
hsa-mir-4292	0	0	0	0	0	0	0	0	0	0	0	0	0	0	0	0	0	0	0	0	0	0	0	0	0	0	0	0	0	0	0	0	0	0	0	0	0	0	0	0	0	0	0	0	0	0	0	0	0
hsa-mir-1246	0	0	0	2	0	0	0	0	1	2	0	0	0	2	13	2	1	0	0	1	0	2	0	0	1	0	2	0	1	0	2	2	2	0	1	1	1	0	0	0	1	0	0	2	1	4	0	0	0
hsa-mir-382	16	13	19	18	5	6	5	9	142	28	208	31	22	34	51	58	46	28	40	14	33	53	28	381	25	89	46	225	191	32	64	12	120	102	155	146	170	29	25	63	85	16	25	85	31	57	129	32	31
hsa-mir-186	104	193	182	123	61	104	53	129	2560	158	896	1500	605	1054	232	1130	637	860	2294	308	2201	2338	524	2056	397	1348	633	2054	952	559	527	476	2245	1135	1026	541	947	401	319	499	672	532	545	552	550	1401	2156	1689	1078
hsa-mir-3197	0	0	0	0	0	0	0	0	0	0	0	0	1	0	0	0	0	0	0	0	0	0	0	0	0	0	0	0	0	0	0	0	0	0	0	0	0	0	0	0	0	0	0	0	0	0	0	0	0
hsa-mir-4475	0	0	0	0	0	0	0	0	0	0	0	0	0	0	0	0	0	0	0	0	0	0	0	0	0	0	0	0	0	0	0	0	0	0	0	0	0	0	0	0	0	0	0	0	0	0	0	0	0
hsa-mir-891b	0	0	0	0	0	0	0	0	0	0	0	0	0	0	0	0	0	0	0	0	0	0	0	0	0	0	0	0	0	0	0	0	0	0	0	0	0	0	0	0	0	0	0	0	0	1	0	0	0
hsa-mir-3157	2	1	0	0	0	8	0	0	3	2	1	2	2	2	2	0	1	0	3	0	3	3	1	1	0	1	4	8	1	1	2	1	1	2	2	1	2	0	0	0	0	0	1	2	0	1	3	0	2
hsa-mir-3615	49	57	52	80	52	40	28	47	17	6	13	26	8	29	11	8	11	16	29	5	5	36	5	35	3	56	34	48	7	2	4	3	40	25	30	13	50	7	5	14	7	4	4	5	17	11	67	23	17
hsa-mir-511	4	10	13	4	2	1	3	9	44	7	30	4	16	16	15	22	11	24	17	31	9	34	25	58	5	23	29	65	170	5	18	50	25	16	16	38	18	16	10	13	3	35	16	30	9	63	72	42	22
hsa-mir-3167	0	0	0	0	0	0	0	0	0	0	0	0	0	0	0	0	0	0	0	0	0	0	0	0	0	0	0	0	0	0	0	0	0	0	0	0	0	0	0	0	0	0	0	0	0	0	0	0	0
hsa-mir-7848	0	0	0	0	0	0	0	0	0	0	0	0	0	0	0	0	0	0	0	0	0	0	0	0	0	0	0	0	0	0	0	0	0	0	0	0	0	0	0	0	0	0	0	0	0	0	0	0	0
hsa-mir-3975	0	0	0	0	0	0	0	0	0	0	0	0	0	0	0	0	0	0	0	0	0	0	0	0	0	0	0	0	0	0	0	0	0	0	0	0	0	0	0	0	0	0	0	0	0	0	0	0	0
hsa-mir-6745	0	0	0	0	0	0	0	0	0	0	0	0	0	0	0	0	0	0	0	0	0	0	0	0	0	0	0	0	0	0	0	0	0	0	0	0	0	0	0	0	0	0	0	0	0	0	0	0	0
hsa-mir-548m	0	0	0	0	0	0	0	0	0	0	0	0	0	0	0	0	0	0	0	0	0	0	0	0	0	0	0	0	0	0	0	0	0	0	0	0	0	0	0	0	0	0	0	0	0	0	0	0	0
hsa-mir-490	12	3	4	5	126	222	84	118	3	32	422	0	0	0	3	0	0	0	4	4	0	0	2	0	0	0	0	3	263	7	0	0	3	29	0	41	1	0	9	29	12	9	0	2	8	0	199	0	0
hsa-mir-3180-4	0	0	0	0	0	0	0	0	0	0	0	0	0	0	0	0	0	0	0	0	0	0	0	0	0	0	0	0	0	0	0	0	0	0	0	0	1	0	0	0	0	0	0	0	0	0	0	0	0
hsa-mir-509-2	1	1	2	3	1	1	0	3	2	0	1	3	1	1	1	9	1	4	2	3	10	6	2	5	10	20	26	4	2	4	5	10	9	2	13	0	15	2	2	1	4	4	3	13	0	5	13	6	2
hsa-mir-129-2	32	36	21	44	41	91	54	42	17	1	64	2	4	0	1	0	4	10	7	0	1	8	1	3	1	2	2	7	38	4	5	0	3	8	101	6	2	1	0	9	8	4	1	3	6	5	48	3	2
hsa-mir-6806	0	4	0	0	0	2	1	4	9	2	8	3	8	1	2	1	0	0	8	0	1	2	1	1	1	2	2	4	6	0	1	0	7	2	1	1	6	2	0	3	0	1	2	2	1	0	9	2	3
hsa-mir-556	0	0	0	0	0	0	0	0	6	1	4	4	5	12	7	4	3	6	8	1	5	10	0	8	2	12	2	16	4	1	1	0	11	6	3	6	4	6	2	0	1	1	2	2	3	9	4	8	5
hsa-mir-4650-2	0	0	0	0	0	0	0	0	0	0	0	0	0	0	0	0	0	0	0	0	0	0	0	0	0	0	0	0	0	0	0	0	0	0	0	0	0	0	0	0	0	0	0	0	0	0	0	0	0
hsa-mir-302e	0	0	0	0	0	0	0	0	0	0	0	0	0	0	0	0	0	0	0	0	0	0	0	0	0	0	0	0	0	0	0	0	0	0	0	0	0	0	0	0	0	0	0	0	0	0	0	0	0
hsa-mir-6759	0	0	0	0	0	0	0	0	0	0	0	0	0	0	0	0	0	0	0	0	0	0	0	0	0	0	0	0	0	0	0	0	0	1	0	0	0	0	0	0	0	0	0	0	0	0	0	0	0
hsa-mir-597	0	0	0	0	0	0	0	0	0	0	0	0	0	0	1	0	0	0	1	0	0	0	0	0	0	0	0	1	2	0	1	0	0	1	1	1	1	0	1	0	0	0	0	1	2	2	0	1	0
hsa-mir-940	6	14	1	2	6	17	2	26	51	13	10	23	7	3	5	13	15	3	9	12	10	53	6	19	1	14	7	30	32	3	8	3	71	8	9	0	17	7	1	7	20	3	7	9	8	7	44	7	9
hsa-mir-6887	2	2	5	3	3	0	1	8	0	0	0	2	1	0	0	0	0	0	1	0	0	2	0	0	0	0	0	1	0	0	0	0	3	0	1	0	0	0	0	1	1	0	0	0	0	0	2	1	0
hsa-mir-1302-3	0	0	0	0	0	0	0	0	0	0	1	0	0	0	0	0	0	0	0	0	1	0	0	0	0	0	0	0	0	0	0	0	0	0	0	0	0	0	0	0	0	0	0	0	0	0	0	0	0
hsa-mir-6516	1	0	0	0	0	0	0	0	4	0	0	1	1	4	2	2	4	1	2	0	0	3	1	3	2	3	2	2	1	3	1	0	2	0	3	1	2	1	0	0	3	0	2	1	4	1	8	4	3
hsa-mir-6513	0	0	2	0	0	0	0	0	2	0	0	0	1	0	0	0	0	1	0	0	0	0	0	0	0	1	0	1	1	0	0	0	1	0	0	0	2	0	0	0	0	0	0	0	1	0	1	0	0
hsa-mir-3141	0	0	0	0	0	0	0	0	0	0	0	0	0	0	0	0	0	0	0	0	0	0	0	0	0	0	0	0	0	0	0	0	0	0	0	0	0	0	0	0	0	0	0	0	0	0	0	0	0
hsa-mir-450b	0	0	0	0	0	0	0	0	61	14	47	24	5	17	17	18	5	14	23	1	17	21	10	62	14	46	39	87	81	21	18	6	343	24	38	33	34	98	4	6	26	9	17	7	3	79	94	30	29
hsa-mir-4512	0	0	1	0	0	1	0	1	0	0	0	0	0	0	0	0	0	0	0	0	0	0	0	0	0	0	0	0	1	0	0	0	0	0	0	0	0	0	0	0	0	0	0	0	0	1	0	0	0
hsa-mir-6076	0	0	0	0	0	0	0	0	0	0	0	0	0	0	0	0	0	0	0	0	0	0	0	0	0	0	0	0	0	0	0	0	0	0	0	0	0	0	0	0	0	0	0	0	0	0	0	0	0
hsa-mir-30c-1	211	596	413	220	317	671	145	263	2687	479	3235	1486	1008	1550	386	1753	519	978	2527	332	636	2459	1359	2727	823	2214	517	2952	1541	476	455	371	1839	1152	1105	633	1423	414	184	629	662	440	968	1154	631	1329	2689	2177	936
hsa-mir-4517	0	0	0	0	0	0	0	0	1	0	0	1	0	0	0	0	0	0	1	0	0	0	0	0	0	1	0	1	1	0	0	0	1	0	0	0	1	0	1	0	0	0	0	0	1	0	0	0	2
hsa-mir-4779	0	0	0	0	0	0	0	0	0	0	0	0	0	0	0	0	0	0	0	0	0	0	0	0	0	1	0	2	0	0	0	0	0	0	0	0	0	0	0	0	0	0	0	0	0	1	0	0	0
hsa-mir-6816	3	0	0	0	0	0	0	0	0	0	0	0	0	0	0	0	1	0	0	0	0	0	0	0	0	1	0	0	0	0	0	0	0	0	0	0	0	0	0	0	0	0	0	0	0	0	0	0	0
hsa-mir-4744	0	0	0	0	0	0	0	0	0	0	2	1	0	0	0	0	0	0	0	2	0	1	0	0	0	0	1	0	0	0	0	0	0	0	0	0	1	0	0	0	0	0	0	0	0	0	0	0	0
hsa-mir-613	0	0	0	0	0	0	0	0	0	0	0	0	0	0	0	0	0	0	0	0	0	0	0	0	0	0	0	0	0	0	0	0	0	0	0	0	0	0	0	0	0	0	0	0	0	0	0	0	0
hsa-mir-4419a	0	0	0	0	0	0	0	0	0	0	0	0	0	0	0	0	0	0	0	0	0	0	0	0	0	0	0	0	0	0	0	0	0	0	0	0	0	0	0	0	0	0	0	0	0	0	0	0	0
hsa-mir-5582	0	0	0	0	0	0	0	0	2	0	0	2	0	0	0	0	0	4	0	0	1	1	0	0	1	1	1	2	0	0	0	0	2	1	1	0	0	0	0	0	0	0	1	0	0	0	0	2	1
hsa-mir-3610	1	2	1	1	1	4	1	2	17	4	5	1	2	4	2	5	2	1	5	5	1	22	2	1	0	1	2	11	17	2	1	0	11	4	2	2	4	7	4	4	4	2	0	5	2	0	7	5	0
hsa-mir-4795	0	0	0	0	0	0	0	0	0	0	0	0	0	0	0	0	0	0	1	0	0	0	0	0	0	0	0	0	0	0	0	0	0	1	0	0	0	0	0	0	0	0	1	0	1	0	0	0	1
hsa-mir-182	610	758	1140	814	559	316	462	570	20715	19782	28114	256207	45300	18800	7227	62007	11024	56652	166255	7757	58018	120516	61115	14603	23352	41433	98587	123552	69122	10311	14572	20912	92154	44108	198527	13351	64820	31305	8041	100478	4242	42738	52663	10054	13711	59500	229145	155064	64807
hsa-mir-6785	0	2	0	0	1	0	0	1	0	0	0	0	0	0	0	0	0	0	0	0	0	0	0	0	0	0	0	0	0	0	0	0	0	0	0	1	1	0	0	0	0	0	0	0	0	0	0	0	0
hsa-mir-8054	0	0	0	0	0	0	0	0	0	0	0	0	0	0	0	0	0	0	0	0	0	0	0	0	0	0	0	0	0	0	0	0	0	0	0	0	0	0	0	0	0	0	0	0	0	0	0	0	0
hsa-mir-429	35	40	32	26	19	50	19	65	3648	196	423	1718	1589	1767	466	2932	2012	1040	6337	284	611	3382	1221	1444	423	2206	1684	3415	1219	406	657	148	4856	1910	3441	616	2392	570	281	967	3727	147	1763	1145	824	591	2947	4336	628
hsa-mir-3666	0	0	0	0	0	0	0	0	0	0	0	0	0	0	0	0	0	0	0	0	0	0	0	0	0	0	0	0	0	0	0	0	0	0	0	0	0	0	0	0	0	0	0	0	0	0	0	0	0
hsa-mir-5681b	0	0	0	0	0	0	0	0	0	0	0	0	0	0	0	0	0	0	0	0	0	0	0	0	0	0	0	0	0	0	0	0	0	0	0	0	0	0	0	0	0	0	0	0	0	0	0	0	0
hsa-mir-4465	0	0	0	0	0	0	0	0	0	0	0	0	0	0	0	0	0	0	0	0	0	0	0	0	0	0	0	0	0	0	0	0	0	0	0	0	0	0	0	0	0	0	0	0	0	0	0	0	0
hsa-mir-3139	0	0	0	0	0	0	0	0	0	0	0	0	0	0	0	1	0	0	0	0	0	0	0	0	0	0	0	0	0	0	0	0	0	0	0	0	0	0	0	0	0	0	0	0	0	0	0	0	0
hsa-mir-4674	0	1	0	0	1	0	2	0	0	0	1	0	0	2	0	0	0	2	2	0	1	0	0	0	0	1	1	1	1	0	0	0	0	0	0	1	1	0	1	0	0	0	0	0	1	0	1	1	0
hsa-mir-4712	0	0	0	0	0	0	0	0	0	0	0	0	0	0	0	0	0	0	0	0	0	0	0	0	0	0	0	0	0	0	0	0	0	1	0	0	0	0	1	0	0	0	0	0	0	0	0	0	0
hsa-mir-3940	15	26	18	42	18	21	11	12	9	1	2	4	3	1	1	4	4	5	8	10	8	9	1	4	2	1	2	13	17	2	3	0	18	7	10	15	11	7	3	2	1	4	4	8	1	5	4	9	12
hsa-mir-4272	0	0	0	0	0	0	0	0	0	0	0	0	0	0	0	0	0	0	0	0	0	0	0	0	0	0	0	0	0	0	0	0	0	0	0	0	0	0	0	0	0	0	0	0	0	0	0	0	0
hsa-mir-19a	0	0	0	0	0	0	0	0	179	56	56	690	59	307	83	131	67	109	378	25	471	384	26	410	62	647	152	347	119	134	37	228	403	150	286	134	71	158	31	20	246	50	221	138	148	448	224	539	121
hsa-mir-6728	0	0	0	0	0	0	0	0	2	0	0	0	0	1	0	0	1	2	0	1	1	1	0	1	0	1	0	1	1	0	0	0	1	0	0	0	0	0	0	1	0	0	0	1	0	0	0	1	0
hsa-mir-3160-2	0	0	0	0	0	0	0	0	0	0	0	0	0	0	0	0	0	0	0	0	0	0	0	0	0	0	0	0	0	0	0	0	0	0	0	0	0	0	0	0	0	0	0	0	0	0	0	0	0
hsa-mir-373	0	0	0	0	0	0	0	0	2	0	1	0	0	0	0	0	0	0	1	0	0	0	0	0	1	0	0	0	0	0	0	0	0	0	0	0	0	0	0	0	0	0	0	0	0	0	56	0	0
hsa-mir-4300	0	0	0	0	0	0	0	0	0	0	0	0	0	0	0	0	0	0	0	0	0	0	0	0	0	0	0	0	0	0	0	0	0	0	0	0	0	0	0	0	0	0	0	0	0	0	0	0	0
hsa-mir-4303	0	0	0	0	0	0	0	0	0	0	0	0	0	0	0	0	0	0	0	0	0	0	0	0	0	0	0	0	0	0	0	0	0	0	0	0	0	0	0	0	0	0	0	0	0	0	0	0	0
hsa-mir-3681	0	0	0	0	0	0	0	0	0	0	0	0	0	0	0	0	0	0	0	0	0	0	0	0	0	0	0	0	0	0	1	0	0	0	0	0	0	0	0	1	0	0	0	0	0	0	0	1	0
hsa-mir-6859-4	0	0	0	0	0	0	0	0	0	0	0	0	0	0	0	0	0	0	0	0	0	0	0	0	0	0	0	0	0	0	0	0	0	0	0	0	0	0	0	0	0	0	0	0	0	0	0	0	0
hsa-mir-645	0	0	0	0	0	0	0	0	0	0	0	0	0	0	0	0	0	0	0	0	0	0	0	0	0	0	0	0	0	0	0	0	0	0	0	0	0	0	0	0	0	0	0	0	0	0	0	0	0
hsa-mir-4425	1	0	0	0	0	0	0	0	0	0	0	0	0	0	0	0	0	0	0	0	0	0	0	0	0	0	1	0	1	0	0	0	2	0	0	1	0	0	0	0	0	0	0	0	0	0	0	0	0
hsa-mir-5190	0	0	0	0	0	0	0	0	0	0	0	0	0	0	0	0	0	0	0	0	0	0	0	0	0	0	0	0	0	1	0	0	0	0	0	0	0	0	0	0	0	0	0	0	0	0	0	0	0
hsa-mir-297	0	0	0	0	0	0	0	0	0	0	0	0	0	0	0	0	0	0	0	0	0	0	0	0	0	0	0	0	0	0	0	0	0	0	0	0	0	0	0	0	0	0	0	0	0	0	0	0	0
hsa-mir-3922	1	0	1	1	1	1	0	0	1	0	5	0	2	1	1	1	0	3	0	3	2	2	2	7	0	1	2	6	0	0	0	2	3	2	1	3	5	0	0	0	1	3	2	1	0	4	4	2	5
hsa-mir-7112	0	0	0	0	0	0	0	0	2	0	0	1	0	1	1	0	3	0	1	0	1	1	0	2	1	2	0	1	2	1	1	0	0	0	0	1	0	0	0	2	4	0	0	1	0	0	6	3	0
hsa-mir-324	137	266	178	207	107	209	117	125	291	37	109	182	38	35	61	126	81	58	274	64	87	133	36	329	24	121	162	218	180	26	40	55	186	136	172	134	185	27	22	91	102	66	53	95	101	111	388	181	99
hsa-mir-424	2	2	11	0	1	13	1	4	2150	256	579	284	162	507	279	354	281	302	174	196	187	534	173	945	217	499	204	1952	760	284	274	84	3968	216	258	97	897	720	284	90	488	120	265	372	183	531	4313	200	569
hsa-mir-6851	1	0	0	1	0	0	4	1	0	0	0	0	0	0	0	0	0	0	2	0	1	1	1	0	0	2	0	1	1	0	0	1	1	2	1	0	1	0	0	0	1	0	0	1	0	0	1	0	0
hsa-mir-6724-2	0	0	0	0	0	0	0	0	0	0	0	0	0	0	0	0	0	0	0	0	0	0	0	0	0	0	0	0	0	0	0	0	0	0	0	0	0	0	0	0	0	0	0	0	0	0	0	0	0
hsa-mir-7110	1	2	1	2	1	0	1	3	3	0	1	0	1	0	0	1	0	0	1	0	0	0	0	3	0	0	0	0	0	0	0	0	0	0	1	0	0	0	0	1	0	0	0	0	0	1	1	0	0
hsa-mir-5007	0	0	0	0	0	0	0	0	0	0	0	0	0	0	0	0	0	0	0	0	0	0	0	0	0	0	0	0	0	0	0	0	0	0	0	0	0	0	0	0	0	0	0	0	0	0	0	0	0
hsa-mir-3198-1	0	0	0	1	0	0	0	0	0	0	0	1	0	0	0	0	0	0	0	1	0	0	0	1	0	0	1	2	1	0	0	0	1	3	1	0	0	0	0	1	0	0	0	0	0	1	0	0	1
hsa-mir-192	7997	16759	18615	21016	10818	23633	7886	20281	1231590	86027	54533	410936	294143	446955	149319	476624	179683	414173	1354378	240898	72275	1002329	200916	111518	392087	568475	182824	819505	372876	199084	618674	668408	1673671	20144	310595	190736	267983	310946	135828	79120	185264	362773	267531	624648	181915	194778	705008	803624	207080
hsa-mir-3186	0	0	0	0	0	0	0	0	0	0	0	0	0	0	0	0	0	0	0	0	0	0	0	0	0	0	0	0	0	0	0	0	0	0	0	0	0	0	0	0	0	0	0	0	0	0	0	0	0
hsa-mir-6883	0	0	0	0	0	0	0	0	1	0	0	0	0	0	0	0	0	0	0	0	0	0	0	0	0	0	0	0	0	0	0	0	0	0	0	0	0	0	0	0	0	0	0	0	0	0	0	0	1
hsa-mir-4322	0	0	0	0	0	0	0	0	0	0	0	0	0	0	0	0	0	0	0	0	0	0	0	0	0	0	0	0	0	0	0	0	0	0	0	0	0	0	0	0	0	0	0	0	0	0	0	0	0
hsa-mir-4793	0	0	0	0	0	0	0	0	0	0	0	0	0	0	1	1	1	0	0	0	0	1	0	0	0	2	0	0	0	0	0	0	0	0	0	0	0	0	0	0	0	0	0	0	0	1	1	0	0
hsa-mir-3678	1	1	4	0	0	0	1	0	0	2	2	1	2	1	1	1	0	1	1	2	0	2	0	1	1	1	0	4	2	0	1	0	1	0	0	0	3	0	0	0	0	0	1	0	2	0	4	4	1
hsa-mir-5189	0	0	0	0	0	0	0	0	0	0	0	0	0	0	0	0	0	0	0	0	1	0	0	0	0	0	0	0	0	0	0	1	0	0	0	0	0	0	0	0	0	0	0	0	0	1	0	0	0
hsa-mir-758	6	7	7	3	2	9	8	16	210	24	579	20	0	23	18	80	15	20	39	1	7	73	7	272	8	40	68	168	193	34	31	4	129	69	67	112	127	23	17	98	71	6	13	37	33	29	132	24	25
hsa-mir-548h-4	0	0	0	0	0	0	0	0	0	0	0	0	0	0	0	0	0	0	0	0	0	0	0	0	0	0	0	0	0	0	0	0	0	0	0	0	0	0	0	0	0	0	0	0	0	0	0	0	0
hsa-mir-632	1	5	0	8	0	2	0	5	6	2	0	1	1	0	3	1	0	0	7	2	0	3	0	0	1	1	0	5	4	0	1	0	7	3	2	1	3	1	1	0	0	1	1	2	0	1	2	1	0
hsa-mir-4711	0	0	0	0	0	0	0	0	0	0	0	0	0	0	0	0	0	0	0	0	0	0	0	0	0	0	0	0	0	0	0	0	0	0	0	0	0	0	0	0	0	0	0	0	0	0	0	0	0
hsa-mir-1205	0	0	0	0	0	0	0	0	0	0	0	0	0	0	0	0	0	0	0	0	0	0	0	0	0	0	0	0	0	0	0	0	0	0	0	0	0	0	0	0	0	0	0	0	0	0	0	0	0
hsa-mir-944	0	0	0	0	1	0	0	0	1	0	7	4	0	0	0	0	0	0	0	0	0	2	0	12	0	1	1	0	2	0	1	0	0	0	1	1	0	0	0	0	1	1	0	0	0	6	7	2	6
hsa-mir-2861	0	0	0	0	0	0	0	0	0	0	0	0	0	0	0	0	0	0	0	0	0	0	0	0	0	0	0	0	0	0	0	0	0	0	0	0	0	0	0	0	0	0	0	0	0	0	0	0	0
hsa-mir-4260	0	0	0	0	0	0	0	0	0	0	0	0	0	0	0	0	0	0	0	0	0	0	0	0	0	0	0	0	0	0	0	0	0	0	0	0	0	0	0	0	0	0	0	0	0	0	0	0	0
hsa-mir-619	0	0	0	0	0	0	0	0	0	0	0	0	0	0	0	0	0	0	0	0	0	0	0	0	0	0	0	0	0	0	0	0	0	0	0	0	0	0	0	0	0	0	0	0	0	0	0	0	0
hsa-mir-577	0	2	0	1	0	2	0	0	112	149	20	320	23	81	59	112	126	434	769	218	2646	239	31	246	210	173	75	179	59	74	205	1566	215	280	72	121	168	117	119	18	184	393	114	315	46	494	66	256	125
hsa-mir-296	36	49	19	22	15	52	20	56	20	7	23	8	3	2	20	14	24	1	14	5	3	39	13	26	4	5	9	24	42	0	5	6	21	5	40	8	6	27	7	35	13	0	4	51	13	7	118	15	7
hsa-mir-941-2	0	0	0	0	0	0	0	0	0	0	0	0	0	0	0	0	0	0	0	0	0	0	0	0	0	0	0	0	0	0	0	0	0	0	0	0	0	0	0	0	0	0	0	0	0	0	0	0	0
hsa-mir-1254-1	0	1	0	2	3	1	3	1	4	0	1	4	0	1	0	0	0	0	2	0	1	4	0	2	0	8	0	4	0	1	0	1	1	1	0	3	1	0	0	0	2	0	1	1	1	0	4	5	2
hsa-mir-4784	0	3	3	1	1	1	0	4	2	0	0	2	2	1	0	0	1	0	0	1	0	4	0	1	0	2	1	4	4	1	2	0	6	1	2	1	2	0	0	2	3	1	1	1	0	4	5	0	0
hsa-mir-4421	0	0	0	0	0	0	0	0	0	0	0	0	0	0	0	0	0	0	0	0	0	1	0	0	0	1	0	0	0	0	0	0	0	0	1	0	0	0	0	0	0	0	0	0	0	0	0	0	0
hsa-mir-210	686	707	1069	1055	389	349	334	312	1646	1254	111	3605	195	171	1773	2136	1800	5300	17802	6562	1838	4891	380	2400	4492	258	2106	1557	2248	346	1401	8105	8341	7314	553	654	1293	765	1731	240	642	1321	2212	2441	7377	3288	4960	4902	1677
hsa-mir-513b	0	0	0	0	0	0	0	0	0	0	0	0	0	0	0	0	0	0	0	0	0	0	0	0	0	1	1	0	0	0	0	0	0	0	0	0	0	0	0	0	0	0	0	0	0	0	0	0	0
hsa-mir-331	53	96	76	88	33	145	53	75	205	131	79	68	21	56	90	67	63	58	126	146	68	67	29	102	17	90	65	166	149	25	92	30	187	86	84	68	162	43	89	75	99	43	52	104	112	140	142	82	62
hsa-mir-516a-1	0	0	0	0	0	0	0	0	0	0	0	0	0	0	0	0	0	0	6	0	0	0	0	4	0	2	0	0	0	0	0	0	2	0	15	0	0	0	0	2	0	2	0	0	2	0	1	7	0
hsa-mir-5009	0	0	0	0	0	0	0	0	0	0	1	1	0	0	0	0	0	0	1	0	0	0	0	1	0	2	0	3	0	0	0	0	0	0	0	0	0	0	0	0	0	0	0	0	0	0	0	1	0
hsa-mir-1181	3	1	2	2	0	2	0	2	8	0	0	3	2	0	2	2	0	4	3	1	0	10	1	1	0	0	0	2	4	0	0	0	5	3	5	4	8	1	0	3	1	1	0	0	1	1	4	2	0
hsa-mir-34b	1	0	0	0	0	0	0	0	1	1	3	1	0	1	1	1	0	4	1	0	3	3	3	11	0	3	1	14	5	0	0	0	4	1	3	0	4	0	0	0	2	1	1	2	3	1	5	2	0
hsa-mir-3122	0	0	0	0	0	0	0	0	0	0	0	0	0	0	0	0	0	0	0	0	0	0	0	0	0	0	0	0	0	0	0	0	0	0	0	0	0	0	0	0	0	0	1	0	0	0	0	0	0
hsa-mir-4533	0	0	0	0	0	0	0	0	0	0	0	0	0	0	0	1	0	0	0	0	0	0	0	0	0	0	0	1	0	0	0	0	0	1	0	0	0	0	0	0	0	0	0	0	0	0	1	0	0
hsa-mir-6868	0	0	0	0	0	0	0	0	2	0	0	0	1	1	0	1	1	0	0	0	0	1	0	3	1	4	3	0	0	0	0	0	0	0	3	0	0	0	0	0	3	0	0	0	0	0	3	1	0
hsa-mir-3934	4	8	3	19	4	5	3	4	20	0	13	10	8	3	1	3	1	6	36	5	34	19	5	9	2	12	13	22	13	2	2	7	27	27	8	27	9	3	2	5	34	3	1	6	7	5	29	27	32
hsa-mir-147b	0	3	0	0	2	3	0	3	16	8	9	29	11	10	10	18	6	20	35	3	5	63	1	17	5	9	15	44	11	10	10	12	52	10	9	0	19	1	8	1	8	8	11	49	10	13	12	56	11
hsa-mir-4666a	0	0	0	0	0	0	0	0	0	0	0	0	0	1	0	0	0	0	0	0	0	0	0	0	0	0	0	0	0	0	0	0	0	0	0	0	0	0	0	0	0	0	0	0	0	0	0	0	0
hsa-mir-4315-2	0	0	0	0	0	0	0	0	0	0	0	0	0	0	0	1	0	0	0	0	0	0	0	0	0	0	0	0	0	0	0	0	0	0	0	0	0	0	0	0	0	0	0	0	0	0	0	0	0
hsa-mir-4803	0	0	0	0	0	0	0	0	0	0	0	0	1	0	0	0	0	0	0	0	0	0	0	0	0	0	0	0	0	0	0	0	0	0	0	0	0	0	0	0	0	0	0	0	0	0	0	0	0
hsa-mir-770	0	1	0	0	0	2	0	0	0	0	1	0	0	0	0	0	0	0	0	0	0	0	0	7	0	1	0	0	0	0	0	0	3	0	1	0	1	0	0	1	0	0	0	0	0	1	0	0	0
hsa-mir-6837	0	5	6	1	1	0	1	0	13	3	8	4	2	4	3	3	1	2	2	0	2	1	3	8	1	6	3	3	11	3	1	1	17	2	3	2	4	2	1	3	3	1	2	5	5	6	10	4	2
hsa-mir-1204	0	0	0	0	0	0	0	0	0	0	0	0	0	0	0	0	0	0	0	0	0	0	0	0	0	0	0	0	0	0	0	0	0	0	0	0	0	0	0	0	0	0	0	0	0	0	0	0	0
hsa-mir-380	0	0	0	0	0	0	0	0	10	3	23	1	2	0	1	0	0	0	1	1	1	3	1	16	0	1	2	11	7	3	1	0	7	8	6	10	6	2	0	8	2	3	0	1	6	1	8	3	0
hsa-mir-17	208	459	423	373	239	107	109	174	19276	1230	2783	16298	1962	13463	3328	5340	3014	2365	17869	1671	5879	18660	977	13812	2621	26140	6665	17034	7222	6367	2149	5197	18130	6489	9139	4962	6341	9208	1218	2523	9514	2215	3918	2774	3472	6021	15055	14915	7275
hsa-mir-1254-2	2	5	2	5	1	2	1	0	3	0	0	4	0	2	0	2	0	1	1	1	1	2	0	1	0	4	1	2	4	0	0	1	1	0	1	0	0	0	0	0	1	1	0	3	3	1	3	4	1
hsa-mir-3192	0	0	0	0	0	0	0	0	0	0	0	2	0	0	0	0	0	0	0	0	2	0	0	0	0	1	0	0	0	0	0	0	1	0	0	0	0	0	0	0	0	0	1	0	0	1	0	0	0
hsa-mir-3173	4	19	8	8	5	12	8	5	3	1	3	4	4	0	1	5	2	3	5	0	1	8	0	5	1	6	2	10	3	0	0	1	2	4	4	3	3	0	3	0	1	2	4	1	1	4	3	6	2
hsa-mir-8058	0	0	0	0	0	0	0	0	0	0	0	0	0	0	0	0	0	0	0	0	0	0	0	0	0	0	0	0	0	0	0	0	0	0	0	0	0	0	0	0	0	0	0	0	0	0	0	0	0
hsa-mir-4520-1	0	0	0	0	0	0	0	0	0	0	0	0	0	0	0	0	0	0	0	0	0	0	0	0	0	0	0	0	0	0	0	0	0	0	0	0	0	0	0	0	0	0	0	0	0	0	0	0	0
hsa-mir-4426	0	0	0	0	0	0	0	0	0	0	0	0	0	0	0	1	0	0	0	0	0	0	0	0	0	0	0	0	0	0	0	0	0	0	0	0	0	0	0	0	0	0	0	0	0	0	0	0	0
hsa-mir-6804	0	0	0	0	0	0	0	0	0	0	0	0	0	0	0	0	0	0	3	0	0	0	0	0	0	2	0	1	0	0	0	0	0	0	0	0	1	0	0	0	0	0	0	0	0	0	0	0	0
hsa-mir-519a-2	0	0	0	0	0	0	0	0	6	0	2	0	0	0	0	0	0	0	11	0	0	0	0	3	0	0	0	0	0	0	0	0	0	0	10	2	0	0	0	0	0	0	0	2	7	0	0	0	0
hsa-mir-3916	0	0	0	0	0	1	0	1	1	0	0	0	0	0	0	0	0	0	0	0	0	0	0	0	0	0	0	0	0	0	1	0	0	0	0	0	0	1	0	0	0	0	0	0	0	1	0	0	0
hsa-mir-548i-1	0	0	0	0	0	0	0	0	0	0	0	0	0	0	0	0	0	0	0	0	0	0	0	0	0	0	0	0	0	0	0	0	0	0	0	0	0	0	0	0	0	0	0	0	0	0	0	0	0
hsa-mir-526a-2	0	0	0	0	0	0	0	0	0	0	0	0	0	0	0	0	0	0	0	0	0	0	0	0	0	0	0	0	0	0	0	0	0	0	0	0	0	0	0	0	0	0	0	0	0	0	0	0	0
hsa-mir-548f-2	0	0	0	0	0	0	0	0	0	0	0	0	0	0	0	0	0	0	0	0	0	0	0	0	0	0	0	0	0	0	0	0	0	0	0	0	0	0	0	0	0	0	0	0	0	0	0	0	0
hsa-mir-7157	0	0	0	0	0	0	0	0	0	0	0	0	0	0	0	0	0	0	0	0	0	0	0	0	0	0	0	0	0	0	0	0	0	0	0	0	0	0	0	0	0	0	0	0	0	0	0	0	0
hsa-mir-6756	1	1	0	0	0	2	1	4	1	0	0	0	0	0	0	0	0	0	0	0	0	1	0	0	0	0	0	2	0	0	0	0	0	0	0	0	0	0	0	0	0	0	0	0	0	0	0	0	0
hsa-mir-6507	2	3	9	1	1	3	0	1	2	0	0	2	1	1	0	0	0	1	3	0	0	0	3	0	0	4	0	6	0	0	0	0	0	0	7	1	1	0	0	0	1	0	0	1	0	0	0	0	0
hsa-mir-8079	0	0	0	0	0	0	0	0	0	0	0	0	1	0	0	0	0	0	0	0	0	0	0	0	0	0	0	0	0	0	0	0	0	0	0	0	0	1	0	0	0	0	0	0	0	0	0	0	0
hsa-mir-3591	0	0	0	0	0	0	0	0	0	0	0	0	0	0	0	0	0	0	0	0	0	0	0	0	0	0	0	0	0	0	0	0	0	0	0	0	0	0	0	0	0	0	0	0	0	0	0	0	0
hsa-mir-6814	0	0	1	0	1	0	0	0	3	0	0	0	1	0	0	0	0	0	2	0	0	0	0	0	0	0	0	0	0	0	0	0	0	0	0	0	0	0	0	0	4	0	0	0	0	0	1	0	0
hsa-mir-1470	0	0	0	0	0	0	0	0	0	0	0	0	0	0	0	0	0	0	0	0	0	0	0	0	0	0	0	0	0	0	0	0	0	0	0	0	0	0	0	0	0	0	0	0	0	0	0	0	0
hsa-mir-140	2690	3525	2462	3717	1672	2333	2043	1507	4937	493	11324	3147	2902	1393	512	2521	442	942	4468	324	1238	4305	619	5811	385	3222	2528	10050	7338	680	534	646	4544	4024	7946	4690	4071	521	544	2372	2042	562	607	1027	1009	1735	7802	4772	3858
hsa-mir-3616	0	0	0	0	0	0	0	0	0	0	0	0	0	0	0	1	0	0	0	0	0	0	0	0	0	0	0	0	0	0	0	0	0	0	0	0	1	0	0	0	0	0	0	1	0	0	0	0	0
hsa-mir-3661	0	0	0	0	0	1	0	0	0	0	0	2	0	0	0	0	0	0	0	0	0	0	1	0	0	0	0	0	0	0	0	0	0	0	0	0	0	0	0	0	0	0	0	0	0	0	0	0	0
hsa-mir-6808	1	5	2	7	4	2	5	3	4	0	1	3	0	1	0	1	0	0	3	3	4	0	0	1	2	0	5	1	0	0	0	0	4	3	2	0	1	0	0	2	1	1	0	1	0	2	3	0	0
hsa-mir-190a	4	0	2	0	0	1	0	0	22	5	14	25	36	28	6	19	11	31	98	2	18	67	6	34	4	17	21	44	34	8	15	14	68	34	16	20	18	13	4	2	12	26	13	20	6	18	58	83	24
hsa-mir-3659	0	0	0	0	0	0	0	0	0	0	0	0	0	0	0	0	0	0	0	0	0	0	1	1	0	0	0	0	0	0	0	0	0	0	0	0	0	0	0	0	0	0	0	0	0	0	0	0	0
hsa-mir-5191	0	0	0	0	0	0	0	0	0	0	0	0	0	0	0	0	0	0	0	0	0	0	0	0	0	0	0	0	0	0	0	0	0	1	0	0	0	0	0	0	0	0	0	0	0	0	0	0	0
hsa-mir-4505	0	1	0	1	0	0	0	0	0	1	0	0	0	0	0	0	0	0	0	0	0	1	0	0	1	0	0	0	1	0	0	0	0	0	0	1	1	0	1	0	0	0	0	0	0	0	1	0	0
hsa-mir-1273e	0	0	0	0	0	0	0	0	0	0	0	0	0	0	0	0	0	0	0	0	0	0	0	0	0	0	0	0	0	0	0	0	0	0	0	0	0	0	0	0	0	0	0	0	0	0	0	0	0
hsa-mir-6085	0	0	0	0	0	0	0	0	0	0	0	0	0	0	0	0	0	0	0	0	0	0	0	0	0	0	0	0	0	0	0	0	0	0	0	0	0	0	0	0	0	0	0	0	0	0	0	0	0
hsa-mir-4717	0	2	0	0	0	0	3	0	1	0	0	0	0	0	0	3	0	0	0	0	0	0	2	0	0	1	0	0	1	0	0	0	0	0	0	0	0	0	1	0	0	0	0	0	0	1	0	0	0
hsa-mir-3692	0	0	0	0	0	0	0	0	0	0	0	0	0	0	0	0	0	0	0	0	0	1	0	0	0	0	0	0	0	0	0	0	0	0	0	2	0	0	0	0	0	0	0	0	0	0	0	0	0
hsa-mir-498	0	0	0	0	0	0	0	0	0	0	0	0	0	0	0	0	0	0	0	0	1	0	0	0	0	0	0	0	1	0	0	0	0	0	3	0	0	0	0	0	0	0	0	0	0	0	0	0	0
hsa-mir-3938	0	0	0	0	0	0	0	0	0	0	0	0	0	0	0	0	0	0	1	0	0	0	0	0	0	0	0	0	0	0	0	0	1	0	0	0	0	0	0	0	0	0	0	0	0	0	0	0	0
hsa-mir-548b	0	0	0	2	1	0	0	0	3	0	6	0	0	2	0	0	0	0	2	2	0	13	0	12	0	2	0	2	3	2	0	0	0	2	7	3	0	0	0	0	0	0	0	0	0	3	1	0	2
hsa-mir-6855	0	0	0	0	1	0	0	0	1	1	0	0	0	1	0	1	0	0	2	0	0	2	1	0	0	0	0	0	1	0	0	0	0	0	0	0	1	0	0	0	0	0	0	1	0	1	1	0	0
hsa-mir-221	206	355	150	268	145	184	93	100	1949	315	1324	1660	1692	523	322	907	387	1072	1585	337	125	2191	604	2090	100	1905	1054	1474	1211	192	275	145	1832	373	1272	1472	1754	392	204	498	538	191	509	288	813	205	2203	1320	2638
hsa-mir-4254	0	0	0	0	0	0	0	0	0	0	0	0	0	0	0	0	0	0	0	0	0	0	0	0	0	0	0	0	0	0	0	0	0	0	0	0	0	0	0	0	0	0	0	0	0	0	0	0	0
hsa-mir-4735	0	0	0	0	0	0	0	0	0	0	0	0	0	0	1	0	0	0	0	0	0	0	0	0	0	0	0	0	0	0	0	0	0	0	0	0	0	0	0	0	0	0	0	0	0	0	0	0	0
hsa-mir-4273	0	0	0	0	0	0	0	0	0	0	0	0	0	0	0	0	0	0	0	0	0	0	0	0	0	0	0	0	0	0	0	0	0	0	0	0	0	0	0	0	0	0	0	0	0	0	0	0	0
hsa-mir-4538	0	0	0	0	0	0	0	0	0	0	0	0	0	0	0	0	0	0	0	0	0	0	0	0	0	0	0	0	0	0	0	0	0	0	0	0	0	0	0	0	0	0	0	0	0	0	0	0	0
hsa-mir-6761	1	3	3	2	5	1	2	5	36	3	5	5	2	9	3	3	12	1	11	5	3	19	12	4	1	4	2	4	7	6	6	1	16	5	4	1	6	7	1	4	2	2	2	13	3	1	17	3	2
hsa-mir-362	39	57	39	10	7	13	12	9	126	9	60	334	36	82	10	192	29	41	216	7	21	275	28	126	14	492	20	167	48	96	31	8	252	41	195	23	71	167	11	19	19	24	73	46	36	38	71	231	38
hsa-mir-6857	0	0	0	0	0	0	0	0	0	0	0	0	0	0	0	0	0	0	0	0	0	0	0	0	0	0	0	0	0	0	0	0	3	0	0	0	0	0	0	0	0	0	0	0	0	0	0	0	0
hsa-mir-146a	55	211	89	35	41	27	15	126	868	40	1014	737	954	538	85	1697	159	1598	641	579	375	3212	127	1442	248	650	671	3728	1871	134	115	174	972	447	1210	634	2254	840	224	259	305	269	614	346	1185	1390	568	2732	954
hsa-mir-6765	0	0	0	0	0	0	0	0	0	0	0	0	0	0	0	0	0	0	0	0	0	0	0	0	0	0	0	0	0	0	0	0	0	0	0	0	0	0	0	0	0	0	0	0	0	0	0	0	0
hsa-mir-378d-2	1	0	1	0	0	0	0	0	0	2	3	1	0	5	1	0	4	3	4	0	5	6	1	2	0	0	1	6	3	1	0	0	3	2	2	0	0	1	0	0	1	2	1	2	1	3	11	1	1
hsa-mir-6730	4	0	1	2	0	1	1	1	4	1	0	0	0	0	0	0	0	0	0	0	1	1	0	0	1	1	0	0	0	0	0	0	2	0	1	0	1	0	0	3	1	1	0	1	0	0	3	2	0
hsa-mir-5787	0	0	0	0	0	0	0	0	0	0	0	0	0	0	0	0	0	0	0	0	0	0	0	0	0	0	0	0	0	0	0	0	0	0	0	0	0	0	0	0	0	0	0	0	0	0	0	0	0
hsa-mir-450a-2	0	0	0	0	0	0	0	0	25	10	21	10	6	12	1	10	8	4	6	0	1	9	8	67	2	38	8	49	22	3	5	1	111	10	13	9	24	37	1	3	10	2	4	5	6	18	15	16	16
hsa-mir-431	28	35	27	17	25	56	38	27	158	20	138	17	21	26	11	33	15	11	28	6	12	41	5	146	9	43	20	122	163	20	25	6	92	52	70	50	77	16	4	265	61	10	17	23	30	34	105	21	14
hsa-mir-4526	0	0	0	0	0	0	0	0	0	0	0	0	0	0	0	0	0	0	0	0	0	0	0	0	0	1	0	0	0	0	0	0	0	0	0	0	0	0	0	0	0	0	0	0	0	0	0	0	0
hsa-mir-6501	0	3	2	5	1	3	0	0	2	1	3	2	2	0	0	2	0	0	0	0	1	0	1	0	0	2	2	3	2	1	0	0	6	1	1	2	1	0	0	0	0	0	0	0	0	2	1	3	1
hsa-mir-604	0	0	0	0	0	0	0	0	0	0	0	0	0	0	0	0	0	0	0	0	0	0	0	0	0	0	0	0	0	0	0	0	0	0	0	0	0	0	0	0	0	0	0	0	0	1	0	0	0
hsa-mir-6891	0	3	1	0	0	1	0	6	6	0	0	0	1	0	0	2	0	1	0	2	0	2	1	2	0	0	0	2	0	0	0	0	3	2	0	0	0	1	3	0	0	0	0	0	1	0	3	0	0
hsa-mir-4776-2	0	0	0	0	0	0	0	0	0	0	0	0	0	0	0	0	0	0	0	0	0	0	0	0	0	0	0	0	0	0	0	0	0	0	0	0	0	0	0	1	0	0	0	0	0	0	0	0	0
hsa-mir-4509-1	0	0	0	0	0	0	0	0	0	0	0	0	0	0	0	0	0	0	0	0	0	0	0	0	0	0	0	0	0	0	0	0	0	0	0	0	0	0	0	0	0	0	0	0	0	0	0	0	0
hsa-mir-19b-1	2	2	2	2	2	1	1	0	756	93	317	1396	202	1061	174	443	129	234	971	39	258	1013	88	1000	131	1765	320	854	390	261	61	258	876	149	825	250	311	364	38	84	678	120	327	156	572	460	810	1335	228
hsa-mir-6844	0	0	0	0	0	0	0	0	2	0	0	1	0	0	0	0	3	0	2	0	1	2	0	3	0	0	0	1	0	1	0	0	0	0	0	0	0	0	1	0	1	0	0	1	0	1	1	0	0
hsa-mir-6726	2	0	3	2	0	3	0	7	2	0	0	0	0	1	0	0	0	0	0	0	0	0	1	0	0	1	1	2	2	0	0	0	1	0	0	0	0	0	0	0	1	0	0	0	0	1	3	0	1
hsa-mir-6757	0	0	0	0	0	0	0	0	0	0	0	0	0	0	0	0	0	0	0	0	0	0	0	0	0	0	0	1	0	0	0	0	0	0	0	0	1	0	0	0	0	0	0	0	0	0	0	0	0
hsa-mir-3115	0	0	0	0	0	0	0	0	0	0	2	0	0	0	0	0	0	1	0	0	1	1	0	0	0	0	0	0	0	0	0	0	3	0	0	1	0	0	0	1	0	0	0	0	0	2	1	0	1
hsa-mir-4646	1	0	0	2	0	1	1	0	0	0	1	0	0	0	0	0	0	0	0	0	0	0	0	0	0	0	0	0	1	0	0	0	0	0	0	0	0	0	0	0	0	0	0	1	0	0	2	1	0
hsa-mir-1293	0	1	1	0	0	0	0	0	2	0	1	1	2	0	0	3	0	1	6	0	13	2	0	2	1	1	1	3	0	0	0	1	1	1	2	19	2	0	2	0	0	0	0	0	9	0	0	1	14
hsa-mir-4645	0	1	0	0	0	0	0	0	0	1	0	0	2	0	1	1	0	3	1	1	1	2	1	3	1	0	0	1	1	1	0	1	0	0	1	1	1	1	1	0	2	4	1	4	0	2	1	1	1
hsa-mir-1260a	0	1	0	0	0	0	0	0	0	0	0	0	0	0	0	0	0	0	0	0	0	0	0	0	0	0	0	1	0	0	0	0	0	0	0	0	0	0	0	0	0	0	0	0	0	0	0	0	0
hsa-mir-4719	0	0	0	0	0	0	0	0	0	0	0	0	0	0	0	2	0	0	0	0	0	0	0	0	0	0	0	0	0	0	0	0	0	0	0	0	0	0	0	0	0	0	0	0	0	0	0	0	0
hsa-mir-3154	0	1	1	2	1	1	3	1	1	0	1	0	0	0	0	0	0	0	0	0	0	2	0	2	0	0	0	1	1	0	0	0	1	0	1	1	0	0	0	1	3	0	0	0	0	0	0	0	1
hsa-mir-514a-1	0	0	0	0	0	0	0	0	2	2	2	1	0	1	0	1	0	0	3	1	2	3	3	5	0	18	18	5	2	2	0	3	7	1	3	0	3	1	0	2	5	1	2	0	0	0	8	4	0
hsa-mir-1302-6	0	0	0	0	0	0	0	0	0	0	0	0	0	0	0	0	0	0	0	0	0	0	0	0	0	0	0	0	0	0	0	0	0	0	0	0	0	0	0	0	0	0	0	0	0	0	0	0	0
hsa-mir-6884	0	0	0	0	0	0	0	0	1	0	0	0	0	0	0	0	1	0	0	0	1	0	0	1	0	2	0	0	0	0	0	0	0	0	0	0	0	0	0	0	1	0	0	0	0	2	0	1	0
hsa-mir-6512	0	0	0	0	0	0	0	0	1	0	0	0	0	0	0	0	0	0	0	0	0	0	0	0	0	0	0	0	0	0	0	0	0	0	0	0	0	0	0	0	0	0	0	0	0	0	0	0	0
hsa-mir-603	0	0	0	0	0	0	0	0	0	0	0	1	0	0	0	0	0	0	0	0	0	0	0	0	0	0	0	0	0	0	0	0	0	0	0	0	0	0	0	0	0	0	0	0	0	0	0	0	0
hsa-mir-3913-2	0	0	0	0	0	0	1	0	12	6	3	1	0	3	0	2	0	1	7	1	2	6	1	2	1	7	2	6	10	2	1	1	6	2	13	8	8	2	1	3	6	2	1	1	0	2	5	8	1
hsa-mir-487b	7	6	10	5	2	9	1	3	41	19	68	11	17	5	9	17	8	18	9	3	9	18	7	96	1	21	12	67	40	3	10	4	28	15	45	29	20	7	5	32	11	1	6	15	11	11	28	16	5
hsa-mir-638	0	0	0	0	0	0	0	0	0	0	0	0	0	0	0	0	0	0	0	0	0	0	0	0	0	0	0	0	0	0	0	0	1	0	0	0	1	0	0	0	0	0	0	0	0	0	1	0	0
hsa-mir-4536-2	0	0	0	0	0	0	0	0	0	0	3	0	0	0	0	0	0	0	0	0	0	0	1	0	0	0	0	0	2	0	0	0	0	0	0	1	0	0	0	0	0	0	0	0	1	0	1	1	0
hsa-mir-6856	0	0	0	0	0	0	0	0	0	0	0	0	0	0	0	0	0	0	0	0	0	0	0	1	0	1	0	1	0	0	0	0	0	0	0	0	0	0	0	0	0	0	0	0	0	0	0	1	0
hsa-mir-4673	0	0	0	0	0	0	0	0	0	0	0	0	1	0	0	1	1	0	0	0	0	1	0	0	0	0	1	0	0	0	0	0	0	0	1	0	0	0	0	1	0	0	0	1	0	0	0	0	0
hsa-mir-6511a-2	0	0	0	0	0	0	0	0	0	0	0	0	0	0	0	0	0	0	0	0	0	0	0	0	0	0	0	0	0	0	0	0	0	0	0	0	0	0	0	0	0	0	0	0	0	0	0	0	0
hsa-mir-409	62	58	64	36	60	39	66	45	349	77	216	82	32	79	67	84	51	70	78	18	55	117	41	537	27	132	51	324	314	82	96	19	228	141	216	197	206	66	54	92	133	20	56	118	42	105	228	100	49
hsa-mir-6720	4	12	5	8	1	8	6	18	5	0	10	1	12	0	0	0	0	0	0	1	2	0	0	0	0	0	0	6	4	0	1	0	2	2	3	0	4	0	0	2	5	0	0	0	0	0	8	3	0
hsa-mir-2392	0	0	0	0	0	0	0	0	0	0	0	0	0	0	0	0	0	0	0	0	0	0	0	0	0	0	0	0	0	0	0	0	0	0	0	0	0	0	0	0	0	0	0	0	0	0	0	0	0
hsa-mir-4532	0	0	0	0	0	0	0	0	0	0	0	0	1	0	0	0	0	0	0	0	0	0	0	0	0	0	1	0	0	0	0	0	0	0	0	0	0	0	0	0	0	0	0	0	0	0	0	0	0
hsa-mir-4663	0	0	0	0	0	0	0	0	0	0	0	0	0	0	0	0	0	0	0	0	0	0	0	0	0	0	0	0	0	0	0	0	0	0	0	0	0	0	0	0	0	0	0	0	0	0	0	0	0
hsa-mir-3935	0	0	0	0	0	0	0	0	0	0	0	0	0	0	0	0	0	0	0	0	0	0	0	0	0	0	0	0	0	0	0	0	0	0	0	0	0	0	0	0	0	0	0	0	0	0	0	0	0
hsa-mir-6810	5	0	1	0	2	3	2	2	0	0	0	1	0	0	0	0	0	0	2	0	0	0	0	1	0	0	0	1	0	0	0	0	2	0	0	0	2	0	0	2	1	0	0	0	1	0	0	3	0
hsa-mir-3670-3	0	0	0	0	0	0	0	0	0	0	0	0	0	0	0	0	0	0	0	0	0	0	0	0	0	0	0	0	0	0	0	0	0	0	0	0	0	0	0	0	0	0	0	0	0	0	0	0	0
hsa-mir-644a	0	0	0	0	0	0	0	0	0	0	0	0	0	0	0	0	0	0	0	0	0	0	0	0	0	0	0	0	0	0	0	0	0	0	0	0	0	0	0	0	0	0	0	0	0	0	0	0	0
hsa-mir-527	0	0	0	0	0	0	0	0	0	0	0	0	0	0	0	0	2	2	0	0	0	4	0	8	0	2	0	2	0	0	0	0	0	0	4	0	0	0	0	0	0	0	0	0	2	0	0	0	0
hsa-mir-3663	0	0	0	0	0	0	0	0	0	0	0	1	0	0	0	0	0	0	0	0	0	0	0	0	0	0	0	0	0	0	0	0	0	0	0	0	0	0	0	0	0	0	0	0	0	2	0	0	0
hsa-mir-5702	0	0	0	0	0	0	0	0	0	0	0	0	0	0	0	0	0	0	0	0	0	1	0	0	0	0	0	0	0	0	0	0	0	0	0	0	0	0	0	0	0	0	0	0	0	0	0	0	1
hsa-mir-4514	0	0	0	0	0	0	0	0	0	0	0	0	0	0	0	0	0	0	0	0	0	0	0	0	0	0	0	0	0	0	0	0	0	0	0	0	0	0	0	0	0	0	0	0	0	0	0	0	0
hsa-mir-4771-1	0	0	0	0	0	0	0	0	0	0	0	0	0	0	0	0	0	0	0	1	1	0	0	0	0	0	0	0	0	0	0	0	1	0	0	1	2	0	0	0	0	0	0	0	0	0	1	0	0
hsa-mir-3909	1	2	1	4	0	3	0	0	2	2	1	0	2	4	0	2	1	0	0	0	1	1	1	4	0	1	2	6	5	0	1	0	5	0	2	0	3	0	0	1	2	0	1	0	3	1	2	0	3
hsa-mir-2909	0	0	0	0	0	0	0	0	0	0	0	0	0	0	0	0	0	0	0	0	0	0	0	0	0	0	0	0	0	0	0	0	0	0	0	0	0	0	0	0	0	0	0	0	0	0	0	0	0
hsa-mir-6074	0	0	0	0	0	0	0	0	0	0	0	0	0	0	0	0	0	0	0	0	0	0	0	0	0	0	0	0	0	0	0	0	0	0	0	0	0	0	0	0	0	0	0	0	0	0	0	0	0
hsa-mir-6502	0	0	0	2	0	0	0	0	1	1	4	1	0	1	0	1	1	1	0	0	1	0	0	0	0	0	2	0	6	1	0	0	1	1	0	0	2	0	1	0	0	0	0	3	0	1	2	1	0
hsa-mir-4422	2	2	0	0	0	0	0	0	0	0	2	0	0	0	0	0	0	0	0	0	0	0	0	0	0	0	0	0	0	0	0	0	0	0	0	0	0	0	0	0	0	0	0	0	1	0	1	0	0
hsa-mir-519d	0	0	0	0	0	0	0	0	0	0	0	0	0	0	0	0	0	0	2	0	0	1	1	2	0	0	1	0	0	0	0	0	0	0	1	0	0	0	2	0	0	0	0	0	1	2	0	2	0
hsa-mir-147a	0	0	0	0	0	0	0	0	0	0	0	0	0	0	0	0	0	0	0	0	0	0	0	0	0	0	0	0	0	0	0	0	0	0	0	0	0	0	0	0	0	0	0	0	0	0	0	0	0
hsa-mir-6072	0	0	0	0	0	0	0	0	0	0	0	0	0	0	0	0	0	0	0	0	0	0	0	0	0	0	0	0	0	0	0	0	0	0	0	0	0	0	0	0	0	0	0	0	0	0	0	0	0
hsa-mir-6130	0	0	0	0	0	0	0	0	0	0	0	0	1	0	0	0	0	0	0	0	0	0	0	0	0	0	0	0	0	0	0	0	0	0	0	0	0	0	0	0	0	1	0	0	0	0	0	0	0
hsa-mir-4444-1	0	0	0	0	0	0	0	0	3	2	1	0	1	3	0	4	1	1	3	2	2	6	1	2	1	1	1	6	3	0	5	0	5	3	4	1	3	1	1	0	3	1	0	1	0	2	1	4	3
hsa-mir-6872	0	0	0	0	0	0	0	0	0	0	0	0	0	0	0	0	0	0	0	0	0	0	0	0	0	0	0	0	0	0	0	0	0	0	0	0	0	0	0	0	0	0	0	0	0	0	0	0	0
hsa-mir-570	0	0	0	0	0	0	0	0	16	0	1	13	2	7	0	6	1	6	6	0	4	15	4	5	1	11	1	17	5	1	1	4	4	4	3	1	3	0	0	0	11	2	1	0	1	0	3	2	3
hsa-mir-5692c-2	0	0	0	0	0	0	0	0	0	0	0	0	0	0	0	0	0	0	0	0	0	0	0	0	0	0	0	0	0	0	0	0	0	0	0	0	0	0	0	0	0	0	0	0	0	0	1	0	0
hsa-mir-4435-1	0	0	0	0	0	0	0	0	0	0	0	0	0	0	0	0	0	0	2	0	0	1	0	0	0	0	1	0	0	0	0	0	0	0	0	0	0	0	0	0	0	0	0	0	0	0	0	0	0
hsa-mir-889	0	0	0	0	0	0	2	0	149	16	274	49	33	26	45	41	22	26	42	9	25	37	16	166	4	53	26	200	143	37	66	10	93	65	192	131	104	29	31	47	46	17	14	43	16	47	175	40	31
hsa-mir-548ag-2	0	0	0	0	0	0	0	0	0	0	0	0	0	0	0	0	0	0	0	0	0	0	0	0	0	0	0	0	1	0	0	0	0	1	0	0	0	1	0	0	0	0	0	0	0	1	0	1	1
hsa-mir-3150a	0	1	0	0	0	0	0	0	3	0	0	1	0	0	0	3	0	0	1	1	1	1	0	1	0	2	0	2	1	0	1	0	0	0	0	0	2	0	0	0	2	2	0	1	0	0	0	0	0
hsa-mir-1269a	49	20	135	687	0	3	7	302	1696	170	0	95	0	681	4	0	135	0	2	2	1	40	4	0	4	3	1	4	20	57	7	0	0	261	0	2	0	375	5	1	333	821	3	111	4	206	1395	2	1
hsa-mir-4776-1	0	0	0	0	0	0	0	0	0	0	0	0	0	0	0	0	0	0	0	0	0	0	0	0	0	0	0	0	0	0	0	0	0	0	0	0	0	0	0	0	0	0	0	0	0	0	0	0	0
hsa-mir-378i	0	0	0	0	0	0	0	0	0	0	0	0	1	1	0	0	0	0	0	0	0	0	0	0	0	0	0	0	0	1	0	0	0	0	0	0	0	0	0	0	0	0	1	0	0	0	0	0	0
hsa-mir-4507	0	0	0	0	0	0	0	0	0	0	0	0	0	0	0	0	0	0	0	0	0	0	0	0	0	0	0	0	0	0	0	0	0	0	0	0	0	0	0	0	0	0	0	0	0	0	0	0	0
hsa-mir-4324	0	0	0	0	0	0	0	0	0	0	0	0	0	0	0	0	0	0	0	0	0	0	0	0	0	0	0	0	0	0	0	0	0	0	0	0	0	0	0	0	0	0	0	0	0	0	0	0	0
hsa-mir-6760	0	0	0	0	0	0	0	0	0	0	0	0	0	0	0	0	0	0	0	0	0	0	0	0	0	0	0	0	0	0	0	0	0	0	0	0	0	0	0	0	0	0	0	0	0	0	0	0	0
hsa-mir-5690	2	0	0	1	0	0	1	0	0	0	0	0	1	2	1	0	0	0	1	2	0	3	1	2	0	4	0	0	0	0	1	1	0	0	0	0	2	0	1	0	0	0	1	0	0	2	1	2	4
hsa-mir-561	0	0	0	0	0	0	0	0	3	0	2	1	0	0	1	0	0	0	3	0	0	3	1	4	0	5	0	1	2	1	3	0	4	0	2	7	2	0	0	0	1	1	0	1	0	1	2	0	1
hsa-mir-4762	0	0	0	0	0	0	0	0	0	0	1	2	1	0	0	1	0	0	3	0	0	0	1	1	0	1	3	0	2	0	0	0	0	1	2	0	4	1	0	0	3	0	0	2	0	0	1	1	0
hsa-mir-4657	1	0	0	0	0	0	0	0	0	0	0	1	0	0	0	0	0	0	0	0	0	0	0	0	0	0	0	1	0	0	0	0	0	0	0	0	1	0	0	0	0	0	0	0	0	0	1	0	0
hsa-mir-1271	4	6	10	7	6	3	9	9	14	10	11	6	3	1	12	0	9	3	10	0	3	9	4	23	10	14	2	25	14	6	2	3	13	8	10	7	10	4	5	4	3	4	3	2	1	9	4	5	0
hsa-mir-1244-2	0	0	0	0	0	0	0	0	0	0	0	0	0	0	0	0	0	0	0	0	0	1	0	0	0	0	0	0	0	0	0	0	0	0	0	0	0	0	0	0	0	0	0	0	0	0	0	0	0
hsa-mir-711	0	0	0	0	0	0	0	0	0	0	0	0	0	0	0	0	0	0	0	0	0	0	0	0	0	0	0	0	0	0	0	0	0	0	0	0	0	0	0	0	0	0	0	0	0	0	0	0	0
hsa-mir-4437	0	2	1	0	0	0	0	0	0	0	0	0	0	0	0	0	0	0	0	0	0	0	0	0	0	0	0	0	0	0	0	0	0	0	0	0	0	0	0	0	0	0	0	0	0	0	0	0	0
hsa-mir-4279	0	0	0	0	0	0	0	0	0	0	0	0	0	0	0	0	0	0	0	0	0	0	0	0	0	0	0	0	0	0	0	0	0	0	0	0	0	0	0	0	0	0	0	0	0	0	0	0	0
hsa-mir-5583-2	0	0	0	0	0	0	0	0	0	0	0	0	0	0	0	0	0	0	0	0	0	0	0	0	0	0	0	0	0	0	0	0	0	0	0	0	0	0	0	0	0	0	0	0	0	0	0	0	0
hsa-mir-302b	0	0	0	0	0	0	0	0	0	0	0	0	0	0	0	0	0	0	0	0	0	0	0	0	0	0	0	0	0	0	0	0	0	0	0	0	0	0	0	0	0	0	0	0	0	0	0	0	0
hsa-mir-455	493	506	519	441	347	601	304	457	1944	693	240	206	113	668	701	782	972	611	1777	628	654	1491	460	786	560	958	221	1416	948	532	1084	270	1265	847	467	359	1420	472	1074	136	693	567	281	1139	825	1196	1188	354	243
hsa-mir-1-2	1	0	0	1	0	1	2	2	121	94	1563	73	86	58	12	34	10	4	90	8	6	35	81	32	13	110	5	139	1942	73	31	9	88	53	495	202	24	9	24	45	112	13	9	31	23	8	1337	50	8
hsa-mir-6826	0	0	1	2	0	2	0	0	0	0	0	0	0	0	0	0	0	0	0	0	0	0	0	0	0	0	1	0	0	0	0	0	0	0	0	0	0	0	0	0	0	0	0	0	0	0	1	0	0
hsa-mir-548f-3	0	0	0	0	0	0	0	0	0	0	0	0	0	0	0	0	0	0	0	0	0	0	0	0	0	0	0	0	0	0	0	0	0	0	0	0	0	0	0	0	0	0	0	0	0	0	0	0	0
hsa-mir-4759	0	0	0	0	0	0	0	0	0	0	0	0	0	0	0	0	0	0	0	0	0	0	0	0	0	1	0	0	0	0	0	0	0	0	2	0	0	0	0	0	0	0	0	0	0	0	0	0	0
hsa-mir-935	23	4	12	11	8	30	7	17	34	0	4	121	1	8	3	43	0	9	70	16	33	19	25	4	9	52	5	3	34	0	2	0	44	63	16	4	174	18	13	6	39	42	22	26	27	9	135	15	0
hsa-mir-320c-2	3	0	2	4	0	0	2	0	9	0	1	1	0	1	0	10	1	1	2	1	0	1	4	0	0	5	3	5	2	1	1	2	0	2	0	1	3	1	0	1	3	2	2	1	2	3	3	3	1
hsa-mir-559	0	0	0	0	0	0	0	0	7	0	0	5	3	14	1	4	1	1	5	0	1	9	1	1	0	11	3	7	0	3	1	1	4	2	1	2	3	2	0	0	4	5	0	1	0	1	3	9	2
hsa-mir-4739	1	0	2	0	0	0	0	0	0	0	0	0	0	0	0	0	0	0	0	0	0	1	0	0	0	0	0	1	3	0	0	2	0	0	0	0	0	0	0	0	0	0	0	0	0	0	0	1	0
hsa-mir-302d	0	0	0	0	0	0	0	0	0	0	0	0	0	0	0	0	0	0	0	0	0	0	0	0	0	0	0	0	0	0	0	0	0	0	0	0	0	0	0	0	0	0	0	0	0	0	0	0	0
hsa-mir-4655	0	0	0	0	0	0	0	0	0	0	0	0	0	0	0	0	0	0	0	0	0	0	0	0	0	0	0	0	0	0	0	0	0	0	0	0	0	0	0	0	0	0	0	0	0	0	0	0	0
hsa-mir-100	1344	2493	1971	1848	1493	1890	967	1557	32435	7204	69220	1924	8134	4132	13224	1098	1415	1674	2666	1005	461	1247	3553	33980	864	4586	1159	54701	41622	7948	1573	723	9728	8933	68063	26008	34234	1940	3223	16270	21068	3303	1918	5550	1647	3228	52924	3994	502
hsa-mir-2054	0	0	0	0	0	0	0	0	0	0	0	0	0	0	0	0	0	0	0	0	0	0	0	0	0	0	0	0	0	0	0	0	0	0	0	0	0	0	0	0	0	0	0	0	0	0	0	0	0
hsa-mir-6889	1	0	0	0	0	0	0	0	0	0	0	0	0	0	0	1	0	0	0	0	0	0	0	0	0	0	0	0	0	0	0	0	0	0	0	0	0	0	0	0	0	0	0	0	1	0	0	0	0
hsa-mir-187	4	2	1	1	1	193	36	34	5	5	39	0	1	0	3	4	0	0	0	3	1	0	0	43	1	1	1	0	19	2	0	0	0	4	8	5	1	1	4	7	5	1	46	0	4	14	55	0	0
hsa-mir-3127	69	84	79	86	54	37	48	61	41	5	10	29	22	5	1	22	13	16	72	7	71	49	5	21	4	26	20	53	46	12	7	18	77	66	19	14	12	6	1	27	61	14	17	11	16	17	84	69	50
hsa-mir-136	2	1	1	5	0	2	3	0	210	84	120	98	22	45	195	46	99	102	100	14	33	59	51	664	49	159	56	279	140	165	111	39	147	88	308	180	170	76	45	18	91	56	82	164	43	144	130	65	20
hsa-mir-3179-2	0	0	0	0	0	0	0	0	0	0	0	0	0	0	0	0	0	0	0	0	0	0	0	0	0	0	0	0	0	0	0	0	0	0	0	0	0	0	0	0	0	0	0	0	0	0	0	0	0
hsa-mir-668	0	1	1	1	0	0	1	0	3	0	0	0	0	0	0	0	0	0	0	0	0	0	0	4	0	0	0	0	1	0	1	0	0	3	0	0	0	0	0	2	0	0	1	0	0	0	1	0	0
hsa-mir-6742	0	0	0	0	0	0	0	0	0	0	0	0	0	0	0	0	0	0	0	0	0	0	0	0	0	1	0	0	0	0	1	0	1	0	0	0	1	0	0	0	0	0	0	0	0	0	1	0	0
hsa-mir-6068	0	0	0	0	0	0	0	0	0	0	0	0	0	0	0	0	0	0	0	0	0	0	0	0	0	0	0	0	0	0	0	0	0	0	0	0	0	0	0	0	0	0	0	0	0	0	0	0	0
hsa-mir-5692b	0	0	0	0	0	0	0	0	0	0	0	0	0	0	0	0	0	0	0	0	0	0	0	0	0	0	0	0	0	0	0	0	0	0	0	0	0	0	0	0	0	0	0	0	0	0	0	0	0
hsa-mir-4443	1	0	0	1	0	4	0	2	5	3	3	1	3	3	1	13	0	2	2	0	0	1	0	0	0	0	0	2	4	2	1	0	7	1	0	3	5	2	0	4	2	0	1	0	1	1	1	0	2
hsa-mir-320d-1	1	0	0	1	0	1	0	0	5	2	0	1	0	8	3	1	0	1	1	0	1	0	1	1	0	3	0	2	2	0	0	0	2	1	2	2	0	1	0	1	0	0	1	1	2	0	2	1	1
hsa-mir-1302-1	0	0	0	0	0	0	0	0	0	0	0	0	0	0	0	0	0	0	0	0	0	0	0	0	0	0	0	0	0	0	0	0	0	0	0	0	0	0	0	0	0	0	0	0	0	0	0	0	0
hsa-mir-3622a	1	4	4	12	13	6	12	0	0	0	1	0	0	0	0	0	0	0	1	0	0	0	1	0	0	0	1	0	0	0	0	0	0	0	0	2	0	0	0	0	0	0	0	0	0	0	0	0	0
hsa-mir-4429	0	0	0	0	0	0	0	0	0	0	0	0	0	0	1	0	0	0	0	1	1	0	0	0	0	0	0	0	0	0	0	0	0	0	0	0	0	0	3	0	0	0	0	0	0	1	0	0	0
hsa-mir-633	0	0	0	0	0	0	0	0	0	0	0	0	0	0	0	0	0	0	0	0	0	0	0	0	0	0	0	0	0	0	0	0	0	0	0	0	0	0	0	0	0	0	0	0	0	0	0	0	0
hsa-mir-4431	0	0	0	0	0	0	0	0	0	0	0	0	0	0	0	0	0	1	0	0	2	0	0	0	0	0	0	0	0	0	0	0	1	1	0	0	0	0	1	0	0	0	3	0	0	3	0	0	0
hsa-mir-6888	0	0	0	0	0	0	0	0	0	0	0	0	0	0	1	0	0	0	0	0	2	0	2	0	0	0	0	1	1	0	0	0	3	0	0	0	0	1	0	0	0	0	0	0	0	0	0	0	0
hsa-mir-6724-4	0	0	0	0	0	0	0	0	0	0	0	0	0	0	0	0	0	0	0	0	0	0	0	0	0	0	0	0	0	0	0	0	0	0	0	0	0	0	0	0	0	0	0	0	0	0	0	0	0
hsa-mir-5688	0	0	0	0	0	0	0	0	0	0	0	0	0	0	0	0	0	0	0	0	0	0	0	0	0	0	0	0	0	0	0	0	0	0	0	0	0	0	0	0	0	0	0	0	0	0	0	0	0
hsa-mir-6822	0	2	0	0	0	0	0	1	0	0	0	0	0	1	0	0	0	0	1	0	0	0	0	0	0	0	0	0	0	0	0	0	0	0	0	1	0	1	0	0	0	0	0	1	0	0	0	0	0
hsa-mir-4487	0	0	0	0	0	0	0	0	0	0	0	0	0	0	0	0	0	0	0	0	0	1	0	1	0	0	0	0	0	0	0	0	1	0	0	0	1	0	0	0	0	1	0	1	0	1	0	0	0
hsa-mir-8070	0	0	0	0	0	0	0	0	0	0	0	0	0	0	0	0	0	0	0	0	0	0	0	0	0	0	0	0	0	0	0	0	2	0	0	0	0	0	0	0	0	0	0	0	0	0	0	0	0
hsa-mir-6126	0	0	0	0	0	0	0	0	0	0	0	0	0	0	0	0	0	0	0	0	0	0	0	0	0	0	0	0	0	0	0	0	0	0	0	0	0	0	0	0	0	0	0	0	0	0	0	0	0
hsa-mir-3178	0	0	0	0	0	1	0	0	7	0	0	0	0	2	1	0	0	0	1	0	0	4	0	1	0	0	0	1	2	0	0	0	3	2	0	0	1	0	0	1	1	0	0	0	0	0	3	1	0
hsa-mir-6748	0	0	3	1	0	1	1	0	1	0	1	0	0	0	0	0	0	0	0	0	1	3	1	1	0	0	0	1	0	0	0	0	0	0	0	0	0	0	1	0	0	0	0	0	1	0	0	0	2
hsa-mir-1273g	0	0	0	0	0	0	0	0	0	0	0	0	0	0	0	0	0	0	0	0	0	0	0	0	0	0	0	0	0	0	0	0	0	0	0	0	0	0	0	0	0	0	0	0	0	0	0	0	0
hsa-mir-199b	1032	860	731	764	583	788	481	452	36704	26558	27054	10028	7179	5877	36843	4256	12226	15192	12358	5916	4656	8553	8497	40792	16483	16853	5899	54183	22976	19914	11942	5379	17364	12617	34867	22803	34767	6532	13658	5614	11493	10520	12393	27975	10794	18064	27918	7922	4632
hsa-mir-4687	0	0	1	0	1	2	0	0	0	0	1	1	2	1	0	3	0	0	1	0	0	0	0	0	0	0	1	2	0	0	0	0	1	0	0	0	0	0	0	0	0	0	0	0	0	1	1	0	0
hsa-mir-7160	0	0	0	0	0	0	0	0	0	0	0	0	0	0	0	0	0	0	0	0	0	0	0	0	0	0	0	0	0	0	0	0	0	0	0	0	0	0	0	0	0	0	0	0	0	0	0	0	0
hsa-mir-3686	0	0	0	0	0	0	0	0	0	0	0	0	0	0	0	0	0	0	0	0	0	0	0	0	0	0	0	0	0	0	0	0	0	0	0	0	0	0	0	0	0	0	0	0	0	0	0	0	0
hsa-mir-3682	0	0	0	0	0	0	0	0	11	1	6	4	0	7	1	1	1	2	6	1	10	10	3	5	0	4	1	9	10	1	3	2	4	1	3	2	7	3	0	2	6	3	2	6	1	1	11	4	1
hsa-mir-1292	1	4	1	3	1	3	2	4	8	0	0	0	2	3	0	2	2	0	3	0	1	0	1	1	0	13	2	1	2	0	1	0	7	0	3	0	3	2	1	2	0	0	0	0	0	1	16	4	2
hsa-mir-4311	0	0	0	0	0	0	0	0	0	0	0	0	0	0	0	0	0	0	0	0	0	0	0	0	0	0	0	0	0	0	0	0	0	0	0	0	0	0	0	0	0	0	0	0	0	0	0	0	0
hsa-mir-3660	0	0	0	0	0	0	0	0	0	0	0	0	0	0	0	0	0	0	0	0	0	0	0	0	0	1	0	0	0	0	0	0	0	0	0	0	0	0	0	0	2	0	0	0	0	0	0	0	0
hsa-mir-4695	0	0	0	0	0	0	0	0	0	0	0	0	0	0	0	0	0	0	0	0	0	0	0	0	1	0	0	0	0	0	0	0	0	0	0	0	0	0	0	0	0	0	0	0	0	0	0	0	0
hsa-mir-3121	0	0	0	0	0	0	0	0	0	0	0	0	0	0	0	0	0	0	0	0	0	0	0	0	0	0	0	0	0	0	0	0	0	0	0	0	0	0	0	0	0	0	0	0	0	0	0	0	0
hsa-mir-3179-3	0	0	0	0	0	0	0	0	0	0	0	0	0	0	0	0	0	0	0	0	0	0	0	0	0	0	0	0	0	0	0	0	0	0	0	0	0	0	0	0	0	0	0	0	0	0	0	0	0
hsa-mir-6894	1	1	0	2	0	1	2	1	1	0	0	0	2	0	0	0	0	0	1	1	0	3	0	2	0	2	2	1	2	1	0	0	2	1	0	0	0	0	0	2	0	0	0	0	0	1	0	0	0
hsa-mir-4773-1	0	0	1	0	0	0	0	0	0	0	0	0	0	0	0	0	0	0	0	0	0	0	0	0	0	0	0	0	0	0	0	0	0	0	1	0	1	0	0	0	0	0	0	0	0	0	0	0	0
hsa-mir-554	0	0	0	0	0	0	0	0	0	0	0	0	0	0	0	0	0	0	0	0	0	0	0	0	0	0	0	0	0	0	0	0	0	0	0	0	0	0	0	0	0	0	0	0	0	0	0	0	0
hsa-mir-3713	0	0	0	0	0	0	0	0	0	0	0	0	0	0	0	0	0	0	0	0	0	0	0	0	0	0	0	0	0	0	0	0	0	0	0	0	0	0	0	0	0	0	0	0	0	0	0	0	0
hsa-mir-3119-2	0	0	0	0	0	0	0	0	0	0	0	0	0	0	0	0	0	0	0	0	0	0	0	0	0	0	0	0	0	0	0	0	0	0	0	0	0	0	0	0	0	0	0	0	0	0	0	0	0
hsa-mir-4289	0	0	0	0	0	0	0	0	0	0	0	0	0	0	0	0	0	0	0	0	0	0	0	0	0	0	0	0	0	0	0	0	0	0	0	0	0	0	0	0	0	0	0	0	0	0	0	0	0
hsa-mir-7-3	0	0	0	0	1	0	0	1	26	4	12	20	12	11	7	84	4	29	13	12	8	25	1	8	8	33	3	15	32	0	5	4	162	4	6	6	11	1	6	19	2	6	11	10	7	11	45	14	46
hsa-mir-4441	0	0	0	0	0	0	0	0	0	0	0	0	0	0	0	0	0	0	0	0	0	0	0	0	0	0	0	0	0	0	0	0	0	0	0	0	0	0	0	0	0	0	0	0	0	0	0	0	0
hsa-mir-4656	0	0	0	0	0	0	0	0	0	0	0	0	0	0	0	0	0	0	0	0	0	0	0	0	0	0	0	0	0	0	0	0	0	0	0	0	0	0	0	0	0	0	0	0	0	0	0	0	0
hsa-mir-8061	0	0	0	0	0	0	0	0	0	0	0	0	0	0	0	0	0	0	0	0	0	0	0	0	0	0	0	0	0	0	0	0	0	0	0	0	0	0	0	0	0	0	0	0	0	0	0	0	0
hsa-mir-27b	1332	1800	1432	544	719	3878	437	2379	16523	5852	36842	12901	11168	11320	6270	12647	3122	2988	22480	1977	2010	12431	12665	21612	2295	15213	4653	30498	18721	2414	6338	282	15064	5426	21429	8689	15210	7744	4468	13314	6597	2222	3360	6315	6787	3728	24633	10922	2285
hsa-mir-4483	0	0	0	0	0	0	0	0	0	0	0	0	0	0	0	0	0	0	0	0	0	0	0	0	0	0	0	0	0	0	0	0	0	0	0	0	0	0	0	0	0	0	0	0	0	0	0	0	0
hsa-mir-6782	0	1	0	1	0	0	1	0	2	0	0	0	0	0	0	0	0	0	0	0	0	0	1	1	0	1	0	0	0	0	0	0	0	0	1	0	0	0	0	0	0	0	0	0	0	0	0	0	0
hsa-mir-4418	0	0	1	0	0	0	0	0	0	0	0	0	0	0	0	0	0	0	0	0	0	0	0	0	0	0	0	0	0	0	0	0	0	0	0	0	0	0	0	0	0	0	0	0	0	0	0	0	0
hsa-mir-3116-1	0	0	0	0	0	0	0	0	0	0	0	1	0	0	0	0	0	1	0	0	0	0	0	0	0	0	0	1	0	0	0	0	0	0	0	0	0	0	0	0	0	0	0	0	0	0	1	0	0
hsa-mir-4694	0	0	0	0	0	0	0	0	0	0	0	0	0	0	0	0	1	0	0	0	0	0	0	0	0	0	0	0	0	0	0	0	0	0	0	0	0	0	0	0	0	0	0	0	0	0	0	0	0
hsa-mir-320d-2	0	1	0	0	0	0	0	1	15	3	5	0	0	7	2	1	0	3	0	0	1	0	2	0	0	3	2	2	1	0	1	0	3	0	3	0	0	1	1	0	2	0	0	0	0	1	5	0	0
hsa-mir-3662	0	0	0	0	0	0	0	0	15	1	1	15	0	0	1	1	1	2	3	0	4	5	1	11	0	18	2	4	11	1	1	3	5	2	1	0	1	1	0	1	6	1	0	2	1	4	5	11	12
hsa-mir-106b	657	1129	568	1117	670	623	624	824	5645	912	2131	3763	1400	2352	640	2273	1266	1021	3287	1101	2125	6216	708	1960	401	2474	2395	6221	3753	724	1290	831	4096	2184	2784	2032	1954	738	718	1730	1980	758	1529	1482	1479	2693	8385	3012	1709
hsa-mir-1302-5	0	0	0	0	0	0	0	0	0	0	0	0	0	0	0	0	0	0	0	0	0	0	0	0	0	0	0	0	0	0	0	0	0	0	0	0	0	0	0	0	0	0	0	0	0	0	0	0	0
hsa-mir-3166	0	0	0	0	0	0	0	0	0	0	0	0	0	1	0	0	0	0	0	0	0	0	0	0	0	0	0	0	0	0	0	0	0	0	0	0	0	0	0	0	0	0	0	0	0	0	0	0	0
hsa-mir-934	0	0	0	0	0	0	0	0	0	0	0	0	0	0	0	0	0	0	0	0	0	0	0	0	0	0	1	0	5	0	0	0	2	0	0	0	0	0	0	0	0	0	0	0	0	0	0	2	0
hsa-mir-4680	0	0	0	0	0	0	0	1	1	0	0	0	0	0	0	0	2	1	0	1	1	0	0	0	2	2	0	1	0	0	0	0	0	0	0	0	1	0	0	0	0	0	0	2	0	0	2	2	2
hsa-mir-6089-1	0	0	0	0	0	0	0	0	0	0	0	0	0	0	0	0	0	0	0	0	0	0	0	0	0	0	0	0	0	0	0	0	0	0	0	0	0	0	0	0	0	0	0	0	0	0	0	0	0
hsa-mir-139	702	625	700	952	653	1967	1058	1024	148	52	679	97	128	34	24	25	51	66	140	40	16	61	47	351	27	71	30	340	807	29	29	34	50	134	309	325	115	20	35	106	89	26	22	62	50	33	329	61	34
hsa-mir-30d	8807	12775	13849	13662	9026	9666	7022	8508	53007	3404	30740	21431	13500	13316	3946	9261	5067	12814	56995	3017	11925	40301	18501	11372	7644	15055	12086	36009	45229	8905	6041	4500	40111	19295	43853	11617	25332	9672	2073	27544	29178	10052	6607	8570	5969	4884	66865	31672	10464
hsa-mir-651	0	2	0	0	0	0	0	0	9	1	4	33	5	21	2	12	1	28	47	2	17	23	4	18	4	35	16	17	15	7	9	1	30	18	27	6	6	24	7	2	6	7	3	15	4	23	7	29	14
hsa-mir-1273c	0	0	0	0	0	0	0	0	0	0	0	0	0	0	0	0	0	0	0	0	0	0	0	0	0	0	0	0	0	0	0	0	0	0	0	0	0	0	0	0	0	0	0	0	0	0	0	0	0
hsa-mir-4499	0	0	0	0	0	0	0	0	0	0	0	0	0	0	0	0	0	0	0	0	0	0	0	0	0	0	0	0	0	0	0	0	0	0	0	0	0	0	0	0	0	0	0	0	0	0	0	0	0
hsa-mir-6078	0	0	0	0	0	0	0	0	0	0	0	0	0	0	0	0	0	0	0	0	0	0	0	0	0	0	0	0	0	0	0	0	0	0	0	0	0	0	0	0	0	0	0	0	0	0	0	0	0
hsa-mir-518f	0	0	0	0	0	0	0	0	0	0	0	0	0	1	0	0	0	0	0	0	0	0	0	3	0	1	0	0	0	0	0	0	0	0	4	0	0	0	0	0	0	0	1	0	2	0	0	0	0
hsa-mir-4756	0	0	1	0	0	0	1	0	6	0	0	0	0	0	0	0	0	0	2	0	11	1	0	0	0	0	0	1	0	0	0	0	3	2	0	0	1	0	0	0	0	0	2	2	0	0	0	1	0
hsa-mir-15a	13	27	20	13	10	4	4	11	1107	123	359	835	299	778	280	492	64	226	1295	106	85	1324	178	1206	65	1059	392	1345	606	250	52	185	895	234	847	471	523	226	100	113	175	159	244	188	359	468	613	1609	584
hsa-mir-3926-1	0	0	0	0	0	0	0	0	2	2	2	0	0	0	0	0	1	0	0	1	0	0	0	2	0	0	0	2	3	0	0	0	0	0	1	0	0	1	0	0	0	0	1	0	0	1	2	0	0
hsa-mir-4679-2	0	0	0	0	0	0	0	0	0	0	0	0	0	0	0	0	0	0	0	0	0	0	0	0	0	0	0	0	0	0	0	0	0	0	0	0	0	1	0	0	0	1	0	0	0	0	0	0	0
hsa-mir-103b-1	0	0	0	0	0	0	0	0	0	0	0	0	0	0	0	0	0	0	0	0	0	0	0	0	0	0	0	0	0	0	0	0	0	0	0	0	0	0	0	0	0	0	0	0	0	0	0	0	0
hsa-mir-581	2	0	0	0	0	0	0	0	1	0	1	1	0	1	1	1	1	3	5	2	5	3	1	3	0	2	1	4	5	2	0	3	8	3	1	0	2	2	2	0	0	1	3	3	1	1	2	0	4
hsa-mir-573	0	0	0	0	0	1	0	0	0	0	0	14	1	0	0	0	3	0	2	0	1	1	0	10	4	2	1	5	3	0	0	0	2	0	1	4	1	0	1	0	2	0	0	2	2	2	7	3	3
hsa-mir-203a	855	1679	1839	1336	904	354	639	890	75315	28909	33952	114522	42864	20603	20813	113231	13963	95778	270316	12295	27397	56290	28431	937	54940	44737	54199	120464	58357	13131	28622	108138	128230	74616	37920	44545	175078	71960	8304	32125	31510	32729	19090	62040	26567	14143	156608	117333	10213
hsa-mir-486-1	400	988	1238	2537	2216	3204	2036	712	101	23	63	294	95	53	28	316	28	31	391	12	235	316	23	211	5	115	294	375	416	16	19	17	68	108	107	197	135	22	16	105	88	27	15	23	76	350	94	164	178
hsa-mir-365b	74	153	107	47	52	162	92	158	221	41	1104	584	144	85	42	127	171	144	356	20	32	192	148	537	34	454	108	456	490	90	22	16	196	91	498	130	340	67	48	208	223	119	144	64	560	198	330	316	142
hsa-mir-6832	0	1	0	0	0	0	2	0	0	0	0	2	0	0	0	0	2	0	0	0	0	0	1	0	1	0	0	1	0	0	0	0	1	0	0	0	1	1	0	0	0	0	0	1	0	0	0	0	0
hsa-mir-132	280	333	494	566	395	199	191	178	900	88	1570	231	349	120	106	209	52	233	536	81	229	408	52	1031	49	208	158	975	1002	99	119	100	400	531	626	573	442	77	82	279	378	191	43	96	239	258	995	438	205
hsa-mir-325	0	0	0	0	0	0	0	0	0	0	0	0	0	0	0	0	0	0	0	0	0	0	0	0	0	0	0	0	0	0	0	0	0	0	0	0	0	0	0	0	0	0	0	0	0	0	0	0	0
hsa-mir-8065	0	0	0	0	0	0	0	0	0	0	0	0	0	0	0	0	0	0	0	0	0	0	0	0	0	0	0	0	0	0	0	0	0	0	0	0	0	0	0	0	0	0	0	0	0	0	0	0	0
hsa-mir-4430	0	0	0	0	0	0	0	0	0	2	0	0	0	0	0	0	0	0	0	0	0	1	0	0	0	0	0	1	0	0	0	0	0	0	0	0	0	0	0	0	0	0	0	1	0	0	0	0	0
hsa-mir-4330	0	0	0	0	0	0	0	0	0	0	0	0	0	0	0	0	0	0	0	0	0	0	0	0	0	0	0	0	0	0	0	0	0	0	0	0	0	0	0	0	0	0	0	0	0	0	0	0	0
hsa-mir-5705	0	0	0	0	0	0	0	0	0	0	0	0	0	0	0	0	0	0	0	0	0	0	0	0	0	0	0	0	0	0	0	0	0	0	0	0	0	0	0	0	0	0	0	0	0	0	0	0	0
hsa-mir-3140	0	0	0	0	0	0	0	0	1	0	1	2	1	0	0	1	1	0	1	2	7	2	0	1	0	0	0	0	2	0	0	1	0	1	2	2	1	2	0	1	0	0	0	0	0	6	4	1	1
hsa-mir-4774	0	0	0	0	0	0	0	0	2	0	0	0	0	0	0	0	0	0	0	0	0	0	0	0	0	0	0	0	0	0	0	0	0	0	0	0	0	0	0	0	0	0	0	0	1	0	0	0	0
hsa-mir-4440	0	0	0	0	0	0	0	0	0	0	0	0	0	0	0	0	0	0	0	0	0	0	0	0	0	0	0	0	0	0	0	0	0	0	0	0	0	0	0	0	0	0	0	0	0	0	0	0	0
hsa-mir-500b	13	35	18	7	11	18	9	4	93	10	28	135	32	36	4	40	34	31	152	7	35	172	12	150	2	184	21	106	33	32	11	14	164	42	144	14	36	38	4	21	19	17	53	5	42	50	127	90	25
hsa-mir-488	0	0	0	0	2	0	0	0	0	1	0	0	0	0	0	0	0	0	0	0	0	0	0	1	0	0	0	0	0	0	0	0	3	0	1	0	0	0	0	0	0	0	0	0	0	0	2	0	0
hsa-mir-7850	0	1	0	0	2	0	0	0	0	0	1	0	0	0	0	0	0	0	0	0	0	1	0	1	0	0	7	0	3	0	0	1	1	1	0	1	0	0	0	0	0	0	0	1	0	2	1	0	2
hsa-mir-143	8515	10569	9882	8260	10001	45318	10616	55299	1607310	1172787	12479137	134500	643974	535070	338651	600348	55085	129692	193177	184008	55806	399780	211670	190925	52867	232155	128832	1413303	5626815	246204	169054	35333	1271640	469271	1134971	1298208	867872	112488	286250	527789	694415	159227	46773	187272	181749	204420	7772791	119908	282978
hsa-mir-941-4	0	0	0	0	0	0	0	0	0	0	0	0	0	0	0	0	0	0	0	0	0	0	0	0	0	0	0	0	0	0	0	0	0	0	0	0	0	0	0	0	0	0	0	0	0	0	0	0	0
hsa-mir-8055	0	0	0	0	0	0	0	0	0	0	0	0	0	0	0	0	0	0	0	0	0	0	0	0	0	0	0	0	0	0	0	0	0	0	0	0	0	0	0	0	0	0	0	0	0	0	0	0	0
hsa-mir-1184-2	0	0	0	0	0	0	0	0	0	0	0	0	0	0	0	0	0	0	0	0	0	0	0	0	0	0	0	0	0	0	0	0	0	0	0	0	0	0	0	0	0	0	0	0	0	0	0	0	0
hsa-mir-298	0	0	0	0	0	0	0	0	0	0	0	0	0	0	0	0	0	0	0	0	0	0	0	0	0	0	0	0	0	0	0	0	0	0	0	0	0	0	0	0	0	0	0	0	0	0	0	0	0
hsa-mir-4275	0	0	0	0	0	0	0	0	0	0	0	0	0	0	0	0	0	0	0	0	0	0	0	0	0	0	0	0	0	0	0	0	0	0	0	0	0	0	0	0	0	0	0	0	0	0	0	0	0
hsa-mir-3671	0	0	0	0	0	0	0	0	0	0	0	0	0	0	0	0	0	0	0	0	0	0	0	0	0	0	0	0	0	0	0	0	0	0	0	0	0	0	0	0	0	0	0	0	0	0	0	0	0
hsa-mir-218-1	1	8	3	6	0	9	5	3	63	23	412	17	34	8	16	8	13	3	49	4	4	18	20	290	9	30	24	146	126	23	10	7	14	55	92	79	48	5	7	20	22	18	8	10	21	13	131	23	13
hsa-mir-4270	0	0	0	0	0	0	0	0	0	0	0	0	0	0	0	0	0	0	0	0	0	0	0	0	0	0	0	0	0	0	0	0	0	0	0	0	0	0	0	0	0	0	0	0	0	0	0	0	0
hsa-mir-4312	0	0	0	0	0	0	0	0	0	0	0	0	0	0	0	0	0	0	0	0	0	0	0	0	0	0	0	0	0	0	0	0	0	0	0	0	0	0	0	0	0	0	0	0	0	0	0	0	0
hsa-mir-7-1	1	13	11	5	6	11	5	11	247	49	74	297	115	311	65	549	103	257	398	111	243	371	130	114	58	248	145	456	309	43	168	109	575	152	162	89	133	66	117	84	423	98	136	158	95	303	275	277	266
hsa-mir-92b	420	686	304	615	468	443	559	691	191	88	482	232	180	76	100	382	34	92	390	143	184	106	30	441	63	93	231	335	884	52	30	113	435	347	245	519	252	45	83	116	260	123	62	96	720	180	570	359	158
hsa-mir-199a-1	524	455	417	491	328	446	302	298	13834	9340	10855	4297	2731	2164	12753	1784	4444	5377	5358	2151	1811	3245	3113	17919	5686	7504	2343	20636	9260	7434	4079	1803	6700	5188	13921	8888	13120	2591	4694	2553	4649	3750	4488	9695	4349	6411	11420	3452	1783
hsa-mir-134	236	239	225	189	197	187	228	223	3267	947	4461	451	489	304	1146	926	668	767	315	377	903	1151	404	6422	591	857	776	3551	3512	933	1377	368	1987	1455	1534	1553	2752	752	769	1210	1099	366	791	1930	386	1244	1893	435	570
hsa-mir-330	51	69	33	63	32	55	36	71	223	16	294	79	247	38	26	63	35	47	164	53	80	113	34	117	7	43	98	152	281	28	19	9	270	186	219	119	231	35	40	139	128	32	19	28	78	56	347	173	359
hsa-mir-142	18	52	42	36	25	11	28	16	11153	5864	2589	5099	4667	2927	6242	6171	1754	13699	9393	3558	3521	9345	2640	34187	4313	12659	6691	14921	10794	3057	7888	8935	13197	4252	8597	7821	12342	6764	5646	642	5852	11318	6821	17436	2586	35720	6140	16686	9259
hsa-mir-6723	0	0	0	0	1	0	0	0	0	0	1	0	2	1	0	2	0	0	3	0	0	3	0	0	0	2	1	3	0	0	2	0	4	0	0	0	0	0	0	0	1	1	0	0	0	2	0	0	1
hsa-mir-124-3	0	0	0	0	0	0	0	0	1	1	1	0	0	0	0	0	0	0	0	0	0	0	1	0	0	0	0	0	0	0	0	0	0	0	1	1	0	0	0	0	0	0	0	0	0	0	0	0	0
hsa-mir-93	6062	7740	4592	8003	5002	2099	3610	2243	35954	2054	10555	81722	6867	9437	1911	15425	8504	4727	64325	2641	15545	46157	2355	32322	4073	50713	21288	52834	23169	10094	4739	8786	28419	22714	50578	15303	17139	8868	1831	11793	3591	8992	9100	10723	10702	17440	48468	55270	18003
hsa-mir-6770-3	0	0	0	0	0	0	0	0	0	0	0	0	0	0	0	0	0	0	0	0	0	0	0	0	0	0	0	0	1	0	0	0	0	0	0	0	0	0	0	0	0	0	0	0	0	0	0	0	0
hsa-mir-198	0	0	0	0	0	0	0	0	0	0	0	0	0	0	0	0	0	0	0	0	0	0	0	0	0	0	0	3	0	0	0	0	1	0	0	0	0	0	0	0	0	0	0	0	0	0	0	0	0
hsa-mir-744	183	162	135	202	130	294	143	232	289	44	116	91	50	46	80	188	82	39	483	134	123	191	49	172	88	98	158	184	208	26	92	72	210	175	78	102	181	39	73	137	56	104	67	142	84	243	300	120	91
hsa-mir-7107	0	0	0	0	0	0	0	0	0	0	1	0	0	0	0	0	0	0	0	0	0	0	0	0	0	0	0	0	0	0	0	0	0	0	0	0	0	0	0	0	0	0	0	0	0	0	0	0	0
hsa-mir-548ap	0	0	0	0	0	0	0	0	0	0	0	0	0	0	0	0	0	0	0	0	0	0	0	0	0	0	0	0	0	0	0	0	0	0	0	0	0	0	0	0	0	0	0	0	0	0	0	0	0
hsa-mir-4529	0	0	0	0	0	2	0	0	0	0	1	0	0	0	0	0	0	0	0	0	0	0	0	0	0	0	1	1	0	1	0	0	1	0	0	0	0	0	0	0	0	0	0	0	0	0	0	0	0
hsa-mir-526b	0	0	0	0	0	0	0	0	3	0	1	0	0	0	0	0	0	1	32	0	0	2	0	3	1	1	1	2	1	0	0	0	0	0	47	0	0	0	1	0	0	0	0	0	32	1	0	30	0
hsa-mir-615	7	8	16	4	0	137	0	14	0	0	7	1	2	0	1	1	0	8	2	9	24	0	0	9	3	0	7	1	1	0	0	8	4	0	9	15	19	0	0	18	0	2	2	4	24	41	5	1	3
hsa-mir-4466	0	0	1	0	0	1	0	2	0	0	0	0	0	0	0	0	0	0	0	0	0	1	0	0	0	0	0	0	2	0	0	0	0	0	0	0	1	0	0	0	0	0	0	0	0	0	0	0	1
hsa-mir-5694	0	0	0	0	0	0	0	0	1	0	0	0	0	0	0	0	0	0	0	0	0	1	0	0	0	0	4	0	0	0	0	0	1	0	1	0	1	0	0	0	0	2	0	0	0	0	19	0	0
hsa-mir-3182	0	0	0	0	0	0	0	0	0	1	0	0	0	0	0	0	0	0	0	0	0	0	0	0	0	0	0	0	0	0	1	0	0	0	0	0	0	0	0	0	0	0	0	1	0	0	0	0	0
hsa-mir-365a	78	157	111	53	53	154	95	153	220	37	1102	597	145	84	40	122	169	147	355	20	32	195	149	539	32	457	106	460	486	91	23	16	199	90	497	130	338	66	48	208	222	118	145	66	562	201	331	317	145
hsa-mir-99a	162	167	99	149	115	131	95	123	1755	1026	4404	85	480	180	681	58	391	105	71	89	44	59	323	1603	123	428	161	4043	2667	709	88	64	389	427	4609	3029	2119	112	270	1080	722	252	282	473	174	77	3111	61	28
hsa-mir-485	33	21	15	32	9	45	30	21	33	2	26	6	3	4	5	13	10	4	9	1	3	20	3	95	3	30	9	25	29	6	6	4	23	16	15	17	15	1	6	20	9	2	3	9	6	7	16	12	1
hsa-mir-3917	7	18	15	15	13	20	3	44	34	5	9	1	7	1	2	5	1	9	10	5	3	28	3	8	3	6	5	12	25	0	1	0	4	5	7	2	5	0	2	11	8	1	2	1	1	5	13	11	3
hsa-mir-599	0	0	0	0	0	0	0	0	1	0	1	0	0	0	0	0	0	0	4	0	1	1	0	1	0	0	0	0	0	0	0	1	0	0	0	0	0	0	0	28	0	0	0	0	0	0	1	0	0
hsa-mir-4298	0	0	0	0	0	0	0	0	0	0	0	0	0	0	0	0	0	0	0	0	0	0	0	0	0	0	0	0	0	0	0	0	0	0	0	0	0	0	0	0	0	0	0	0	0	0	0	0	0
hsa-mir-5090	0	5	0	10	1	1	4	1	4	0	1	1	0	3	0	0	0	1	0	0	0	1	0	1	0	1	0	0	1	0	0	0	3	0	0	0	0	0	0	0	0	0	0	1	0	0	8	0	0
hsa-mir-4644	0	0	0	0	0	0	0	0	0	0	0	0	0	0	0	0	0	1	1	0	0	0	0	0	0	0	0	0	0	0	0	0	0	0	0	0	0	0	0	0	0	0	0	0	0	0	0	0	0
hsa-mir-4773-2	0	0	0	0	0	0	0	0	0	0	0	1	0	0	0	2	0	0	0	0	0	0	0	0	1	0	0	1	0	0	0	0	0	0	0	0	1	0	0	0	0	0	0	1	0	1	0	0	0
hsa-mir-150	6243	13924	4896	7941	4841	3685	2533	2240	1303	824	1849	993	4085	531	347	439	360	838	1196	698	670	1706	2661	7818	1301	1464	1212	3536	3890	169	638	436	2881	1537	6455	2971	3771	264	332	904	319	1857	379	1930	671	841	1559	4909	1392
hsa-mir-4508	0	0	0	0	0	0	0	0	0	0	0	0	0	0	0	0	0	0	0	0	0	0	0	0	0	0	0	0	0	0	0	0	0	0	0	0	0	0	0	0	0	0	0	0	0	0	0	0	0
hsa-mir-5588	2	1	0	1	0	0	0	0	0	0	1	1	2	1	0	2	1	0	5	0	3	2	1	0	0	0	1	0	2	0	0	0	0	0	0	0	0	0	0	0	0	0	0	1	0	0	1	1	1
hsa-mir-1299	0	0	0	0	0	0	0	0	0	0	0	0	0	0	0	0	0	0	0	0	0	0	0	0	0	0	0	0	0	0	0	0	0	0	0	0	0	0	0	0	0	0	0	0	0	0	0	0	0
hsa-mir-888	0	0	0	0	0	0	0	0	0	0	0	0	0	0	0	0	0	0	0	0	0	0	0	0	0	0	0	0	0	0	0	0	0	0	0	0	0	0	0	0	0	0	0	0	0	0	0	0	0
hsa-mir-3196	0	0	0	0	0	0	0	0	0	0	0	0	0	0	0	0	0	0	0	0	0	0	0	0	0	0	0	1	1	0	0	0	3	0	0	1	0	0	1	0	0	0	0	0	0	0	0	0	0
hsa-mir-5188	0	0	0	0	0	0	0	0	0	0	0	0	0	0	0	0	0	1	1	0	1	0	0	0	0	0	0	0	0	0	1	0	1	0	0	0	0	0	0	0	0	0	0	1	0	0	0	1	3
hsa-mir-1278	0	0	0	0	0	0	0	0	1	0	1	0	0	0	0	0	0	0	1	1	0	1	0	1	0	1	0	0	0	0	0	0	1	0	1	0	0	1	0	0	0	1	0	1	0	0	0	0	0
hsa-mir-138-1	0	3	2	0	3	0	1	1	1	0	9	2	4	0	2	0	2	0	1	0	0	0	0	5	1	1	3	0	1	0	0	0	11	0	11	0	6	0	1	2	0	0	1	1	1	0	4	12	0
hsa-mir-6752	0	0	0	0	0	0	0	0	0	0	0	0	0	0	0	0	0	0	0	0	0	0	0	0	0	0	0	0	0	0	0	0	0	0	0	0	0	0	0	0	0	0	0	0	0	0	0	0	0
hsa-mir-2110	11	21	30	19	10	43	9	37	13	1	14	7	14	8	2	12	1	8	26	4	37	22	4	9	0	8	4	4	25	1	4	3	35	23	16	14	10	3	4	5	8	1	0	7	7	8	33	5	4
hsa-mir-4697	0	0	0	0	0	0	0	0	0	0	0	0	0	0	0	0	0	0	0	0	0	0	0	0	0	0	0	0	0	0	0	0	1	1	1	0	0	1	0	0	1	0	0	0	0	0	1	0	0
hsa-mir-188	2	2	0	0	1	0	2	1	69	18	8	32	7	19	18	41	110	7	25	12	8	76	4	36	11	58	17	42	31	8	24	4	132	13	38	16	23	36	5	8	8	9	12	29	14	17	50	15	11
hsa-mir-518d	0	0	0	0	0	0	0	0	0	0	0	0	0	0	0	0	0	0	0	0	0	0	0	0	0	0	0	0	0	0	0	0	0	0	0	0	0	0	0	0	0	0	0	0	0	0	0	0	0
hsa-mir-548h-2	0	0	0	0	0	0	0	0	0	0	0	0	0	0	0	0	0	0	0	0	0	0	0	0	0	0	0	0	0	0	0	0	0	0	0	0	0	0	0	0	0	0	0	0	0	0	0	0	0
hsa-mir-4309	0	0	0	0	0	0	0	0	0	0	0	0	0	0	0	0	0	0	0	0	0	0	0	0	0	0	0	0	0	0	0	0	0	0	0	0	0	0	0	0	0	0	0	0	0	0	0	0	0
hsa-mir-4448	0	0	0	0	0	0	0	0	0	0	0	0	0	0	0	0	0	0	0	0	0	0	0	0	0	0	0	0	0	0	0	0	0	0	0	0	0	0	0	0	0	0	0	0	0	0	0	0	0
hsa-mir-4452	0	0	0	0	0	0	0	0	0	0	0	0	0	0	0	0	0	0	0	0	0	0	0	0	0	0	0	0	0	0	0	0	0	0	0	0	0	0	0	0	0	0	0	0	0	0	0	0	0
hsa-mir-8086	0	0	0	0	0	0	0	0	0	0	0	0	0	0	0	0	0	0	0	0	0	0	0	0	0	0	0	0	0	0	0	0	0	0	0	0	0	0	0	0	0	0	0	0	0	0	0	0	0
hsa-mir-1825	0	0	0	0	0	0	0	0	0	0	0	0	0	0	0	0	0	0	0	0	0	0	0	0	0	0	0	1	0	0	0	0	0	0	0	0	0	0	0	0	0	0	0	0	0	0	0	0	0
hsa-mir-3652	2	10	2	16	4	5	2	6	12	0	2	4	6	6	2	18	1	7	10	14	25	22	6	2	2	2	5	21	13	0	5	2	8	2	6	3	14	6	3	9	8	3	1	5	2	11	8	7	2
hsa-mir-137	0	0	0	0	1	1	0	0	1	0	12	0	3	0	0	0	0	0	0	1	0	0	0	8	0	0	4	0	3	1	0	1	0	1	7	7	0	0	1	0	0	0	0	3	0	0	9	0	2
hsa-mir-6869	0	0	0	0	0	0	0	0	1	0	0	0	0	0	0	0	0	0	0	0	0	0	0	0	0	0	0	0	0	0	0	0	0	0	0	0	0	0	0	0	0	0	0	0	0	0	0	0	0
hsa-mir-3648-1	0	0	0	0	0	0	0	0	0	0	0	0	0	0	0	0	0	0	0	0	0	0	0	0	0	0	0	0	0	0	0	0	0	0	0	0	0	0	0	0	0	0	0	0	0	0	0	0	0
hsa-mir-3941	0	0	0	0	0	0	1	0	0	2	2	8	0	3	1	2	1	2	3	0	4	4	0	2	0	3	0	4	2	2	0	3	1	1	1	1	1	2	0	0	1	1	3	3	1	2	2	1	2
hsa-let-7a-2	14264	18414	15677	16848	15647	20770	7826	16063	68077	5366	112077	14167	15307	20709	5217	24312	3242	10997	75322	2806	4794	28392	9004	75279	3478	18790	12002	61249	212884	8804	7238	4754	93098	22585	44130	96732	73364	11729	2686	17209	19002	20752	5737	8890	7285	5952	276977	37572	29280
hsa-mir-6504	0	0	0	0	0	0	0	0	0	0	0	0	0	0	0	0	0	0	0	0	0	0	0	0	0	0	0	0	0	0	0	0	0	0	0	0	0	0	0	0	1	0	0	0	1	0	0	0	0
hsa-mir-4497	0	0	0	0	0	0	0	0	0	0	0	0	0	0	0	0	0	0	0	0	0	0	0	0	0	0	0	0	0	0	0	0	0	0	0	0	0	0	0	0	0	0	0	0	0	0	0	0	0
hsa-mir-924	0	0	0	0	0	0	0	0	0	0	0	0	0	0	0	0	0	0	0	0	0	0	0	0	0	0	0	0	0	0	0	0	0	0	0	0	0	0	0	0	0	0	0	0	0	0	0	0	0
hsa-mir-542	2	8	4	7	2	5	3	1	1714	280	1382	431	229	334	242	288	96	213	290	39	114	499	198	1384	163	809	486	2524	1370	410	300	85	4618	451	1029	510	944	1668	113	220	651	175	154	330	99	397	1966	529	872
hsa-mir-508	2	2	1	0	4	6	0	1	21	2	28	56	4	8	5	32	2	0	12	1	10	53	17	41	5	127	175	9	22	9	7	19	56	15	77	2	95	21	1	8	29	38	8	9	2	2	92	39	3
hsa-mir-4433a	1	3	0	2	0	0	1	1	0	0	0	1	0	0	0	0	0	0	0	0	0	1	0	7	0	0	0	0	1	0	0	0	0	0	0	0	1	0	0	0	0	0	0	1	1	0	0	0	1
hsa-mir-6852	0	1	1	0	0	0	2	4	1	2	3	1	2	0	0	2	1	1	1	0	2	2	0	3	0	0	1	3	2	0	0	0	4	2	0	2	0	0	0	2	1	0	0	0	1	3	0	3	1
hsa-mir-892b	0	0	0	0	0	0	0	0	0	0	0	0	0	0	0	0	0	0	0	0	0	0	0	0	0	0	0	0	0	0	0	0	0	0	0	0	0	0	0	0	0	0	0	0	0	0	0	0	0
hsa-mir-549a	0	0	0	0	0	0	0	0	8	0	0	16	1	9	1	14	2	0	30	2	4	9	0	6	0	11	10	14	4	2	4	1	5	8	21	18	4	2	1	4	3	0	4	7	2	0	6	6	2
hsa-mir-1178	0	0	0	0	0	0	0	0	0	0	0	0	0	0	0	0	0	0	0	0	0	0	0	0	0	0	0	0	0	0	0	0	0	0	0	0	0	0	0	0	0	0	0	0	0	0	0	0	0
hsa-mir-2114	0	0	0	0	0	0	0	0	0	0	2	0	1	4	6	0	0	2	1	0	0	0	14	5	0	8	26	0	0	0	0	0	0	2	1	0	0	0	0	0	0	1	1	1	0	2	0	1	0
hsa-mir-499b	0	0	0	0	0	0	0	0	0	1	0	0	0	0	0	0	0	0	0	0	0	2	0	1	0	0	0	0	0	0	0	0	0	0	0	0	0	0	0	0	0	0	0	0	0	0	0	0	0
hsa-mir-6499	0	0	0	0	0	0	0	0	0	0	0	0	0	0	0	0	0	0	0	0	0	0	0	0	0	0	0	0	0	0	0	0	0	0	1	0	0	0	0	0	0	0	0	0	0	0	0	0	0
hsa-mir-3116-2	0	0	0	0	0	0	0	0	0	0	0	0	0	0	1	1	0	0	0	0	0	0	0	0	1	0	0	0	1	0	0	0	0	0	0	0	0	0	0	0	1	0	0	1	0	0	1	0	0
hsa-mir-3128	0	0	0	0	0	0	0	0	0	1	0	0	0	0	0	0	0	0	0	0	5	0	0	0	0	0	0	2	1	0	0	0	1	0	0	0	0	0	0	0	1	0	1	1	0	0	1	1	2
hsa-mir-6830	0	0	0	0	0	0	0	0	0	0	0	0	0	0	0	0	0	0	0	0	0	0	0	0	0	0	0	0	0	0	0	0	0	0	0	0	0	0	0	0	0	0	0	0	0	0	0	0	0
hsa-mir-4709	0	0	0	0	0	0	0	0	5	1	5	2	3	0	0	1	0	0	0	0	0	2	0	8	0	0	0	5	14	0	1	1	3	2	3	0	1	2	0	1	0	0	0	1	0	3	14	2	1
hsa-mir-6775	0	0	0	0	0	0	0	0	0	0	0	0	0	1	0	0	0	0	0	0	0	0	0	0	0	0	0	0	0	0	0	0	0	0	0	0	0	0	0	0	0	0	0	0	0	0	1	0	0
hsa-mir-211	0	0	0	0	0	0	0	0	2	0	0	0	0	0	0	0	0	0	0	0	0	0	1	0	0	0	1	0	0	0	0	0	0	0	0	0	0	0	0	0	0	0	0	0	0	0	0	0	0
hsa-mir-1289-2	0	0	0	0	0	0	0	0	0	0	0	0	0	0	0	0	0	0	0	0	0	0	0	0	0	0	0	0	0	0	0	0	0	0	0	0	0	0	0	0	0	0	0	0	0	0	0	0	0
hsa-mir-410	17	13	10	15	6	25	9	13	161	10	245	18	22	13	11	46	7	11	28	4	5	39	5	139	3	40	20	147	138	26	24	5	82	59	53	113	82	12	8	105	57	8	5	15	13	17	159	24	21
hsa-mir-5197	0	0	0	0	0	0	0	0	0	0	0	0	0	0	0	0	0	0	0	0	0	0	0	0	0	0	0	0	0	0	0	0	0	0	0	0	0	0	0	0	0	0	0	0	0	0	0	0	0
hsa-mir-5699	1	0	0	1	0	0	0	0	6	0	3	0	1	1	1	6	3	3	5	2	3	8	1	2	0	8	2	2	6	1	3	2	4	3	6	5	3	0	0	0	0	3	1	3	0	0	6	3	4
hsa-mir-548q	1	0	0	0	0	0	0	0	2	0	0	0	0	0	0	1	0	0	2	0	2	1	0	1	0	2	0	1	0	0	0	0	2	0	0	0	0	1	0	0	0	0	0	0	0	0	1	0	0
hsa-mir-5584	0	0	0	0	0	0	0	0	0	0	1	0	0	0	0	0	0	0	0	0	0	0	0	0	0	1	0	0	0	0	0	0	0	0	0	0	0	0	0	0	0	0	0	0	0	0	0	0	0
hsa-mir-3181	0	0	0	0	0	0	0	0	0	1	0	0	0	0	0	0	0	0	0	0	1	1	0	0	0	0	0	0	0	0	0	0	0	0	0	0	1	0	0	0	0	0	0	0	0	0	0	0	0
hsa-mir-548ae-2	0	0	0	0	0	0	0	0	0	0	0	0	0	0	0	0	0	0	0	0	0	0	0	0	0	0	0	0	0	0	0	0	0	0	0	0	0	0	0	0	0	0	0	0	0	0	0	0	0
hsa-mir-3188	0	0	1	3	0	5	2	1	0	0	3	0	1	1	1	0	0	0	3	2	0	1	0	0	0	0	1	0	1	0	0	0	4	0	0	0	3	0	0	1	1	0	0	2	0	2	3	1	0
hsa-mir-4462	0	0	0	0	0	0	0	0	0	0	0	0	0	0	0	0	0	0	0	0	0	0	0	0	0	0	0	0	0	0	0	0	0	0	0	0	0	0	0	0	0	0	0	0	0	0	0	0	0
hsa-mir-3148	0	0	0	0	0	0	0	0	0	0	0	1	0	0	0	0	0	0	0	0	0	0	0	1	0	0	0	0	0	0	0	0	0	0	0	0	0	0	0	0	0	0	0	0	0	0	0	0	0
hsa-mir-4427	0	0	0	0	0	0	0	0	0	0	0	0	0	0	0	0	0	0	1	0	0	0	0	0	0	0	0	0	0	0	0	0	0	0	0	0	0	0	0	0	0	0	0	0	0	0	0	0	0
hsa-mir-3180-1	0	0	0	0	0	0	0	0	0	0	0	0	0	0	0	0	0	0	0	0	0	0	0	0	0	0	0	0	0	0	0	0	0	0	0	0	0	0	0	0	0	0	0	0	0	0	0	0	0
hsa-mir-6840	0	0	0	0	0	0	0	0	0	0	0	1	0	0	0	0	0	0	0	0	0	0	0	0	0	0	0	2	0	0	0	0	1	0	1	0	0	0	0	0	0	0	0	0	0	0	0	0	0
hsa-mir-4326	23	54	7	38	10	31	30	21	48	0	0	36	10	32	2	0	1	9	36	3	0	37	34	137	1	108	18	3	30	14	10	8	92	15	41	0	20	7	3	20	6	5	26	23	19	14	84	1	107
hsa-mir-3156-2	0	0	0	0	0	0	0	0	0	0	0	0	0	0	0	0	0	0	0	0	0	0	0	0	0	0	0	0	0	0	0	0	0	0	0	0	0	0	0	0	0	0	0	0	0	0	0	0	0
hsa-mir-3124	0	0	0	0	0	3	0	0	1	0	1	0	0	0	0	0	0	0	1	0	1	0	0	1	0	2	0	0	1	0	0	0	0	0	1	1	1	0	0	0	0	0	0	0	0	0	2	1	0
hsa-mir-5591	0	0	0	0	0	0	0	0	0	0	0	0	0	0	0	0	0	0	0	0	0	0	0	0	0	0	0	0	0	0	0	0	0	0	0	0	0	0	0	0	0	0	0	0	0	0	0	0	0
hsa-mir-3183	0	0	0	1	0	3	3	0	0	1	0	0	0	1	0	2	0	2	1	1	0	0	0	1	0	0	2	1	0	0	0	0	1	1	1	1	1	0	0	0	2	0	0	0	0	0	0	1	0
hsa-mir-5708	0	0	0	0	0	0	0	0	0	0	0	0	0	0	0	0	0	0	1	0	0	0	0	1	0	0	0	0	0	0	0	0	0	0	0	0	0	0	0	0	0	0	0	0	0	0	0	0	0
hsa-mir-4257	0	0	0	0	0	0	0	0	0	0	0	0	0	0	0	0	0	0	0	0	0	0	0	0	0	0	0	0	0	0	0	0	0	0	0	0	0	0	0	0	0	0	0	0	0	0	0	0	0
hsa-mir-9500	0	0	0	0	0	0	0	0	0	0	0	0	0	0	0	0	0	0	0	0	0	0	0	0	0	0	0	0	0	0	0	0	0	0	0	0	0	0	0	0	0	0	0	0	0	0	0	0	0
hsa-mir-8059	0	0	0	0	0	1	0	0	3	0	0	0	0	0	0	0	0	0	0	2	0	0	0	0	0	0	0	0	0	0	0	0	0	1	0	0	0	0	0	0	0	0	0	0	0	0	0	0	0
hsa-mir-4472-1	0	0	0	0	0	0	0	0	0	0	0	0	0	0	0	0	0	0	0	0	0	0	0	0	0	0	0	0	0	0	0	0	0	0	0	0	0	0	0	0	0	0	0	0	0	0	0	0	0
hsa-mir-548al	0	0	0	0	0	0	0	0	0	0	0	0	0	0	0	0	0	0	0	0	0	0	0	0	0	0	0	0	0	0	0	0	0	0	0	1	0	0	0	0	0	0	0	0	0	0	0	0	0
hsa-mir-1244-1	0	0	0	0	0	0	0	0	0	0	0	0	0	0	0	0	0	0	0	0	0	0	0	0	0	0	0	0	0	0	0	0	0	0	0	0	0	0	0	0	0	0	0	0	0	0	1	0	0
hsa-mir-7113	0	0	0	0	0	1	2	0	1	0	1	0	0	0	0	0	1	0	0	0	0	0	0	0	0	0	0	0	0	0	0	0	1	0	0	0	0	0	0	0	0	0	1	0	0	0	0	0	0
hsa-mir-4730	0	0	0	0	0	0	0	0	0	0	0	0	0	0	0	0	1	0	0	0	0	0	0	0	0	0	0	0	0	0	0	0	0	0	0	0	0	0	0	0	0	0	0	0	0	0	0	0	1
hsa-mir-4789	0	0	0	0	0	0	0	0	3	0	0	2	0	1	0	0	0	0	0	0	1	1	0	0	0	3	0	4	0	0	0	0	0	0	1	0	1	0	0	0	0	0	1	1	0	0	0	0	0
hsa-mir-6862-1	0	0	0	0	0	0	0	0	0	0	1	0	0	0	0	0	0	0	0	1	0	0	0	0	0	0	0	0	0	0	0	0	0	0	0	0	0	0	0	0	0	0	0	0	0	0	0	0	0
hsa-mir-4747	0	0	0	0	0	0	0	0	0	0	0	0	0	0	0	0	0	0	0	0	0	1	0	0	0	1	0	0	1	0	0	0	0	0	0	0	0	0	0	0	1	0	0	0	0	0	0	0	0
hsa-mir-4291	0	0	0	0	0	0	0	0	0	0	0	0	0	0	0	0	0	0	0	0	0	0	0	0	0	0	0	0	0	0	0	0	0	0	0	0	0	0	0	0	0	0	0	0	0	0	0	0	0
hsa-mir-676	1	0	4	1	0	0	0	0	0	0	2	5	0	0	0	2	1	0	6	0	0	3	1	2	0	4	0	0	2	0	0	1	7	0	2	0	5	1	3	2	0	2	7	7	1	3	7	0	5
hsa-mir-617	0	0	0	0	0	0	0	0	0	0	0	0	0	0	0	0	0	0	0	0	0	0	0	0	0	0	0	0	0	0	0	0	0	0	1	0	0	0	0	0	0	0	0	0	0	0	0	0	0
hsa-mir-7849	0	0	0	0	0	0	0	0	0	0	1	0	0	0	0	0	0	0	0	0	0	0	0	0	0	0	0	0	0	0	0	0	0	0	0	0	0	0	0	0	0	0	0	0	0	0	0	0	0
hsa-mir-5707	0	0	0	0	0	0	0	0	0	0	0	0	0	0	0	0	0	0	0	0	0	0	0	0	0	0	0	0	0	0	0	0	0	0	0	0	0	0	0	0	0	0	0	0	0	0	0	0	0
hsa-mir-520g	0	0	0	0	0	0	0	0	0	0	0	0	0	0	0	0	0	0	8	0	0	2	0	0	0	0	0	1	0	0	0	0	0	0	4	0	1	0	0	0	1	0	0	0	0	0	1	1	1
hsa-mir-1197	0	0	0	0	0	1	0	0	0	0	2	0	0	0	0	0	0	0	0	0	1	2	0	2	0	1	0	3	2	0	0	0	0	1	2	1	0	0	1	2	0	0	0	0	2	0	1	0	0
hsa-mir-6863	0	0	0	0	0	0	0	0	0	0	0	0	0	0	0	0	0	0	0	0	0	0	0	0	0	0	0	0	0	0	0	0	0	0	0	0	0	0	0	0	0	0	0	0	0	0	0	0	0
hsa-mir-4434	0	0	0	0	0	0	0	0	1	0	0	0	0	0	1	0	0	0	0	0	0	6	0	2	2	1	0	0	2	0	3	0	3	0	1	0	4	0	0	0	0	0	0	1	0	1	5	2	0
hsa-mir-4276	0	0	0	0	0	0	0	0	0	0	0	0	0	0	0	0	0	0	0	0	0	0	0	0	0	0	0	0	0	0	0	0	0	0	0	0	0	0	0	0	0	0	0	0	0	0	0	0	0
hsa-mir-3689b	0	0	0	0	0	0	0	0	0	0	0	0	0	0	0	0	0	0	0	0	0	0	0	0	0	0	0	0	0	0	0	0	0	0	0	0	0	0	0	0	0	0	0	0	0	0	0	1	0
hsa-mir-4535	0	0	0	0	0	0	0	0	0	0	0	0	0	0	0	0	0	0	0	0	0	0	0	0	0	0	0	0	0	0	0	0	0	0	0	0	0	0	0	0	0	0	0	0	0	0	0	0	0
hsa-mir-8083	0	0	0	0	0	0	0	0	0	0	0	0	0	0	0	0	0	0	0	0	0	0	0	0	0	0	0	0	0	0	0	0	0	0	0	0	0	0	0	0	0	0	0	0	0	0	0	0	0
hsa-mir-7158	0	0	0	0	0	0	0	0	0	0	0	0	0	0	0	0	0	0	0	0	0	0	0	0	0	0	0	0	0	0	0	0	0	0	0	0	0	0	0	0	0	0	0	0	0	0	0	0	0
hsa-mir-101-2	90	113	108	138	72	46	108	60	18721	10619	29053	10486	10624	10396	10233	6453	3462	9460	26110	2400	3937	15048	12129	15768	2669	10641	10792	32965	21464	6808	5837	2303	21707	8679	34801	17181	14077	5294	4575	3699	17126	11089	4527	8530	2441	8285	54308	21592	6340
hsa-mir-5195	0	0	0	0	0	0	0	0	0	0	0	0	0	0	1	0	1	0	0	0	0	0	0	0	0	0	0	0	0	0	0	0	0	0	0	0	0	0	0	0	0	0	0	0	0	0	0	0	0
hsa-mir-4318	0	0	0	0	0	0	0	0	0	0	0	0	0	0	0	0	0	0	0	0	0	0	0	0	0	0	0	0	0	0	0	0	0	0	0	0	0	0	0	0	0	0	0	0	0	0	0	0	0
hsa-mir-1236	0	0	0	0	0	1	0	0	0	0	0	0	0	0	0	0	0	0	0	0	0	0	0	1	0	0	0	0	0	0	0	0	0	0	0	0	0	0	0	0	0	0	0	0	0	0	0	0	0
hsa-mir-451b	0	0	0	0	0	0	0	0	0	0	0	0	0	0	0	0	0	0	0	0	0	0	0	0	0	0	0	0	0	0	0	0	0	0	0	0	0	0	0	0	0	0	0	0	0	0	0	0	0
hsa-mir-8087	0	0	0	0	0	0	0	0	0	0	0	0	0	0	0	0	0	0	0	0	0	0	0	0	0	0	0	0	0	0	0	0	0	0	0	0	0	0	0	0	0	0	0	0	0	0	0	0	0
hsa-mir-4447	0	0	0	0	0	0	0	0	0	0	0	0	0	0	0	0	0	0	0	0	0	0	0	0	0	0	0	0	0	0	0	0	0	0	0	0	0	0	0	0	0	0	0	0	0	0	0	0	0
hsa-mir-1272	0	0	0	0	0	0	0	0	0	0	0	0	0	0	0	0	0	0	0	0	0	0	0	0	0	0	0	0	0	0	0	0	0	0	0	0	0	0	0	0	0	0	0	0	0	0	1	0	0
hsa-mir-4253	0	0	0	0	0	0	0	0	0	0	0	0	0	0	0	0	0	0	0	0	0	0	0	0	0	0	0	0	0	0	0	0	0	0	0	0	0	0	0	0	0	0	0	0	0	0	0	0	0
hsa-mir-595	0	0	0	0	0	0	0	0	0	0	0	0	0	0	0	0	0	0	0	0	0	0	0	0	0	0	0	0	0	0	0	0	0	0	0	0	0	0	0	0	0	0	0	0	0	0	0	0	0
hsa-mir-28	9608	13017	15328	12010	8230	10556	10038	10710	42689	4308	90361	27589	30811	15717	4991	14633	5889	13623	35969	4279	17108	29279	7498	21000	4680	20157	12732	48548	79421	7210	11055	6334	28150	24141	46812	14736	22037	6236	4860	18646	11775	8443	7256	9981	8657	7959	57368	35488	18948
hsa-mir-612	0	0	0	0	0	0	0	0	3	1	0	1	0	1	0	0	0	0	0	2	0	2	0	1	0	0	0	2	0	2	0	0	0	1	1	0	0	0	0	0	0	0	0	0	0	0	1	0	0
hsa-mir-3691	0	0	0	1	0	0	2	0	4	0	4	1	0	0	0	3	0	0	2	1	1	1	1	2	0	0	2	0	2	0	0	0	0	3	2	0	2	0	0	1	0	0	0	1	0	0	11	2	5
hsa-mir-7844	0	1	1	0	3	0	0	0	1	0	0	0	3	2	0	1	0	2	1	0	2	0	0	0	0	1	3	2	0	0	0	0	2	0	0	0	2	0	1	0	1	0	0	0	1	1	2	0	1
hsa-mir-4671	0	0	0	0	0	0	0	0	0	0	0	0	0	0	0	0	0	0	0	0	0	0	0	0	0	0	0	0	0	0	0	0	0	0	0	0	0	0	0	0	0	0	0	0	0	0	0	0	0
hsa-mir-34c	5	3	4	0	3	5	3	4	27	10	54	7	6	3	5	6	0	4	5	2	1	8	1	26	1	7	11	44	32	5	3	4	15	12	11	17	13	0	4	5	6	4	4	3	4	24	52	6	9
hsa-mir-4521	2	0	1	0	3	4	1	5	3	2	7	1	1	1	0	2	1	0	3	3	0	2	1	7	1	1	0	4	4	3	5	0	2	1	1	2	2	2	6	0	2	0	0	3	6	4	7	4	4
hsa-mir-1255b-2	0	0	0	0	0	0	0	0	0	0	0	0	0	0	0	0	0	0	0	0	0	0	0	0	0	0	0	0	0	0	0	0	0	0	0	0	0	0	0	0	0	0	0	0	0	0	0	0	0
hsa-mir-4537	0	1	0	0	0	0	0	0	0	0	0	0	0	0	0	0	0	0	0	0	0	0	0	0	0	0	0	0	0	0	0	0	0	0	0	0	0	0	0	0	0	0	0	0	0	0	0	0	0
hsa-mir-128-1	56	127	68	90	58	67	57	58	554	54	246	286	142	153	76	273	89	129	723	101	279	491	104	428	51	376	370	708	662	45	122	64	1025	488	410	370	468	102	63	185	294	81	109	161	124	114	1046	403	324
hsa-mir-130a	12	20	19	21	4	20	10	11	234	92	279	284	55	94	91	69	67	79	127	22	21	129	66	949	52	258	43	669	207	101	70	41	217	106	438	117	207	39	50	60	139	39	108	110	92	124	221	166	34
hsa-mir-130b	47	97	75	54	36	42	32	46	255	53	109	232	72	144	58	168	75	111	425	74	98	285	55	284	77	258	132	726	185	49	94	141	386	108	96	66	119	68	47	100	238	96	93	100	128	171	259	259	185
hsa-mir-3142	0	0	0	0	0	0	0	0	0	0	0	0	0	0	0	0	0	0	0	0	0	0	0	0	0	0	0	0	0	0	0	0	0	0	0	0	0	0	0	0	0	0	0	0	0	0	0	0	0
hsa-mir-1287	24	42	48	28	29	47	34	31	164	37	139	48	71	22	41	34	18	38	167	63	51	65	60	127	15	35	57	124	152	28	29	46	122	89	172	101	89	27	38	77	45	34	24	68	27	36	376	79	356
hsa-mir-525	0	0	0	0	0	0	0	0	0	0	0	0	0	1	0	0	0	0	4	1	0	4	0	0	0	2	1	2	1	0	0	0	0	0	6	0	1	0	0	0	0	0	0	0	2	0	0	3	0
hsa-mir-6777	0	1	0	3	1	2	1	3	0	1	1	0	3	0	0	1	0	0	2	1	0	1	1	0	0	0	0	0	4	0	0	0	1	0	0	0	1	1	0	2	0	0	0	0	1	1	1	4	1
hsa-mir-5589	0	0	0	0	0	0	0	0	1	5	0	1	0	0	0	2	0	0	0	2	0	3	0	0	0	1	0	0	0	0	0	0	1	0	0	0	0	1	0	0	0	0	0	0	0	0	3	0	0
hsa-mir-376a-1	0	0	0	0	0	0	0	0	22	3	12	8	3	7	2	8	4	6	4	2	1	3	3	50	2	13	3	34	8	6	4	2	13	5	8	10	11	3	3	11	7	2	3	9	6	5	6	8	6
hsa-mir-4691	0	0	0	0	0	0	1	0	0	0	0	0	0	0	0	0	0	0	0	0	0	1	0	1	0	0	0	0	0	0	0	2	0	0	0	1	2	0	0	0	0	0	0	0	0	0	2	0	0
hsa-mir-890	0	0	0	0	0	0	0	0	0	0	0	0	0	0	0	0	0	0	0	0	0	0	0	0	0	0	0	0	0	0	0	0	0	0	0	0	0	0	0	0	0	0	0	0	0	0	0	0	0
hsa-mir-4753	0	0	0	0	0	1	0	0	2	0	0	0	3	1	0	1	0	0	0	0	0	1	1	0	0	1	0	0	2	0	0	0	1	1	0	1	1	0	0	0	0	0	0	0	0	0	0	0	1
hsa-mir-4509-2	0	0	0	0	0	0	0	0	0	0	0	0	0	0	0	0	0	0	0	0	0	0	0	0	0	0	0	0	0	0	0	0	0	0	0	0	0	0	0	0	0	0	0	0	0	0	0	0	0
hsa-mir-4720	0	0	0	0	0	0	0	0	0	0	0	1	0	1	0	0	0	0	1	0	0	0	0	0	0	0	0	0	0	0	0	0	0	0	0	0	0	0	0	0	0	0	0	0	0	0	0	0	0
hsa-mir-663b	0	0	0	0	0	0	0	0	0	0	0	0	0	0	0	0	0	0	0	0	0	0	0	0	0	0	0	0	0	0	0	0	0	0	0	0	0	0	0	0	0	0	0	0	0	0	0	0	0
hsa-mir-4477b	0	0	0	0	0	0	0	0	0	0	0	0	0	0	0	0	0	0	0	0	0	0	0	0	0	0	0	0	0	0	0	0	0	0	0	0	0	0	0	0	0	0	0	0	0	0	0	0	0
hsa-mir-6739	0	0	0	0	0	0	0	0	0	0	0	0	0	0	0	0	0	0	0	0	0	0	0	0	0	1	0	0	0	0	0	0	0	0	0	0	0	0	0	1	0	0	0	0	0	1	0	0	0
hsa-mir-4477a	0	0	0	0	0	0	0	0	0	0	0	0	0	0	0	0	0	0	0	0	0	0	0	0	0	0	0	0	0	0	0	0	0	0	0	0	0	0	0	0	0	0	0	0	0	0	0	0	0
hsa-mir-3143	0	1	0	0	0	0	0	0	1	2	0	1	1	0	0	0	0	1	0	1	1	2	0	0	1	1	0	0	2	0	2	0	1	1	0	1	0	0	0	0	1	0	0	0	0	1	0	0	0
hsa-mir-4267	0	0	0	0	0	0	0	0	0	0	0	0	0	0	0	0	0	0	0	0	0	0	0	0	0	0	0	0	0	0	0	0	0	0	0	0	0	0	0	0	0	0	0	0	0	0	0	0	0
hsa-mir-185	15	39	11	23	11	44	16	21	454	44	179	245	133	118	47	267	54	95	447	47	322	377	56	530	21	247	186	649	728	59	56	76	785	360	287	415	257	73	55	93	355	60	102	118	111	211	601	329	255
hsa-mir-718	0	0	0	0	0	0	0	0	0	0	0	0	0	0	0	0	0	0	0	0	0	1	0	0	0	0	0	0	1	0	0	0	0	0	0	0	0	0	0	0	0	0	0	0	0	0	0	1	0
hsa-mir-3130-1	11	12	3	8	9	22	6	7	35	18	5	2	9	16	17	0	9	22	10	40	30	44	10	10	8	5	16	4	0	2	6	2	54	15	5	10	26	2	10	5	4	7	8	13	3	6	0	4	21
hsa-let-7c	3773	1739	1803	2597	2438	2769	2945	2680	3774	1684	27848	403	829	478	753	303	419	371	519	193	150	330	904	11343	563	1352	494	7917	16109	1094	359	261	1814	1413	6390	11066	9401	444	322	2830	1564	1611	838	929	356	292	17800	346	308
hsa-mir-516b-1	0	0	0	0	0	0	0	0	0	0	0	0	0	0	0	0	0	0	5	0	0	0	0	0	0	1	0	0	0	0	0	0	0	0	2	0	0	0	0	0	0	0	0	0	2	0	0	1	0
hsa-mir-548ae-1	0	0	0	0	0	0	0	0	0	0	0	0	0	0	0	0	0	0	0	0	0	0	0	0	0	0	0	0	0	0	0	0	0	0	0	0	0	0	0	0	0	0	0	0	0	0	0	0	0
hsa-mir-378d-1	0	2	1	1	0	0	1	0	3	0	1	1	0	0	0	1	1	4	3	1	0	2	0	1	0	0	0	6	7	0	3	0	6	2	1	1	0	1	1	1	0	2	0	0	2	2	5	0	2
hsa-mir-3200	15	12	5	9	3	19	9	3	24	4	10	47	3	2	4	11	45	2	68	3	6	14	4	4	0	42	9	29	20	2	11	5	33	8	9	3	19	7	3	29	12	3	3	8	9	18	88	24	5
hsa-mir-7978	0	0	0	0	0	0	0	0	0	0	0	0	0	0	0	0	0	0	0	0	0	0	0	0	0	0	0	0	0	0	0	0	0	0	0	0	0	0	0	0	0	0	0	0	0	0	0	0	0
hsa-mir-494	0	0	1	0	0	0	0	0	16	2	33	7	4	6	7	9	1	2	2	0	4	7	3	43	1	11	3	33	11	5	3	0	17	5	12	6	13	0	3	9	3	0	1	4	3	7	11	8	2
hsa-mir-622	0	0	0	0	0	0	0	0	3	0	0	1	0	1	0	6	0	0	0	1	2	1	0	0	0	0	0	4	0	0	0	0	1	0	0	1	0	0	0	0	1	0	0	1	0	0	1	0	1
hsa-mir-7151	0	0	2	0	0	2	1	0	0	0	0	0	0	0	0	0	0	0	0	0	0	0	0	0	0	0	0	0	0	0	0	0	0	1	0	0	0	0	0	0	0	0	0	0	1	0	0	0	0
hsa-mir-3145	0	0	0	0	0	0	0	0	0	0	0	1	1	0	0	0	2	0	4	0	7	0	0	0	0	1	0	1	1	0	2	2	0	1	0	0	0	0	0	0	2	0	1	2	0	1	3	0	0
hsa-mir-181b-1	187	334	338	386	206	93	130	95	925	151	419	514	188	345	165	153	73	173	932	81	77	399	149	883	108	311	506	1217	703	115	143	79	716	256	984	417	545	384	107	545	528	80	174	121	91	230	1178	585	479
hsa-mir-4632	3	2	6	2	2	4	0	2	0	0	1	2	1	0	0	0	0	0	1	0	0	2	0	1	0	0	0	1	1	0	0	0	0	0	2	1	0	0	0	0	0	0	0	0	0	0	1	1	0
hsa-mir-451a	16	96	47	26	44	98	27	40	712	844	539	5538	1328	827	460	2969	433	254	1884	92	1289	3874	213	2901	72	1742	1876	3947	2270	162	583	126	667	407	971	1054	955	383	745	650	536	273	393	447	596	4150	561	1974	793
hsa-mir-196b	978	907	1294	911	392	235	258	810	33496	4165	2266	6177	1301	7101	30022	509	9921	3498	22836	2661	4100	34763	2689	2488	14729	25505	2502	20353	7191	8136	9506	3598	73047	5316	12310	1764	21399	8873	2051	2386	5479	4351	3230	10199	1284	2337	69208	7748	3642
hsa-mir-3687-1	0	0	0	0	0	0	0	0	0	0	0	0	0	0	0	0	0	0	0	0	0	0	0	0	0	0	0	0	0	0	0	0	0	0	0	0	0	0	0	0	0	0	0	0	0	0	0	0	0
hsa-mir-4428	0	0	0	0	0	0	0	0	1	0	0	0	0	0	0	0	0	0	0	0	0	0	0	0	0	0	0	0	0	0	0	0	0	0	0	0	0	0	0	0	0	0	0	0	0	0	0	0	0
hsa-mir-4636	1	3	1	1	0	0	1	3	4	1	0	11	0	1	0	5	5	0	33	0	0	43	1	0	4	13	4	7	2	2	1	0	7	2	2	2	3	2	0	5	1	0	3	10	0	0	8	9	1
hsa-mir-135a-1	0	2	1	0	1	0	1	0	1	0	20	1	1	0	1	0	0	1	0	0	0	0	0	0	1	3	0	0	3	0	1	0	1	0	3	0	1	0	0	0	11	0	1	2	0	3	3	2	0
hsa-mir-4651	1	0	1	1	1	1	0	1	0	0	0	0	0	0	0	0	0	0	2	0	0	2	1	0	0	0	0	0	1	0	0	0	0	0	0	1	0	0	0	0	0	0	0	0	0	1	0	0	0
hsa-mir-3158-1	1	1	0	2	1	3	0	1	2	0	1	0	2	3	2	2	2	0	1	0	1	3	0	5	0	1	1	3	1	0	0	1	3	1	1	0	0	0	0	2	0	0	1	1	0	0	2	2	0
hsa-mir-548ai	0	0	0	0	0	0	0	0	0	0	0	0	0	0	0	0	1	0	0	0	0	0	0	0	0	1	0	0	1	0	0	0	0	0	0	0	0	1	0	0	0	0	0	0	0	0	0	0	0
hsa-mir-6788	0	1	0	1	2	3	0	2	3	0	1	0	0	0	0	0	0	0	0	0	0	0	0	1	0	0	0	0	1	0	0	0	0	0	0	0	0	0	0	0	0	0	0	0	0	0	0	0	0
hsa-mir-6509	2	2	5	2	1	5	0	4	1	1	0	1	4	1	0	2	0	0	3	1	2	3	0	6	0	2	2	5	6	2	1	1	2	6	4	1	2	0	0	1	2	0	3	1	0	4	6	4	3
hsa-mir-548bb	0	0	0	0	0	0	0	0	0	0	0	0	0	0	0	0	0	0	0	0	0	0	0	0	0	0	0	0	0	0	0	0	0	0	0	0	0	0	0	0	0	0	0	0	0	0	0	0	0
hsa-mir-519c	0	0	0	0	0	0	0	0	1	0	0	0	0	0	0	0	0	0	0	1	0	1	0	0	0	0	0	2	1	0	0	0	0	0	0	0	0	0	0	0	0	0	0	0	1	1	1	1	0
hsa-mir-6874	0	0	0	0	0	0	0	0	3	0	3	1	0	0	0	1	1	1	2	0	0	1	1	2	0	1	0	2	3	1	0	2	2	1	1	0	1	0	0	1	1	1	0	0	0	1	2	2	1
hsa-mir-653	0	0	0	0	0	0	0	0	44	7	20	42	10	4	16	56	26	10	12	7	17	3	18	39	20	17	11	13	22	1	2	12	27	2	37	9	12	1	356	11	55	35	7	9	2	26	29	123	4
hsa-mir-6865	0	1	0	0	0	0	0	0	0	0	1	0	0	0	0	0	0	0	0	0	0	0	0	0	0	0	0	0	0	0	0	0	0	0	0	0	0	0	0	0	0	0	0	0	0	0	0	0	0
hsa-mir-24-2	190	215	240	171	148	380	111	349	11021	2548	11330	4321	3302	3742	2045	3845	1251	1260	5607	1133	2006	6388	2394	4284	1072	3569	2328	10698	7381	1262	1951	734	10089	2695	4118	3337	6606	1849	906	6206	5483	744	1506	2266	2763	2899	15377	3116	3133
hsa-mir-6511a-3	0	0	0	0	0	0	0	0	0	0	0	0	0	0	0	0	0	0	0	0	0	0	0	0	0	0	0	0	0	0	0	0	0	0	0	0	0	0	0	0	0	0	0	0	0	0	0	0	0
hsa-mir-3160-1	0	0	0	0	0	0	0	0	0	0	0	0	0	0	0	0	0	1	0	0	0	3	0	0	0	0	0	0	0	0	0	0	0	0	0	1	0	0	0	0	0	0	0	0	0	0	0	0	0
hsa-mir-548a-3	0	0	0	0	0	0	0	0	0	0	1	0	0	0	0	0	0	1	0	0	1	2	0	0	0	0	0	0	1	0	0	0	0	1	0	0	0	0	0	0	0	1	0	0	1	0	0	0	0
hsa-mir-563	0	0	0	0	0	0	0	0	0	0	0	0	0	0	0	0	0	0	0	0	0	0	0	0	0	0	0	0	0	0	0	0	0	0	0	0	0	0	0	0	0	0	0	0	0	0	0	0	0
hsa-mir-6790	0	0	0	0	0	1	0	1	0	0	0	0	0	0	0	0	0	0	0	0	0	0	0	0	0	0	0	0	0	0	0	0	0	0	0	0	0	0	0	0	0	0	0	0	0	0	0	0	0
hsa-mir-338	106	85	80	96	48	294	51	40	2406	381	2399	2575	1703	1574	299	371	207	712	13957	87	279	6306	1249	2466	173	1468	2431	4163	2042	1114	781	518	4049	1179	1922	1493	706	1132	262	368	4198	2160	161	922	2453	2334	2477	2969	1366
hsa-mir-1295b	0	1	0	0	0	0	0	0	0	0	0	1	0	0	0	0	0	0	0	0	0	2	0	0	0	0	0	1	0	0	0	0	0	0	2	0	0	1	0	0	0	0	0	0	0	1	0	0	0
hsa-mir-98	3	2	5	2	3	6	1	2	434	83	485	227	155	99	66	187	136	80	246	44	80	261	82	269	36	205	144	412	397	112	92	40	805	97	175	181	330	181	31	108	89	59	105	115	62	90	1329	188	233
hsa-mir-8078	0	0	0	0	0	0	0	0	0	0	0	0	0	0	0	0	0	0	0	0	0	0	0	0	0	0	0	0	0	0	0	0	0	0	0	0	0	0	0	0	0	0	0	0	0	0	0	0	0
hsa-mir-4802	0	0	0	0	0	0	0	0	2	0	0	0	1	0	0	3	0	0	0	0	0	4	0	0	0	1	1	1	0	0	0	0	2	0	0	1	0	1	0	0	3	0	0	2	1	0	1	0	4
hsa-mir-6859-1	0	0	0	0	0	0	0	0	0	0	0	0	0	0	0	0	0	0	0	0	0	0	0	0	0	0	0	0	0	0	0	0	0	0	0	0	0	0	0	0	0	0	0	0	0	0	0	0	0
hsa-mir-422a	0	0	0	0	0	0	0	0	0	0	0	0	0	0	0	0	0	0	0	0	0	0	0	0	0	0	0	0	0	0	0	0	0	0	0	0	0	0	0	0	0	0	0	0	0	0	0	0	0
hsa-mir-449c	0	0	0	0	0	0	0	0	0	0	0	0	0	0	0	0	0	0	0	0	0	0	0	1	0	0	0	0	0	0	0	0	0	0	0	0	0	0	0	0	0	0	0	0	0	0	0	0	0
hsa-mir-4724	0	2	1	1	0	0	0	0	28	0	0	6	0	2	3	6	4	0	5	0	6	4	7	2	3	8	4	3	3	4	0	1	7	5	0	1	5	4	8	0	1	0	0	18	2	2	15	9	7
hsa-mir-4643	0	0	0	0	0	0	0	0	0	0	0	0	0	0	0	0	0	0	0	0	0	0	0	0	0	0	0	0	0	0	1	0	0	0	0	0	0	0	0	0	0	0	0	0	0	0	0	0	0
hsa-mir-513c	0	1	0	0	0	0	0	0	0	0	0	0	0	0	0	0	1	0	0	0	0	0	0	0	0	0	3	0	0	0	0	0	0	0	0	1	2	0	0	0	0	0	0	0	0	0	0	4	0
hsa-mir-4704	0	0	0	0	0	0	0	0	0	0	0	0	0	0	0	0	0	0	0	0	0	0	0	0	0	0	1	0	0	0	0	2	1	0	1	0	0	0	0	0	0	0	0	0	0	0	0	0	0
hsa-mir-6839	0	0	0	0	0	0	0	0	3	0	0	0	0	0	0	0	0	1	0	0	0	0	0	0	1	2	0	0	0	0	0	0	0	0	0	0	0	0	0	0	0	0	1	0	0	1	1	0	0
hsa-mir-4500	0	0	0	0	0	0	0	0	0	0	0	0	0	0	0	0	0	0	0	0	0	0	0	0	0	0	0	0	0	0	0	0	0	0	0	0	0	0	0	0	0	0	0	0	0	0	0	0	0
hsa-mir-4531	0	0	0	0	0	0	0	0	0	0	0	0	0	0	0	0	0	0	0	0	0	0	0	0	0	0	0	0	0	0	0	0	0	0	0	0	0	0	0	0	0	0	0	0	0	0	0	0	0
hsa-mir-22	11424	32087	18429	12975	11004	12744	8687	13302	365603	42546	451936	175808	199223	41812	70660	138185	29852	131858	306138	26087	91742	137753	61838	624724	35062	160214	129126	450140	424553	110203	47040	76643	226962	272176	409902	385922	346795	57695	36705	116368	167272	87583	62045	117294	94986	117974	438257	292856	236248
hsa-mir-196a-2	20	37	48	34	11	11	15	18	991	63	290	548	285	417	139	645	237	422	1004	210	310	265	68	88	290	1445	398	2368	662	238	368	206	1196	10	389	144	783	849	75	199	101	164	257	272	148	168	1493	490	296
hsa-mir-1295a	1	0	3	3	1	30	1	1	2	0	0	0	0	0	0	4	0	0	3	0	1	0	0	4	0	5	0	10	3	0	0	0	2	2	2	0	1	0	0	2	3	1	0	0	0	0	0	1	0
hsa-mir-6831	0	0	0	0	0	0	0	0	0	0	0	0	0	0	0	0	0	0	0	0	0	0	0	0	0	0	0	0	0	0	0	0	0	0	0	0	0	0	0	0	0	0	0	0	0	0	0	0	0
hsa-mir-5187	1	3	8	8	3	3	2	4	3	1	6	0	0	1	1	1	0	0	3	0	1	1	0	4	1	1	1	1	6	0	0	0	1	1	1	0	1	0	0	1	4	0	1	0	0	0	1	1	1
hsa-mir-8069-1	0	0	0	0	0	0	0	0	0	0	0	0	0	0	0	0	0	0	0	0	0	0	0	0	0	0	0	0	0	0	0	0	0	0	0	0	0	0	0	0	0	0	0	0	0	0	0	0	0
hsa-mir-4258	0	0	0	0	0	0	0	0	0	0	0	0	0	0	0	0	0	0	0	0	0	0	0	0	0	0	0	0	0	0	0	0	0	0	0	0	0	0	0	0	0	0	0	0	0	0	0	0	0
hsa-mir-6127	0	0	0	0	0	0	0	0	0	0	0	0	0	0	0	0	0	0	0	0	0	0	0	0	0	0	0	0	0	0	0	0	0	0	0	0	0	0	0	0	0	0	0	0	0	0	0	0	0
hsa-mir-7703	0	0	0	0	0	0	0	0	0	0	0	0	0	0	0	0	0	0	0	0	0	0	0	0	0	1	1	0	0	0	0	0	0	0	1	0	0	0	0	0	0	0	0	0	0	1	1	1	0
hsa-mir-6820	1	1	0	3	0	6	0	4	0	1	1	2	0	1	0	1	0	0	0	1	0	4	2	1	0	7	2	3	2	1	0	0	1	0	2	0	1	1	1	1	6	1	0	1	3	0	6	0	0
hsa-mir-583	0	0	0	0	0	0	0	0	0	0	0	0	0	0	0	0	0	0	0	0	0	0	0	0	0	0	0	0	0	0	0	0	0	0	0	0	0	0	0	0	0	0	0	0	0	0	0	0	0
hsa-mir-874	95	188	112	104	108	128	72	85	135	24	44	108	23	67	38	98	18	15	377	2	16	224	22	408	30	197	48	241	200	18	20	18	112	51	147	68	272	21	4	88	58	17	68	31	55	17	83	182	10
hsa-mir-6506	0	0	0	0	0	0	0	0	0	2	0	0	1	0	0	2	0	0	0	0	0	1	0	0	0	0	0	2	0	0	0	0	0	0	0	0	1	0	0	0	0	0	0	0	0	0	1	0	0
hsa-mir-515-1	0	0	0	0	0	0	0	0	0	0	0	0	0	0	0	0	0	0	2	0	0	1	0	0	0	0	0	0	0	0	0	0	0	0	3	0	0	0	0	0	0	0	0	0	0	0	0	1	0
hsa-mir-548p	0	0	0	0	0	0	0	0	0	0	0	0	0	0	0	0	0	0	0	0	0	0	0	0	0	0	0	0	0	0	0	0	0	0	0	0	0	0	0	0	0	0	0	0	0	0	0	0	0
hsa-mir-8056	0	0	0	0	0	0	0	0	0	0	0	0	0	0	0	0	0	0	0	0	0	0	0	0	0	0	0	0	0	0	0	0	0	0	0	0	0	0	0	0	0	0	0	0	0	0	0	0	0
hsa-mir-6071	0	0	0	0	0	0	0	0	0	0	0	0	0	0	0	0	0	0	0	0	0	0	0	0	0	0	0	0	0	0	0	0	0	0	0	0	0	0	0	0	0	0	0	0	0	0	1	0	0
hsa-mir-3910-1	0	0	0	0	0	0	0	0	0	0	0	0	0	0	0	0	1	0	0	0	0	1	0	0	0	0	0	0	1	0	0	0	0	0	0	0	0	0	0	0	0	0	0	0	0	0	0	0	0
hsa-mir-649	0	0	0	0	0	0	0	0	0	0	0	0	0	0	0	0	0	0	0	0	0	0	0	0	0	0	0	0	0	0	0	0	0	0	0	0	0	0	0	0	0	0	0	0	0	0	0	0	0
hsa-mir-6729	0	0	0	0	0	0	0	0	0	0	0	0	0	1	0	0	0	0	0	0	0	0	0	0	0	1	0	0	0	0	0	0	0	0	0	0	0	0	0	0	0	0	0	0	0	0	0	0	0
hsa-mir-6732	0	1	0	0	0	0	0	0	0	0	2	0	0	0	0	0	0	0	0	0	0	0	0	0	0	0	0	0	0	0	0	0	0	0	0	0	0	0	0	1	0	0	0	0	0	1	0	1	0
hsa-mir-2682	0	0	0	0	0	0	0	0	0	0	0	0	0	0	0	0	0	0	0	0	0	0	0	0	0	0	0	0	0	0	0	0	0	0	0	0	0	0	0	0	0	0	0	0	0	0	0	0	0
hsa-mir-6743	1	1	0	1	1	0	0	0	1	0	0	1	0	0	0	0	0	0	0	0	0	0	0	0	0	0	0	1	0	0	0	0	1	0	0	0	0	0	0	0	0	0	0	0	0	0	0	0	0
hsa-mir-4732	0	1	5	8	14	7	5	2	0	0	0	1	0	0	0	1	0	0	3	0	1	1	0	0	0	0	0	0	4	0	0	0	0	0	0	1	1	0	0	1	1	1	0	0	0	8	0	0	1
hsa-mir-4734	1	0	0	0	0	0	0	0	0	0	0	0	0	0	0	0	0	0	0	0	0	0	0	0	0	0	0	0	0	0	0	0	0	0	0	0	1	0	0	0	1	0	0	0	1	1	0	0	0
hsa-mir-4288	0	0	0	0	0	0	0	0	0	0	0	0	0	0	0	0	0	0	0	0	0	0	0	0	0	0	0	0	0	0	0	0	0	0	0	0	0	0	0	0	0	0	0	0	0	0	0	0	0
hsa-mir-4520-2	0	0	0	0	0	0	0	0	0	0	0	0	0	0	0	0	0	0	0	0	0	0	0	0	0	0	0	0	0	0	0	0	0	0	0	0	0	0	0	0	0	0	0	0	0	0	0	0	0
hsa-mir-6787	1	0	0	1	0	0	0	1	0	0	0	0	0	0	0	0	0	0	0	0	0	0	0	2	0	0	1	0	0	0	0	0	0	0	0	0	0	0	0	0	0	0	0	0	0	0	0	0	1
hsa-mir-8072	1	1	0	1	0	1	1	0	1	0	0	0	1	0	1	0	0	0	0	1	0	5	1	1	0	0	0	1	0	0	1	0	2	0	0	1	0	0	0	0	1	0	0	0	0	1	0	0	1
hsa-mir-3670-2	0	0	0	0	0	0	0	0	0	0	0	0	0	0	0	0	0	0	0	0	0	0	0	0	0	0	0	0	0	0	0	0	0	0	0	0	0	0	0	0	0	0	0	0	0	0	0	0	0
hsa-mir-548e	0	0	0	1	0	1	0	0	0	0	3	3	2	0	0	2	0	0	2	1	8	3	1	6	0	0	3	4	3	2	2	1	9	1	1	0	0	0	0	0	9	1	1	2	0	3	8	0	0
hsa-mir-526a-1	0	0	0	0	0	0	0	0	0	0	0	0	0	0	0	0	0	0	0	0	0	0	0	0	0	0	0	0	0	0	0	0	0	0	1	0	0	0	0	0	0	0	0	0	0	0	0	0	0
hsa-mir-6718	0	4	1	4	0	2	0	3	4	0	11	0	4	2	1	0	0	8	0	2	0	2	0	10	0	0	3	2	38	1	0	2	3	2	1	3	4	1	1	4	1	1	2	2	1	6	3	3	1
hsa-mir-4256	0	0	0	0	0	0	0	0	0	0	0	0	0	0	0	0	0	0	0	0	0	0	0	0	0	0	0	0	0	0	0	0	0	0	0	0	0	0	0	0	0	0	0	0	0	0	0	0	0
hsa-mir-892c	0	0	0	0	0	0	0	0	0	0	0	0	0	0	0	0	0	0	0	0	0	0	0	0	0	0	0	0	0	0	0	0	0	0	0	0	0	0	0	0	0	0	0	0	0	0	0	0	0
hsa-mir-4423	0	1	0	0	0	1	0	0	0	0	0	0	0	0	0	2	0	4	4	0	0	0	0	2	0	0	2	0	0	0	0	0	2	0	0	2	1	0	0	0	0	0	2	0	0	1	0	4	0
hsa-mir-1298	0	0	0	0	0	0	0	0	0	0	0	0	0	0	0	0	0	0	0	0	0	1	0	3	0	1	0	0	0	0	0	0	0	0	0	0	0	0	0	0	0	0	0	0	0	0	0	0	0
hsa-mir-5087	0	1	0	0	0	0	0	1	0	0	0	0	0	0	0	0	0	0	2	0	0	0	0	0	0	0	0	1	0	0	0	0	0	0	0	0	0	0	2	0	0	0	0	0	0	0	0	0	0
hsa-mir-5093	0	1	0	0	0	0	0	0	0	0	0	0	0	0	0	0	0	0	0	0	0	0	0	0	0	0	0	0	0	0	0	0	0	0	0	0	0	0	0	0	0	0	0	0	0	0	0	0	0
hsa-mir-3185	0	0	0	0	0	0	0	0	0	0	0	0	0	0	0	0	0	0	0	0	0	0	0	0	0	0	0	0	0	0	0	0	0	0	0	0	0	0	0	0	0	0	1	0	0	0	0	0	0
hsa-mir-630	0	0	0	0	0	0	0	0	0	0	0	0	0	0	0	0	0	0	0	0	1	0	0	0	0	0	0	0	0	0	0	0	0	0	0	0	0	0	0	0	0	0	0	0	0	0	0	0	0
hsa-mir-3617	0	0	0	0	0	0	0	0	3	0	0	1	0	0	1	0	0	0	0	0	0	2	2	0	0	2	0	3	0	0	0	0	1	0	1	0	2	0	0	0	0	0	0	0	0	1	1	1	3
hsa-mir-517c	0	0	0	0	0	0	0	0	0	0	0	0	0	0	0	0	0	0	0	0	0	2	0	0	0	0	0	0	0	0	0	0	0	0	8	0	0	0	0	0	0	0	0	0	10	0	0	4	2
hsa-mir-4446	0	2	1	3	0	0	2	2	4	0	1	1	1	0	0	0	1	0	3	0	3	0	0	0	0	0	3	2	0	0	0	0	3	3	0	0	1	0	1	4	0	1	0	0	1	3	5	4	2
hsa-mir-6864	0	0	0	0	0	0	0	0	0	0	1	0	0	0	0	0	0	0	0	0	0	0	0	0	0	0	0	0	0	0	0	0	0	0	0	0	0	0	0	0	0	0	0	0	0	0	0	0	0
hsa-mir-8063	0	0	0	0	0	0	0	0	0	0	0	0	0	0	0	0	0	0	0	0	0	0	0	0	0	0	0	0	0	0	0	0	0	0	0	0	0	0	0	0	0	0	0	0	0	0	0	0	0
hsa-mir-1297	0	0	0	0	0	0	0	0	0	0	0	0	0	0	0	0	0	0	0	0	0	0	0	0	0	0	0	0	0	0	0	0	0	0	0	0	0	0	0	0	0	0	0	0	0	0	0	0	0
hsa-mir-6875	0	1	0	1	2	0	1	1	4	0	2	0	0	0	0	0	0	0	0	0	0	0	0	2	0	2	0	4	0	0	0	0	0	0	1	0	3	1	0	3	0	0	1	0	0	1	3	0	0
hsa-mir-4659b	0	0	0	0	0	0	0	0	0	0	0	0	0	0	0	0	0	0	0	0	0	0	0	0	0	0	0	0	0	0	0	0	0	0	0	0	0	0	0	0	0	0	0	0	0	0	0	0	0
hsa-mir-3202-1	0	0	0	0	0	0	0	0	0	0	0	0	0	0	0	0	0	1	0	0	0	0	0	0	0	0	0	1	0	0	0	0	0	0	0	0	0	0	1	0	0	0	0	0	0	0	1	0	0
hsa-mir-3191	4	1	0	0	0	0	1	1	3	0	2	5	0	0	1	0	0	0	3	0	0	2	1	0	0	1	1	1	1	0	1	1	0	0	1	2	1	0	0	0	0	0	0	1	0	0	2	1	0
hsa-mir-4473	2	1	0	3	0	0	2	0	6	0	0	4	1	5	1	0	3	7	14	4	5	8	3	0	6	5	6	4	4	1	2	5	5	2	1	0	1	2	3	1	2	2	0	5	2	4	11	8	1
hsa-mir-7641-1	9	7	7	9	2	24	4	22	2	2	5	1	5	1	2	4	0	0	0	2	0	6	0	0	0	0	14	2	18	0	0	0	2	1	0	6	0	0	3	3	2	0	0	1	8	1	5	0	1
hsa-mir-3915	0	0	0	0	0	0	0	0	0	0	0	0	0	0	0	0	0	0	0	0	0	0	0	0	0	0	0	0	0	0	0	0	0	0	0	0	0	0	0	0	0	0	0	0	0	0	0	0	0
hsa-mir-3908	0	0	0	0	0	0	0	0	0	0	0	0	0	0	0	0	0	0	0	0	0	0	0	0	0	0	0	0	0	0	0	0	0	0	0	0	0	0	0	0	0	0	0	0	0	0	0	0	0
hsa-mir-216b	0	0	2	0	0	0	0	0	0	0	1	0	1	0	0	0	0	0	0	0	0	0	0	3	0	0	4	2	3	0	0	0	0	0	0	1	0	0	0	1	0	0	0	0	0	0	1	0	0
hsa-mir-4701	0	3	0	0	0	0	0	0	0	0	0	0	0	0	0	0	0	0	0	1	0	0	0	0	0	0	0	0	0	0	0	0	0	0	0	0	0	0	0	0	0	0	0	0	0	0	0	0	0
hsa-mir-642b	1	0	0	1	1	0	0	0	0	0	0	0	0	0	0	0	0	0	0	0	2	0	0	0	0	2	0	0	0	0	0	0	0	0	0	0	0	0	0	0	0	0	0	1	0	0	0	0	0
hsa-mir-219b	0	0	2	0	0	0	0	0	3	0	4	2	0	1	1	2	0	0	7	0	1	0	0	4	0	2	1	3	1	0	3	1	0	1	4	1	6	2	0	2	1	2	1	1	0	3	4	2	1
hsa-mir-1911	0	0	0	0	0	0	0	0	0	0	0	0	0	0	0	0	0	0	0	0	0	0	0	2	0	0	0	0	0	0	0	0	87	0	0	0	0	0	0	0	1	0	0	0	0	0	0	0	0
hsa-mir-452	4	10	6	8	3	6	1	2	948	101	593	951	338	269	93	390	147	124	754	21	319	1950	407	511	47	846	138	1900	820	201	132	62	1086	170	710	266	648	239	38	254	942	138	123	270	82	40	2517	433	97
hsa-mir-3667	0	0	0	0	0	0	1	0	0	0	0	2	1	0	0	1	0	1	0	0	0	2	0	4	0	1	1	0	0	0	0	0	2	0	0	0	0	0	0	0	1	2	0	0	0	0	0	2	0
hsa-mir-4778	0	0	0	0	0	0	0	0	0	0	0	0	0	0	0	0	0	0	0	0	0	0	0	0	0	0	0	0	0	0	0	0	0	0	0	0	0	0	0	0	0	0	0	0	0	0	0	0	0
hsa-mir-4308	0	0	0	0	0	0	0	0	0	0	0	0	0	0	0	0	0	0	0	0	0	0	0	0	0	0	0	0	0	0	0	0	0	0	0	0	0	0	0	0	0	0	0	0	0	0	0	0	0
hsa-mir-24-1	189	241	223	186	132	457	142	411	10797	2538	11510	4171	3329	3808	2028	3843	1225	1228	5743	1106	2125	6278	2568	4247	1089	3509	2227	10829	7452	1225	1997	740	10141	2712	4004	3196	6657	1821	924	6298	5387	743	1368	2157	2689	2819	15281	3177	3062
hsa-mir-6089-2	0	0	0	0	0	0	0	0	0	0	0	0	0	0	0	0	0	0	0	0	0	0	0	0	0	0	0	0	0	0	0	0	0	0	0	0	0	0	0	0	0	0	0	0	0	0	0	0	0
hsa-mir-922	0	0	0	0	0	0	0	0	0	0	0	0	0	0	0	0	0	0	0	0	0	0	0	0	0	0	0	0	0	0	0	0	0	0	0	0	0	0	0	0	0	0	0	0	0	0	0	0	0
hsa-let-7b	69200	110942	113886	120628	80121	92264	80270	58678	65431	29068	56618	15961	23842	23814	16587	9672	10461	26980	60790	11141	8858	32513	21191	56383	12289	25383	20844	76760	88925	16183	15728	15962	48073	44591	65020	48556	60981	21181	10902	26507	17209	17801	10811	20733	10000	18193	72709	45860	28690
hsa-mir-6861	0	0	0	0	0	0	0	0	1	0	0	0	0	0	0	0	0	0	0	0	0	0	0	0	0	0	0	0	0	0	0	0	0	0	0	0	0	0	0	0	0	0	0	0	0	0	0	0	0
hsa-mir-4530	0	0	1	0	0	0	0	0	1	0	0	0	0	0	0	0	0	0	0	0	0	0	0	0	0	0	0	0	0	0	0	0	2	0	0	0	0	0	0	0	0	0	0	0	0	0	0	0	0
hsa-mir-7154	0	0	0	0	0	0	0	0	0	0	0	0	0	0	0	0	0	0	0	0	0	0	0	0	0	0	0	0	0	0	0	0	0	0	0	0	0	0	0	0	0	0	0	0	0	0	0	0	0
hsa-mir-4652	0	0	0	0	0	1	0	3	8	1	3	6	3	1	0	9	3	0	1	3	4	1	0	6	0	24	9	0	5	0	0	0	9	0	7	0	5	0	2	2	3	15	0	0	0	12	0	11	0
hsa-mir-217	1	0	9	1	11	0	1	0	557	22	323	219	102	88	26	39	24	40	160	1	17	50	79	749	11	623	178	751	256	98	38	13	145	240	1118	297	185	79	12	134	125	33	71	18	22	15	274	151	22
hsa-mir-3925	0	0	0	0	0	0	0	0	0	0	0	0	0	0	0	0	0	0	0	1	0	0	0	0	0	0	0	0	0	0	2	0	0	0	0	0	0	1	0	0	0	0	0	0	0	0	0	0	0
hsa-mir-4287	0	0	0	0	0	0	0	0	0	0	0	0	0	0	0	0	0	0	0	0	0	0	0	0	0	0	0	0	0	0	0	0	0	0	0	0	0	0	0	0	0	0	0	0	0	0	0	0	0
hsa-let-7a-3	14272	17938	15916	16503	15586	21015	7731	16204	68738	5287	56609	14226	15778	20453	5126	24375	3254	11103	75481	2850	4869	28733	9153	37779	3493	18993	12135	61668	107079	9043	7410	4665	46866	22715	44459	48331	36931	11940	2705	17430	19182	10365	5829	9000	7360	6235	138986	37549	29706
hsa-mir-1275	1	1	3	1	2	4	0	2	38	2	0	0	3	17	5	4	1	0	3	0	0	15	8	0	0	0	0	2	6	0	1	0	6	0	4	0	4	0	0	0	7	0	2	0	0	0	6	0	0
hsa-mir-4804	0	0	0	0	0	0	0	0	1	0	0	1	0	0	0	0	0	0	0	1	1	0	0	0	0	0	0	0	0	0	0	0	2	0	0	0	0	0	0	1	1	0	0	0	0	0	1	0	0
hsa-mir-4668	0	0	0	0	0	0	0	0	7	2	5	4	2	5	5	6	6	6	22	0	7	8	12	20	11	3	8	23	9	6	4	10	11	2	6	4	5	6	2	1	5	8	4	20	1	34	4	11	4
hsa-mir-3161	0	2	0	1	1	0	0	0	0	0	0	14	0	0	0	0	0	1	13	0	0	0	4	4	3	0	0	7	0	0	0	0	14	0	0	3	0	0	0	1	1	0	0	5	0	0	0	0	6
hsa-mir-6081	0	0	0	0	0	0	0	0	0	0	0	0	0	0	0	0	0	0	0	0	0	0	0	0	0	0	0	0	0	0	0	0	0	0	0	0	0	0	0	0	0	0	0	0	0	0	0	0	0
hsa-mir-208a	0	0	0	0	0	0	0	0	0	0	0	0	0	0	0	0	0	0	0	0	0	0	0	0	0	0	0	0	0	0	0	0	0	0	0	0	0	0	0	0	0	0	0	0	0	0	0	0	0
hsa-mir-4456	0	0	0	0	0	0	0	0	0	0	0	0	0	0	0	0	0	0	0	0	0	0	0	0	0	0	0	0	0	0	0	0	0	0	0	0	0	0	0	0	0	0	0	0	0	0	0	0	0
hsa-mir-6764	0	1	0	0	0	1	0	1	1	1	0	0	0	0	0	1	1	0	0	0	0	0	0	3	0	0	0	0	1	0	0	0	1	0	2	1	1	0	0	0	0	0	0	0	0	1	2	1	0
hsa-mir-3180-2	0	0	0	0	0	0	0	0	0	0	0	0	0	0	0	0	0	0	0	0	0	0	0	0	0	0	0	0	0	0	0	0	0	0	0	0	0	0	0	0	0	0	0	0	0	0	0	0	0
hsa-mir-6893	0	0	0	0	0	0	0	0	0	0	0	0	0	0	0	0	0	0	0	0	0	0	0	0	0	0	0	0	0	0	0	0	0	0	0	0	0	0	0	0	0	0	0	0	0	0	0	0	0
hsa-mir-345	14	65	28	12	8	72	10	23	152	34	25	122	26	40	40	90	97	31	154	31	33	119	26	173	31	98	70	259	74	13	52	33	178	108	86	51	71	16	37	32	39	30	163	98	50	110	92	55	32
hsa-mir-579	2	0	1	3	0	5	1	0	9	2	0	2	3	1	1	0	0	3	3	2	10	5	1	6	0	8	2	6	1	1	0	2	3	6	5	0	2	1	1	1	1	0	0	3	1	7	5	4	2
hsa-mir-6825	0	0	0	0	0	2	1	0	0	0	1	0	0	0	0	0	0	0	2	0	0	0	0	0	0	0	0	0	0	0	0	0	0	0	0	0	1	0	0	0	1	0	0	0	0	0	0	0	0
hsa-mir-6818	0	0	0	0	0	0	0	2	0	0	0	1	0	0	1	0	1	1	2	0	0	0	0	0	0	0	0	0	0	0	0	0	0	0	0	1	0	0	0	1	1	0	0	1	0	0	0	0	0
hsa-mir-1296	31	47	48	32	15	120	22	111	41	9	32	55	10	13	6	10	27	7	42	8	17	94	10	101	0	72	19	75	26	2	7	2	30	32	37	14	16	9	4	13	5	3	15	8	28	20	39	36	1
hsa-mir-4328	0	0	0	0	0	0	0	0	0	0	0	0	0	0	0	0	0	0	0	0	0	0	0	0	0	0	0	0	0	0	0	0	0	0	0	0	0	0	0	0	0	0	0	0	0	0	0	0	0
hsa-mir-6812	0	1	0	1	3	3	1	3	1	0	0	0	0	0	0	0	0	0	1	0	0	1	0	0	0	0	0	0	0	0	0	0	1	0	0	0	0	0	0	0	0	0	0	0	0	0	0	0	0
hsa-mir-518a-1	0	0	0	0	0	0	0	0	0	0	0	0	0	0	0	0	0	0	1	0	0	2	0	2	0	2	0	0	0	0	0	0	0	0	3	0	0	0	0	0	0	0	0	0	2	0	1	0	0
hsa-mir-1226	9	8	8	26	11	25	11	18	14	3	2	4	2	3	1	1	13	3	10	2	8	4	1	7	1	4	9	12	3	0	9	3	3	7	2	1	2	2	0	7	11	0	1	4	2	2	24	3	3
hsa-mir-3943	0	0	0	0	0	0	0	0	1	0	0	0	0	0	0	1	0	0	0	0	0	0	0	1	0	0	0	5	3	0	0	0	0	1	0	0	1	0	0	5	1	1	1	0	0	0	1	0	0
hsa-mir-548l	0	0	0	0	0	0	0	0	0	0	1	1	0	0	0	0	1	0	1	0	0	0	1	1	0	1	0	0	0	1	0	0	0	0	1	0	0	0	0	0	0	0	0	0	2	0	0	0	0
hsa-mir-5590	0	0	0	0	0	0	0	0	0	0	0	0	0	0	0	0	0	0	0	0	0	0	0	0	0	0	0	0	0	0	0	0	0	0	0	0	0	0	0	0	0	0	0	0	0	0	0	0	0
hsa-mir-520e	0	0	0	0	0	0	0	0	1	0	0	0	0	0	0	0	0	0	0	0	0	0	0	0	0	0	0	0	0	0	0	0	0	0	0	0	0	0	0	0	0	0	0	0	1	0	0	0	0
hsa-mir-1243	0	0	0	0	0	0	0	0	2	0	2	0	0	0	0	0	0	0	0	0	1	0	0	0	0	0	0	1	1	0	0	0	0	0	0	0	0	0	0	0	0	0	1	0	0	0	0	0	0
hsa-mir-105-2	5	2	6	2	6	2	3	4	0	12	2	262	1	0	0	0	0	0	0	0	0	0	5	1	0	1	2	1	2	0	0	0	295	0	5	1	0	4	0	110	0	0	0	2	1	0	5	0	0
hsa-mir-544a	0	0	0	0	0	0	0	0	1	0	0	0	0	0	0	0	0	0	0	0	0	0	0	4	0	1	0	0	0	0	0	0	0	0	1	0	0	0	0	0	0	0	0	0	1	0	0	2	0
hsa-mir-483	18	10	9	31	10	48	18	19	20	3	12	3	1	3	2	8	1525	2	22	0	3	6	22	32	5	2	5	24	15	1	1645	2	10	6	23	5	4	663	5	1422	28	2	1	532	4	5	12	2	1
hsa-mir-196a-1	32	53	66	53	21	28	21	32	995	61	241	448	283	363	143	726	211	404	1054	219	298	291	57	73	294	1417	418	2476	650	249	381	226	1228	15	373	125	716	861	67	173	246	163	210	277	168	241	1488	434	260
hsa-mir-3190	0	0	0	0	0	1	0	2	0	1	0	0	0	0	0	1	0	0	0	0	0	0	0	0	0	1	0	1	0	0	1	0	1	0	1	1	0	0	0	0	0	0	0	0	0	0	1	0	0
hsa-mir-320b-2	10	20	16	14	10	22	4	6	178	6	24	32	10	100	6	34	4	12	18	8	14	84	30	32	0	86	72	32	20	18	20	1	54	30	24	16	44	12	2	10	24	8	44	4	28	28	102	40	14
hsa-mir-3921	0	0	0	0	0	0	0	0	0	0	0	0	0	0	0	0	0	0	0	0	0	0	0	0	0	0	0	0	0	0	0	0	0	0	0	0	0	0	0	0	0	0	0	0	0	0	1	0	0
hsa-mir-4509-3	0	0	0	0	0	0	0	0	0	0	0	0	0	0	0	0	0	0	0	0	0	0	0	0	0	0	0	0	0	0	0	0	0	0	0	0	0	0	0	0	0	0	0	0	0	0	0	0	0
hsa-mir-5682	0	0	0	0	0	0	0	0	0	0	0	0	0	0	0	0	0	0	0	0	0	0	0	0	0	0	0	0	0	0	0	0	0	0	0	1	0	0	0	0	0	0	0	0	0	0	1	0	0
hsa-mir-1539	0	2	0	0	1	0	0	1	0	0	0	0	0	0	0	0	1	0	0	0	1	0	0	0	0	0	0	0	0	0	0	0	0	0	0	0	0	0	0	0	1	0	0	0	0	0	0	0	0
hsa-mir-299	1	8	6	2	3	17	3	10	40	3	73	13	8	9	8	21	7	6	11	0	7	25	4	41	2	11	6	77	49	4	12	3	41	13	24	27	43	3	3	17	15	2	3	7	15	10	26	6	4
hsa-mir-610	0	0	0	0	0	0	0	0	0	0	0	0	0	0	0	0	0	0	0	0	0	0	0	0	0	0	0	0	0	0	0	0	0	0	0	0	0	0	0	0	0	0	0	0	0	0	0	0	0
hsa-mir-376b	0	0	0	2	0	0	0	0	25	8	38	17	13	9	5	17	4	11	3	0	5	11	12	96	2	20	7	52	5	5	6	0	32	5	10	17	12	8	2	1	9	2	11	4	14	4	11	6	6
hsa-mir-212	2	6	6	7	5	9	7	3	86	7	96	14	20	16	17	19	1	9	12	11	4	39	5	49	1	7	11	94	78	16	13	9	51	24	31	24	30	4	14	21	37	6	5	7	21	29	84	23	25
hsa-mir-4281	0	0	0	0	0	0	0	0	0	0	0	0	0	0	0	0	0	0	0	0	0	0	0	0	0	0	0	0	0	0	0	0	0	0	0	0	0	0	0	0	0	0	0	0	0	0	0	0	0
hsa-mir-4686	0	0	0	0	0	0	0	0	0	0	0	0	0	0	0	0	0	0	0	0	0	0	0	0	0	0	0	0	0	0	0	0	0	0	0	0	0	0	0	0	0	0	0	0	0	0	0	0	0
hsa-mir-593	0	0	0	0	0	0	0	0	0	0	0	0	0	0	0	0	0	0	0	0	0	0	0	0	0	0	0	0	0	0	0	0	0	0	0	0	0	0	0	0	0	0	0	0	0	0	0	0	0
hsa-mir-4435-2	0	0	0	0	0	0	0	0	0	0	0	0	0	0	0	0	0	0	0	0	0	0	0	0	0	0	0	0	0	0	0	1	1	0	0	0	0	0	0	0	0	1	0	0	0	0	0	0	0
hsa-mir-4476	0	0	0	0	0	0	0	0	0	0	0	0	0	0	0	0	0	0	0	0	0	0	0	0	0	0	0	0	0	0	0	0	0	0	0	0	0	0	0	0	0	0	0	0	0	0	0	0	0
hsa-mir-4278	0	0	0	0	0	0	0	0	0	0	0	0	0	0	0	0	0	0	0	0	0	0	0	0	0	0	0	0	0	0	0	0	0	0	0	0	0	0	0	0	0	0	0	0	0	0	0	0	0
hsa-mir-891a	4	4	1	4	1	9	7	9	2	6	7	2	0	1	1	1	1	0	0	1	1	8	2	13	0	0	4	0	8	0	1	0	3	0	0	0	1	0	0	1	2	45	10	6	8	6	24	0	0
hsa-mir-1-1	0	0	0	1	0	1	0	3	93	94	1360	71	75	65	18	23	10	6	68	13	3	20	63	39	10	98	5	144	1932	64	20	8	100	57	478	215	11	16	25	55	115	15	10	26	16	7	1229	40	1
hsa-mir-1257	0	0	0	0	0	0	0	0	0	0	0	0	0	0	0	0	0	0	0	1	0	0	0	0	0	1	0	0	2	0	0	0	1	0	0	0	0	0	0	0	0	0	1	1	2	0	5	0	0
hsa-mir-367	0	0	0	0	0	0	0	0	0	0	0	0	0	0	0	0	0	0	0	0	0	0	0	0	0	0	0	0	0	0	0	0	0	0	0	0	0	0	0	0	0	0	0	0	0	0	0	0	0
hsa-mir-1302-4	0	0	0	0	0	0	0	0	0	0	0	0	0	0	0	0	0	0	0	0	0	0	0	0	0	0	0	0	0	0	0	0	0	0	0	0	0	0	0	0	0	0	0	0	0	0	0	0	0
hsa-mir-4748	0	0	0	1	0	0	0	0	0	0	0	1	0	0	0	0	0	0	0	0	0	0	0	0	0	0	0	0	0	0	0	1	0	0	0	0	0	0	0	0	0	0	0	0	0	0	0	0	0
hsa-mir-5587	0	0	0	0	0	0	0	0	0	0	0	0	1	0	0	0	0	0	0	0	0	0	0	0	0	0	0	0	0	0	0	0	0	0	0	0	0	0	0	0	0	0	0	0	0	0	1	0	0
hsa-mir-3683	0	0	0	0	0	0	0	0	0	0	0	0	0	0	0	0	0	0	0	0	0	0	0	0	0	0	0	0	0	0	0	0	0	0	0	0	0	0	0	0	0	0	0	0	0	0	0	0	0
hsa-mir-6870	0	0	0	0	0	1	1	0	2	0	0	0	0	0	0	0	0	0	1	0	1	1	0	0	0	0	0	0	0	0	0	1	1	0	0	0	0	0	0	2	0	0	0	0	1	0	0	0	0
hsa-mir-4251	0	0	0	0	0	0	0	0	0	0	0	0	0	0	0	0	0	0	0	0	0	0	0	0	0	0	0	0	0	0	0	0	0	0	0	0	0	0	0	0	0	0	0	0	0	0	0	0	0
hsa-mir-497	33	16	19	19	20	36	11	13	93	44	135	65	67	64	17	20	26	26	71	10	8	52	35	263	7	74	7	121	134	7	19	3	92	33	220	91	37	19	28	21	31	11	21	36	34	38	84	96	18
hsa-mir-6737	0	0	0	0	0	0	0	1	2	0	4	0	0	0	0	0	0	1	0	1	0	0	0	1	0	0	1	0	0	0	0	0	0	0	0	1	1	0	0	0	0	0	0	0	1	0	1	0	0
hsa-mir-523	0	0	0	0	0	0	0	0	0	0	0	0	0	0	0	0	0	0	1	0	0	0	0	0	0	0	0	0	0	0	0	0	0	0	0	0	0	0	0	0	0	0	0	0	0	0	0	1	0
hsa-mir-5680	0	0	0	0	0	0	0	0	0	0	3	0	0	0	0	0	2	0	1	0	0	0	0	0	0	0	0	1	1	0	0	2	0	1	0	0	1	0	0	0	0	0	0	0	0	0	4	1	0
hsa-mir-1471	0	0	0	0	0	0	0	0	0	0	0	0	0	0	0	0	0	0	0	0	0	0	0	0	0	0	0	0	0	0	0	0	0	0	0	0	0	0	0	0	0	0	0	0	0	0	0	0	0
hsa-mir-8071-1	0	0	0	0	0	0	0	0	0	0	0	0	0	0	0	0	0	0	0	0	0	0	0	0	0	0	0	0	0	0	0	0	0	0	0	0	0	0	0	0	0	0	0	0	0	0	0	0	0
hsa-mir-543	3	3	2	4	3	0	1	4	8	3	15	3	6	1	2	5	6	4	1	0	6	7	1	11	2	5	5	18	15	3	1	1	15	3	3	9	7	4	4	6	7	0	5	3	4	4	13	12	4
hsa-mir-3918	0	0	0	0	0	0	0	0	1	1	0	2	0	0	0	0	0	0	1	2	0	1	0	0	0	0	0	1	5	0	0	0	2	0	0	0	0	0	0	0	0	0	0	0	0	0	1	0	0
hsa-mir-4659a	0	0	0	0	0	2	0	0	0	0	0	1	0	1	1	0	0	0	0	0	0	1	0	0	0	1	1	2	0	0	0	1	0	0	0	0	1	0	0	0	0	0	0	0	0	0	0	0	0
hsa-mir-6770-1	0	0	0	0	0	0	0	0	0	0	0	0	0	0	0	0	0	0	0	0	0	0	0	0	0	0	0	0	0	0	0	0	0	0	0	0	0	0	0	0	0	0	0	0	0	0	0	0	0
hsa-mir-7114	1	0	0	1	0	1	0	3	0	0	2	0	0	1	0	1	1	1	1	1	0	0	2	1	0	0	0	0	1	0	1	0	1	0	2	0	0	1	0	0	0	0	0	0	0	1	0	0	0
hsa-mir-548u	0	0	0	0	0	0	0	0	0	0	0	0	0	0	0	0	0	0	0	0	0	0	0	0	0	0	1	0	0	0	0	0	0	0	0	0	0	0	0	0	0	1	0	0	0	0	0	0	0
hsa-mir-7855	0	0	0	0	0	0	0	0	0	0	0	0	0	0	0	0	0	0	0	0	0	0	0	0	0	0	0	0	0	0	0	0	0	0	0	0	0	0	0	0	0	0	0	0	0	0	0	0	0
hsa-mir-762	0	0	0	0	0	0	0	0	0	0	0	0	0	0	0	0	0	0	0	0	0	0	0	0	0	0	0	0	0	0	0	0	0	0	0	0	0	0	0	0	0	0	0	0	0	0	0	0	0
hsa-mir-548ag-1	0	0	0	0	0	0	0	0	0	1	0	0	0	0	0	0	0	0	0	0	0	0	0	0	0	0	0	0	0	0	0	0	0	0	0	0	0	0	0	0	0	0	0	0	0	0	0	0	0
hsa-mir-548i-4	0	0	0	0	0	0	0	0	0	0	0	0	0	0	0	0	0	0	0	0	0	0	0	0	0	0	0	0	0	0	0	0	0	0	0	0	0	0	0	0	0	0	0	0	0	0	0	0	0
hsa-mir-3130-2	8	15	5	7	8	22	5	12	33	22	4	3	12	14	10	4	10	20	11	29	25	31	20	8	4	5	15	6	2	6	2	1	55	11	4	16	22	7	10	3	3	7	6	10	2	5	3	8	13
hsa-mir-4754	0	3	6	9	2	0	1	1	0	0	0	0	0	0	0	0	0	0	0	0	0	0	0	0	0	0	1	2	1	0	1	0	1	0	1	1	2	0	0	1	0	2	0	0	0	0	0	1	0
hsa-mir-8088	0	0	0	0	0	0	0	0	0	0	0	0	0	0	0	0	0	0	0	0	0	0	0	0	0	0	0	0	0	0	0	0	0	0	0	0	0	0	0	0	0	0	0	0	0	0	0	0	0
hsa-mir-374b	2	11	3	2	3	8	3	9	795	77	2215	564	401	489	132	556	432	516	646	70	139	1047	304	488	40	617	207	1251	1005	207	92	37	1519	81	1399	210	362	274	24	139	203	164	670	243	138	398	2416	409	131
hsa-mir-518c	0	0	0	0	0	0	0	0	0	0	0	0	0	1	0	1	0	0	8	0	0	0	0	0	0	2	2	2	0	0	0	0	0	1	17	0	0	0	0	0	0	0	0	0	15	0	0	10	0
hsa-mir-374a	6	3	6	9	6	0	11	2	4691	487	13821	7424	4618	2791	632	4017	1036	2217	8563	116	1417	9928	1935	3876	291	6347	1567	14225	5488	2323	758	762	9571	1127	9143	1473	4452	1982	549	1112	11953	1362	1693	1152	261	2026	17547	6909	5479
hsa-mir-5571	0	7	1	0	0	0	0	0	0	0	3	5	2	0	2	0	0	1	0	0	0	0	0	0	0	0	0	0	1	0	0	0	2	0	1	0	3	0	0	2	0	0	0	1	0	1	1	4	3
hsa-mir-4522	1	1	0	0	0	4	0	0	2	0	0	0	0	1	1	0	1	0	1	0	0	4	1	1	2	1	0	0	2	0	2	1	0	2	0	1	1	0	1	1	2	0	0	9	0	1	5	0	0
hsa-mir-4436b-2	0	0	0	0	0	7	0	0	1	0	0	0	0	0	0	0	0	0	0	0	1	0	0	0	0	0	0	0	0	0	0	0	0	0	0	0	0	0	0	0	0	0	0	0	0	0	0	0	0
hsa-mir-500a	1226	2128	1534	1416	1022	676	466	702	3640	302	1648	8125	1312	1133	314	3169	1368	842	8148	339	3144	5744	756	3584	594	6368	1388	4616	4066	1202	802	628	7160	1980	5344	748	1856	1754	246	1796	2878	580	2028	1368	578	2979	7796	5276	1124
hsa-mir-6773	0	0	0	0	0	0	0	0	1	0	0	0	0	0	0	0	0	0	1	0	1	0	1	0	0	0	0	1	1	0	0	0	0	0	0	0	0	2	0	2	0	0	0	0	0	0	1	0	0
hsa-mir-25	4393	5780	5827	4887	3151	3822	2500	3139	52262	5142	37728	79244	25249	23891	4955	40940	16996	18910	47199	8002	42287	106294	11801	34453	2682	55988	29088	88448	62046	10322	13651	8266	52397	32719	83255	24632	33346	10479	6962	23980	31299	15192	20751	21440	11387	25882	91373	63461	46206
hsa-mir-6508	0	0	1	0	0	0	0	0	0	0	0	1	0	0	0	0	1	1	0	1	0	0	0	0	0	0	0	0	2	0	1	0	0	0	0	0	0	0	0	0	1	0	0	0	0	0	0	1	0
hsa-mir-4464	0	0	0	0	0	0	0	0	0	0	0	0	0	0	0	0	0	0	0	0	0	0	0	1	0	0	0	0	0	0	0	0	0	0	0	0	0	0	0	0	0	0	0	0	0	0	0	1	0
hsa-mir-154	8	6	16	4	3	4	3	1	46	13	38	7	9	7	41	8	29	17	15	5	11	24	6	156	5	26	13	66	30	25	27	7	29	28	54	24	35	20	14	15	27	7	15	49	13	20	28	10	6
hsa-mir-4307	0	0	0	0	0	0	0	0	0	0	0	0	0	0	0	0	0	0	0	0	0	0	0	0	0	0	0	0	0	0	0	0	0	0	0	0	0	0	0	0	0	0	0	0	0	0	0	0	0
hsa-mir-552	11	5	11	5	5	10	1	5	3500	351	41	2162	443	1794	244	586	268	4	3259	75	108	3472	11	10	191	1624	53	1149	548	390	305	13	1956	797	3125	18	1021	303	131	306	1313	200	477	474	45	28	6966	346	38
hsa-mir-3165	0	0	0	0	0	0	0	0	0	0	0	0	0	0	0	0	0	0	0	1	0	0	0	0	0	0	0	0	0	0	0	0	0	0	0	0	0	0	0	0	0	0	0	0	0	0	0	0	0
hsa-mir-548ak	0	0	0	0	0	0	0	0	0	0	0	0	0	0	0	0	0	0	0	0	0	0	0	0	0	0	0	0	0	0	0	0	0	0	0	0	0	0	0	0	0	0	0	0	0	0	0	0	0
hsa-mir-5704	0	0	0	0	0	0	0	0	0	0	0	0	0	0	0	0	0	0	0	0	0	0	0	0	0	0	0	0	0	0	0	0	0	0	0	0	0	0	0	0	0	0	0	0	0	0	0	0	0
hsa-mir-124-1	0	0	0	0	0	0	0	0	1	0	3	0	0	0	0	0	0	0	0	0	0	0	0	0	0	0	0	0	1	0	2	0	0	0	0	0	0	0	0	0	0	0	0	0	0	0	2	0	0
hsa-mir-759	0	0	0	0	0	0	0	0	0	0	0	0	0	0	0	0	0	0	0	0	0	0	0	0	0	0	0	0	0	0	0	0	0	0	0	0	0	0	0	0	0	0	0	0	0	0	0	0	0
hsa-mir-6805	0	0	0	2	1	0	0	0	2	1	0	0	0	0	0	0	0	0	1	1	5	0	0	1	0	0	0	2	1	0	0	1	1	1	2	1	0	0	0	0	1	0	0	0	0	0	2	2	1
hsa-mir-1247	659	194	222	426	80	171	130	453	1865	151	1629	17	170	38	73	307	292	1025	287	687	14	3367	2360	84	75	46	140	4815	5606	327	299	148	8645	117	183	38	2426	1752	38	1748	1637	115	437	1650	139	18	11340	134	17
hsa-mir-1273f	0	0	0	0	0	0	0	0	0	0	0	0	0	0	0	0	0	0	0	0	0	0	0	0	0	0	0	0	0	0	0	0	0	0	0	0	0	0	0	0	0	0	0	0	0	0	0	0	0
hsa-mir-320c-1	1	7	3	7	1	1	1	2	15	1	2	2	2	4	0	2	1	0	2	0	0	7	0	1	0	7	1	4	3	0	1	0	0	5	6	1	7	0	0	1	4	0	0	0	1	1	3	4	2
hsa-mir-519e	0	0	0	0	0	0	0	0	0	0	0	0	0	0	0	0	0	0	1	0	0	0	0	0	0	1	0	0	0	0	0	0	0	0	0	0	0	0	0	0	0	0	0	0	0	0	0	0	0
hsa-mir-3665	0	0	0	0	0	0	0	0	0	0	0	0	0	0	0	0	0	0	0	0	0	0	0	0	0	0	0	0	0	0	0	0	0	0	0	0	0	0	0	0	0	0	0	0	0	0	0	0	0
hsa-mir-3611	0	0	0	0	0	0	0	0	0	0	0	1	0	0	0	0	0	1	1	0	0	0	0	1	0	1	0	1	0	0	0	0	0	0	0	0	1	1	0	0	0	1	1	2	0	0	1	0	0
hsa-mir-548g	0	0	0	0	0	0	0	0	0	0	0	0	0	0	0	0	0	0	0	0	0	0	0	0	0	0	0	0	0	0	0	0	0	0	0	0	0	0	0	0	0	0	0	0	0	0	0	0	0
hsa-mir-222	80	119	98	98	62	90	39	37	721	162	205	548	326	158	186	300	172	574	729	312	133	609	326	557	90	463	302	502	375	150	192	162	768	212	259	310	503	190	177	162	71	127	251	208	367	204	550	437	1040
hsa-mir-4449	5	3	5	4	1	9	2	11	8	1	0	4	1	21	4	30	9	1	2	5	9	29	0	3	1	5	3	14	12	2	4	1	9	1	5	2	5	2	1	11	2	0	1	4	30	2	7	2	1
hsa-mir-4461	0	0	0	4	0	1	0	3	12	11	3	10	27	31	1	12	1	0	0	0	3	14	1	4	1	8	6	42	3	5	1	0	7	1	1	7	1	0	0	3	1	0	0	2	0	0	4	3	2
hsa-mir-6849	0	0	0	0	0	0	0	0	0	0	0	0	0	0	0	0	0	0	1	0	1	0	0	1	0	1	0	0	0	0	0	0	0	0	0	0	0	0	0	0	0	0	0	0	0	0	0	0	0
hsa-mir-6500	0	0	0	0	0	0	0	0	0	0	0	0	0	0	0	0	0	0	0	0	0	0	0	0	0	0	0	0	1	0	0	0	0	0	0	0	0	0	0	0	0	0	0	0	0	0	0	0	0
hsa-mir-548aq	0	0	0	0	0	0	0	0	0	0	0	1	0	0	0	0	0	0	0	0	0	0	0	0	0	0	0	0	0	0	1	0	0	0	0	0	0	0	0	0	0	0	1	0	0	1	0	0	0
hsa-mir-6719	0	0	0	0	0	0	0	0	0	0	0	0	0	0	0	0	0	0	0	0	0	0	0	0	0	0	0	0	0	0	0	0	0	0	0	0	0	0	0	0	0	0	0	0	0	0	0	0	0
hsa-mir-8066	0	0	0	0	0	0	0	0	0	0	0	0	0	0	0	0	0	0	0	0	1	0	0	0	0	0	0	0	0	0	0	0	0	0	0	0	0	0	0	0	0	0	0	0	0	0	0	0	0
hsa-mir-1306	81	95	64	102	70	160	105	193	61	10	18	29	7	28	9	22	23	8	78	19	13	71	21	36	8	22	15	70	45	7	16	10	96	11	25	18	27	16	14	19	41	9	11	10	13	34	66	23	13
hsa-mir-873	0	0	0	0	0	0	0	0	0	3	4	2	0	0	2	0	0	0	0	0	0	0	0	1	0	0	0	0	1	1	0	0	0	0	0	0	1	2	1	0	0	0	0	0	0	4	2	0	1
hsa-mir-3689d-2	0	0	0	0	0	0	0	0	0	0	0	0	0	0	0	0	0	0	0	0	0	0	0	0	0	0	0	0	0	0	0	0	0	0	0	0	0	0	0	0	0	0	0	0	0	0	0	0	0
hsa-mir-580	0	0	0	0	0	0	0	0	4	1	2	3	4	2	0	1	0	1	6	0	4	4	1	1	0	6	3	9	3	1	2	2	5	4	1	4	4	1	0	0	2	0	1	0	0	0	3	2	1
hsa-mir-202	0	0	0	1	0	0	0	0	3	3	6	2	8	1	1	0	1	0	2	0	0	0	1	4	0	2	1	3	3	0	0	0	3	0	6	3	0	1	2	0	0	0	0	1	1	0	0	3	0
hsa-mir-138-2	0	4	0	2	0	1	0	0	2	1	9	1	4	2	3	0	1	1	0	0	2	1	0	2	0	1	0	3	6	1	0	0	6	0	7	0	2	0	0	0	0	0	3	1	1	0	3	8	0
hsa-mir-1233-2	0	0	0	0	0	0	0	0	0	0	0	0	0	0	0	0	0	0	0	0	0	0	0	0	0	0	0	0	0	0	0	0	0	0	0	0	0	0	0	0	0	0	0	0	0	0	0	0	0
hsa-mir-598	0	2	3	1	1	8	0	0	124	6	206	28	70	4	14	20	7	41	35	20	6	99	22	114	7	29	8	129	179	7	22	2	180	26	61	106	49	43	20	12	125	36	11	51	51	23	123	164	23
hsa-mir-3607	40	18	41	31	10	111	8	222	2056	613	9	86	7	207	237	452	247	273	398	375	173	695	277	147	189	263	75	915	341	154	458	75	391	57	249	71	679	155	310	10	877	178	267	612	86	303	343	136	29
hsa-mir-7977	0	0	0	0	0	0	0	0	0	0	0	0	0	0	0	0	0	0	0	0	0	0	0	0	0	0	0	0	0	0	0	0	0	0	0	0	0	0	0	0	0	0	0	0	1	0	0	0	0
hsa-mir-6086	0	0	0	0	0	0	0	0	0	0	0	0	0	0	0	0	0	0	0	0	0	0	0	0	0	0	0	0	0	0	0	0	0	0	0	0	0	0	0	0	0	0	0	0	0	0	0	0	0
hsa-mir-133b	16	14	4	22	20	158	18	130	56	98	1336	16	48	18	8	2	4	4	0	34	2	14	36	8	4	24	6	34	516	2	8	0	14	32	100	88	0	2	14	46	46	2	0	14	26	0	448	6	0
hsa-mir-601	0	0	0	0	0	0	0	0	0	0	0	0	0	0	0	0	0	0	0	0	0	0	0	0	0	0	0	0	0	0	0	0	0	0	0	0	0	0	0	0	0	0	0	0	0	0	0	0	0
hsa-mir-4484	0	0	0	0	0	0	0	0	7	0	0	2	0	0	1	0	0	1	0	1	0	3	0	0	0	0	0	3	2	1	1	0	1	0	0	3	0	1	2	0	1	0	1	2	1	3	0	2	3
hsa-mir-6083	0	0	0	0	0	0	0	0	0	0	0	0	0	0	0	0	0	0	0	0	0	0	0	0	0	0	0	0	0	0	0	0	0	0	0	0	0	0	0	0	0	0	0	0	0	0	0	0	0
hsa-mir-8052	0	0	0	0	0	0	0	0	0	0	0	0	0	0	0	0	0	0	0	0	0	0	0	0	0	0	0	0	0	0	0	0	0	0	0	0	0	0	0	0	0	0	0	0	0	0	0	0	0
hsa-mir-5683	0	0	0	0	0	0	0	0	14	2	237	2	0	1	1	1	1	1	13	0	0	1	0	35	0	5	41	3	247	11	0	1	1	2	5	5	2	0	0	8	1	1	1	2	8	1	14	5	0
hsa-mir-1250	0	0	0	0	0	2	0	0	1	0	0	0	0	0	0	0	0	0	0	0	0	2	0	1	0	0	0	0	3	0	0	0	1	0	1	1	0	0	0	0	0	0	0	0	1	0	0	1	0
hsa-mir-4761	0	0	0	0	0	0	0	0	0	0	0	0	0	0	0	0	0	0	0	0	0	1	0	0	0	0	0	0	0	0	0	0	0	0	0	0	0	0	0	0	0	0	0	0	0	0	0	0	0
hsa-mir-506	0	0	0	0	0	0	0	0	0	0	0	2	0	0	0	2	0	0	0	0	0	1	0	1	0	0	2	0	0	0	2	0	0	0	2	0	2	0	0	0	0	0	0	0	0	0	1	0	0
hsa-mir-7843	0	0	0	0	0	0	0	0	0	0	0	0	0	0	0	0	0	0	0	0	0	0	0	0	0	0	0	0	0	0	0	0	0	0	0	0	0	0	0	0	0	0	0	0	0	0	0	0	0
hsa-mir-128-2	20	56	43	33	38	22	20	31	403	37	158	163	101	92	58	172	81	78	474	67	203	312	85	260	30	207	266	529	426	30	75	39	737	334	259	339	367	57	49	174	235	60	60	108	81	82	741	251	243
hsa-mir-521-2	0	0	0	0	0	0	0	0	0	0	0	0	0	0	0	0	0	0	1	0	0	0	0	0	0	0	0	0	0	0	0	0	0	0	0	0	0	0	0	0	0	0	0	0	0	0	0	0	0
hsa-mir-5685	0	0	0	0	0	0	0	0	0	0	0	0	0	0	0	0	0	0	0	0	0	0	0	0	0	0	0	0	0	0	0	0	0	0	0	0	0	0	0	0	0	0	0	0	0	0	0	0	0
hsa-mir-181b-2	192	330	326	370	229	78	151	78	844	128	389	534	204	291	97	130	50	136	947	68	72	349	133	814	97	279	489	1089	663	92	121	47	590	263	936	425	528	331	60	545	240	79	150	68	76	138	1094	513	456
hsa-mir-6751	0	0	0	1	0	1	1	2	3	0	1	0	0	0	0	0	0	0	2	0	0	0	0	0	0	0	0	0	0	0	0	0	0	0	1	0	0	0	0	0	0	0	0	0	0	0	1	2	0
hsa-mir-646	0	0	0	0	0	0	0	0	0	0	0	0	0	0	0	0	0	0	0	0	0	0	0	0	0	0	0	0	0	0	0	0	0	0	0	0	0	0	0	0	0	0	0	0	0	0	0	0	0
hsa-mir-5002	0	0	0	1	0	0	0	0	3	0	1	0	0	0	0	0	0	0	0	0	0	0	0	0	0	1	0	0	0	0	0	0	1	0	0	0	0	0	0	0	1	0	0	0	0	0	0	0	0
hsa-mir-609	0	0	0	0	0	0	0	0	0	0	0	0	0	0	0	0	0	0	0	0	0	0	0	0	0	0	0	0	0	0	0	0	0	0	0	0	0	0	0	0	0	0	0	0	0	0	0	0	0
hsa-mir-4799	0	1	0	1	1	2	0	0	0	0	0	0	0	0	0	0	0	0	0	0	0	1	0	0	0	0	0	0	0	0	0	0	0	0	0	1	2	0	0	0	0	0	0	0	0	0	0	0	0
hsa-mir-300	0	0	0	0	0	0	0	0	0	0	0	0	0	0	0	0	0	0	0	0	0	0	0	0	0	0	0	0	0	0	0	0	0	0	0	0	0	0	0	0	0	0	0	0	0	0	0	0	0
hsa-mir-7152	0	0	0	1	0	0	0	0	0	0	0	0	0	0	0	0	0	0	0	0	0	0	0	0	0	0	0	1	0	0	0	0	0	0	0	0	0	0	0	0	0	0	0	0	0	0	0	0	0
hsa-mir-520h	0	0	0	0	0	0	0	0	0	0	0	0	0	0	0	0	0	0	4	0	0	2	0	0	0	0	0	0	0	0	0	0	0	0	4	0	0	0	0	0	0	0	0	0	0	0	0	0	0
hsa-mir-129-1	27	38	27	42	60	90	57	54	13	1	71	4	7	0	2	2	3	15	6	1	0	3	1	2	1	5	2	9	47	1	4	0	6	7	55	9	3	1	0	12	11	8	2	0	3	11	39	5	0
hsa-mir-764	0	0	0	0	0	0	0	0	0	0	0	0	0	0	0	0	0	0	0	0	0	0	0	0	0	0	0	0	0	0	0	0	0	0	0	0	0	0	0	0	0	0	0	0	0	0	0	0	0
hsa-mir-6848	0	0	0	0	0	0	0	0	0	0	0	0	0	0	0	0	0	0	1	0	0	0	0	0	0	0	0	0	0	0	0	0	0	0	0	0	0	0	0	0	0	0	0	0	1	0	0	1	0
hsa-mir-4417	0	0	0	0	0	0	0	0	0	0	0	0	0	0	0	0	0	0	0	0	0	1	0	0	0	0	0	0	0	0	1	0	0	0	0	0	0	0	0	0	0	0	0	0	0	0	0	0	0
hsa-mir-1199	0	0	0	0	0	0	0	0	1	0	0	0	0	0	0	0	0	0	0	0	1	0	0	0	0	0	0	0	0	0	0	0	0	0	0	0	0	0	0	0	0	0	0	0	0	0	0	0	0
hsa-mir-3117	0	0	0	0	0	0	0	0	10	2	2	2	1	1	2	3	1	2	1	0	1	7	0	5	0	5	1	13	4	0	0	1	1	3	7	9	9	0	1	2	0	0	0	0	3	1	2	0	6
hsa-mir-558	0	0	0	0	0	0	0	0	0	0	0	0	0	0	0	1	0	0	0	0	0	0	0	0	0	0	0	0	0	0	0	0	0	0	0	0	0	0	0	0	0	0	0	0	0	0	0	0	0
hsa-mir-6801	0	2	0	0	0	0	0	4	0	0	0	0	0	0	0	0	0	0	0	0	0	0	0	1	0	0	0	0	0	0	0	0	0	0	0	0	0	0	1	1	0	0	0	0	0	0	0	0	0
hsa-mir-6791	0	0	0	0	0	0	1	0	0	0	0	1	0	0	0	0	0	0	0	0	0	0	0	0	1	0	0	0	0	0	0	0	0	0	0	0	0	0	0	0	0	0	0	0	0	0	0	0	0
hsa-mir-6753	0	0	0	0	0	0	1	0	0	0	0	1	1	0	0	0	1	0	0	0	0	0	0	0	0	0	0	0	0	0	0	0	0	0	0	0	0	0	0	0	0	0	0	0	0	0	0	1	0
hsa-mir-548y	0	0	0	0	0	0	0	0	0	0	0	0	0	0	0	0	0	0	0	0	0	0	0	1	0	0	0	0	0	0	0	0	0	0	0	0	0	0	0	0	0	0	0	0	0	0	0	0	0
hsa-mir-5193	1	3	0	0	0	2	2	0	0	0	0	0	0	0	0	0	0	0	1	0	0	1	1	0	0	0	1	1	1	0	0	0	2	0	0	0	0	0	0	0	1	0	0	0	0	0	2	0	0
hsa-mir-575	0	0	0	0	0	0	0	0	0	0	0	0	0	0	0	0	0	0	0	0	0	0	0	0	0	0	0	0	0	0	0	0	0	0	0	0	0	0	0	0	0	0	0	0	0	0	0	0	0
hsa-mir-193b	247	451	266	260	123	206	240	244	174	76	185	417	69	77	39	124	55	150	278	15	29	318	103	375	18	421	123	492	471	37	16	7	223	150	250	112	275	29	13	71	141	34	83	54	125	97	250	170	35
hsa-mir-6795	0	0	0	0	0	0	1	0	0	0	0	0	0	0	0	0	0	0	0	0	0	0	0	0	0	0	0	0	0	0	0	0	0	0	0	0	0	0	0	0	0	0	0	0	0	0	0	0	0
hsa-mir-6862-2	0	0	0	0	0	2	0	0	1	0	0	0	0	0	0	0	0	0	0	0	0	0	0	0	0	0	0	0	0	0	0	0	0	0	0	0	1	0	0	0	0	0	0	0	0	0	0	0	0
hsa-mir-4460	0	0	0	0	0	0	0	0	0	0	0	0	0	0	0	0	0	0	0	0	0	0	0	0	0	0	0	0	0	0	0	0	0	0	0	0	0	0	0	0	0	0	1	0	0	0	0	0	0
hsa-mir-342	222	516	393	229	159	284	127	117	245	60	1284	353	452	132	62	97	626	438	253	43	47	246	81	1964	103	467	126	727	528	123	43	150	366	307	981	295	337	65	31	147	107	276	130	171	387	172	302	1056	339
hsa-mir-339	150	305	170	128	57	282	77	145	277	98	112	367	121	171	84	249	262	77	239	34	51	440	52	633	23	984	81	352	145	14	74	24	611	110	501	109	116	90	64	50	162	28	118	99	238	95	208	301	80
hsa-mir-3194	0	2	0	0	0	1	0	0	1	2	1	3	1	4	0	2	4	1	1	0	0	13	2	2	1	6	0	1	1	0	0	0	4	1	0	0	1	0	0	0	10	1	0	1	0	0	2	2	2
hsa-mir-4420	0	3	0	0	0	0	0	0	0	0	0	0	0	0	0	0	0	0	0	0	0	1	0	0	0	0	0	0	0	0	0	0	0	0	0	0	0	0	0	0	0	0	0	0	0	0	0	0	0
hsa-mir-2355	4	2	3	2	2	5	0	1	115	155	224	378	79	42	86	118	55	62	338	23	29	200	103	346	20	172	160	202	452	65	75	25	388	160	255	84	154	101	51	108	66	38	91	116	62	299	381	116	101
hsa-mir-4436a	0	0	0	0	0	0	0	0	0	0	0	0	0	0	0	0	0	0	0	0	0	0	0	0	0	0	0	0	0	0	0	0	0	0	0	0	0	0	0	0	0	0	0	0	0	0	0	0	0
hsa-mir-6845	1	0	2	0	0	0	0	0	1	0	0	0	0	0	0	0	0	0	0	0	0	0	0	0	0	0	0	0	0	0	0	0	0	0	0	0	0	0	0	1	0	0	0	0	0	0	0	0	0
hsa-mir-6784	1	1	2	2	1	0	0	0	0	0	0	0	0	0	0	0	0	0	3	0	1	0	0	0	0	0	0	0	0	0	0	0	1	0	1	0	1	0	0	0	1	0	0	0	0	0	2	0	0
hsa-mir-650	0	0	0	0	0	0	0	0	0	0	0	0	0	0	0	0	0	0	0	0	0	0	0	0	0	0	0	0	0	0	0	0	0	0	0	0	0	0	0	0	0	0	0	0	0	0	1	0	0
hsa-mir-4321	0	0	0	0	0	0	0	0	0	0	0	0	0	0	0	0	0	0	0	0	0	0	0	0	0	0	0	0	0	0	0	0	0	0	0	0	0	0	0	0	0	0	0	0	0	0	0	0	0
hsa-mir-4470	0	1	0	0	0	0	0	0	1	0	0	0	0	0	0	0	2	0	0	0	0	4	1	1	0	0	1	0	0	0	0	2	0	0	0	0	1	0	0	1	0	0	1	1	0	0	3	1	0
hsa-mir-519b	0	0	0	0	0	0	0	0	0	0	0	0	0	0	0	0	0	0	3	0	0	1	0	0	0	0	0	0	0	0	0	0	0	0	1	0	0	0	0	0	0	0	0	0	2	0	0	2	0
hsa-mir-3621	0	0	0	0	0	0	0	0	0	0	0	0	0	0	0	0	0	0	0	0	0	0	0	0	0	0	0	0	0	0	0	0	0	0	0	0	0	0	0	0	0	0	0	0	0	0	0	0	0
hsa-mir-519a-1	0	0	0	0	0	0	0	0	1	0	0	0	0	0	1	0	0	0	4	0	1	1	0	1	0	1	1	1	1	0	0	0	1	0	12	0	0	0	2	0	0	1	0	0	5	4	0	4	0
hsa-mir-544b	0	0	0	0	0	0	0	0	1	0	0	0	1	0	0	0	0	0	0	0	0	0	0	0	0	0	0	0	0	0	0	0	0	1	0	0	1	0	0	0	0	0	0	0	0	0	1	0	0
hsa-mir-3928	10	10	16	18	3	7	3	19	11	1	5	2	2	2	9	0	4	1	10	2	4	7	2	0	3	3	10	18	6	1	10	1	11	3	2	2	6	2	0	0	9	1	3	3	0	12	13	2	7
hsa-mir-6789	0	0	0	0	0	1	0	1	0	0	0	0	0	0	0	0	0	0	0	0	0	1	0	2	1	0	0	0	0	0	0	0	0	0	1	0	0	0	0	0	0	0	0	0	0	0	0	0	0
hsa-mir-6780a	0	0	0	0	0	0	0	0	0	0	0	0	0	0	0	0	0	0	0	0	0	0	0	0	0	0	0	0	0	0	0	0	0	0	0	0	0	0	0	0	0	0	0	0	0	0	0	1	0
hsa-mir-8068	0	0	0	0	0	0	0	0	0	0	0	0	0	0	0	0	0	0	0	0	0	0	0	0	0	0	0	0	0	0	0	0	0	0	0	0	0	0	0	0	0	0	0	0	0	0	0	0	0
hsa-mir-6077	0	0	0	0	0	0	0	0	0	0	0	0	0	0	0	0	0	0	0	0	0	0	0	0	0	0	0	0	0	0	0	0	0	0	0	0	0	0	0	0	0	0	0	0	0	0	0	0	0
hsa-mir-1224	16	24	18	54	90	34	17	13	3	0	1	7	6	0	0	0	0	1	9	2	16	1	1	4	1	0	9	1	24	0	1	0	7	3	4	1	0	0	0	248	0	0	11	0	0	0	3	0	2
hsa-mir-4293	0	0	0	0	0	0	0	0	0	0	0	0	0	0	0	0	0	0	0	0	0	0	0	0	0	0	0	0	0	0	0	0	0	0	0	0	0	0	0	0	0	0	0	0	0	0	0	0	0
hsa-mir-5695	0	0	0	0	0	0	0	0	1	0	0	1	0	0	0	0	0	0	0	0	2	0	0	0	2	0	0	1	0	0	0	0	0	0	0	0	0	0	0	0	0	0	0	0	0	0	1	0	0
hsa-mir-513a-1	0	0	0	0	0	0	0	0	0	0	0	0	0	0	0	0	0	0	0	0	0	0	0	1	0	0	1	0	0	0	0	0	0	0	0	0	2	0	0	0	0	0	0	0	0	0	0	0	0
hsa-mir-548h-5	0	0	0	0	0	0	0	0	0	0	0	0	0	0	0	0	0	0	0	0	0	0	0	0	0	1	0	0	0	0	0	0	0	0	0	0	0	0	0	0	0	0	0	0	0	0	0	0	0
hsa-mir-6797	4	0	0	2	0	0	0	0	0	1	0	1	1	0	0	2	0	0	0	0	1	1	0	2	0	1	0	0	2	0	1	0	0	0	1	2	0	0	0	1	1	0	0	0	0	1	4	1	0
hsa-mir-7111	0	0	0	0	0	0	0	0	0	0	0	0	0	1	0	1	0	0	0	0	0	0	0	0	0	0	0	0	0	0	0	0	0	0	0	0	0	0	0	0	0	0	0	0	1	0	1	0	0
hsa-mir-3654	0	0	0	0	0	0	0	0	0	0	1	0	0	4	0	10	1	0	2	0	3	0	2	0	1	4	2	9	0	1	0	2	1	0	0	0	1	2	1	0	0	1	0	1	0	2	3	0	1
hsa-mir-31	0	0	1	0	1	55	0	0	25	2	46	4	19	4	51	23	5	218	318	12	40	80	3	213	23	5	19	24	7	16	6	4	11	94	87	388	46	3	58	9	88	3	16	4	158	59	5	69	234
hsa-mir-664b	11	15	9	5	2	14	10	8	15	3	18	11	9	7	4	10	8	6	24	0	0	13	14	32	2	13	3	15	20	2	2	1	24	6	32	11	7	3	1	7	5	3	5	0	12	7	30	16	1
hsa-mir-2278	0	1	0	0	0	0	0	1	0	0	0	1	0	1	0	0	0	0	0	0	0	0	0	0	0	0	1	1	0	0	0	0	0	0	2	0	0	0	0	0	0	0	0	0	1	0	0	0	0
hsa-mir-4672	0	0	0	0	0	0	0	0	0	0	0	0	0	0	0	0	0	0	0	0	0	0	0	0	0	0	0	0	0	0	0	0	0	0	0	0	0	0	0	0	1	0	0	0	0	0	0	0	2
hsa-mir-4271	0	0	0	0	0	0	0	0	0	0	0	0	0	0	0	0	0	0	0	0	0	0	0	0	0	0	0	0	0	0	0	0	0	0	0	0	0	0	0	0	0	0	0	0	0	0	0	0	0
hsa-mir-568	0	0	0	0	0	0	0	0	0	0	0	0	0	0	0	0	0	0	0	0	0	0	0	0	0	0	0	0	0	0	0	0	0	0	0	0	0	0	0	0	0	0	0	0	0	0	0	0	0
hsa-mir-589	248	381	277	238	179	330	226	213	543	36	207	290	156	95	53	303	76	122	428	107	114	487	106	252	32	354	192	324	365	51	87	142	699	141	277	198	263	49	81	101	120	115	127	156	152	336	373	333	125
hsa-mir-6850	0	0	0	0	0	0	0	0	2	0	0	0	0	0	0	0	0	0	0	0	1	0	0	0	0	0	0	0	0	0	0	0	3	0	0	0	0	0	0	1	0	0	0	0	0	1	1	0	0
hsa-mir-512-2	0	0	0	0	0	0	0	0	0	0	0	0	0	0	0	1	0	1	1	0	0	3	0	0	0	0	0	4	0	0	0	0	1	0	2	0	0	0	1	0	0	0	0	0	4	0	0	2	0
hsa-mir-6750	4	2	0	0	0	1	1	1	3	1	0	0	0	1	0	0	0	1	0	1	1	1	0	1	0	0	0	1	0	0	0	0	1	1	0	0	1	0	0	0	1	0	0	0	0	0	0	0	0
hsa-mir-5581	1	0	0	0	0	0	1	0	1	0	1	4	0	0	0	2	0	1	3	1	0	0	0	1	0	0	2	0	1	0	0	0	3	0	0	0	0	0	0	0	0	0	0	1	0	1	4	1	0
hsa-mir-7150	0	0	0	0	0	0	0	0	0	0	0	0	0	0	0	0	0	0	0	0	0	0	0	0	0	0	0	0	0	0	0	0	0	0	0	0	0	0	0	0	0	0	0	0	0	0	0	0	0
hsa-mir-6724-1	0	0	0	0	0	0	0	0	0	0	0	0	0	0	0	0	0	0	0	0	0	0	0	0	0	0	0	0	0	0	0	0	0	0	0	0	0	0	0	0	0	0	0	0	0	0	0	0	0
hsa-mir-6771	0	0	0	0	0	1	0	0	0	0	0	0	0	0	0	1	0	0	0	0	0	0	0	0	0	0	0	0	0	0	0	0	1	0	0	0	0	0	0	0	0	0	0	0	1	0	0	0	0
hsa-mir-941-5	0	0	0	0	0	0	0	0	0	0	0	0	0	0	0	0	0	0	0	0	0	0	0	0	0	0	0	0	0	0	0	0	0	0	0	0	0	0	0	0	0	0	0	0	0	0	0	0	0
hsa-mir-3123	0	0	0	0	0	0	0	0	0	0	0	0	0	0	0	0	0	0	0	0	0	0	0	0	0	0	0	0	0	0	0	0	0	0	0	0	0	0	0	0	0	0	0	0	0	0	0	0	0
hsa-mir-941-1	0	0	0	0	0	0	0	0	0	0	0	0	0	0	0	0	0	0	0	0	0	0	0	0	0	0	0	0	0	0	0	0	0	0	0	0	0	0	0	0	0	0	0	0	0	0	0	0	0
hsa-mir-4438	0	0	0	0	0	0	0	0	0	0	0	0	0	0	0	0	0	0	0	0	0	0	0	0	0	0	0	0	0	0	0	0	0	0	0	0	0	0	0	0	0	0	0	0	0	0	0	0	0
hsa-mir-8057	0	0	0	0	0	0	0	0	0	0	0	0	0	0	0	0	0	0	0	0	0	0	0	0	0	0	0	0	0	0	0	0	0	0	0	0	0	0	0	0	0	0	0	0	0	0	0	0	0
hsa-mir-6129	0	0	0	0	0	0	0	0	0	0	0	0	0	0	0	0	0	0	1	0	0	0	0	0	0	0	0	0	0	0	0	0	0	0	0	0	0	0	0	0	0	0	0	0	0	0	0	0	0
hsa-mir-5586	0	0	0	0	0	0	0	0	6	1	15	6	4	1	0	2	0	2	5	1	3	5	2	22	1	5	3	17	10	0	0	5	7	2	17	5	6	1	1	1	4	6	1	5	1	6	6	16	9
hsa-mir-4489	0	0	0	0	0	0	0	0	0	0	0	0	0	0	0	0	1	0	0	0	0	0	0	0	0	0	0	0	1	0	0	0	0	0	0	0	0	0	0	0	0	0	0	0	0	0	0	0	0
hsa-mir-1268b	0	0	0	0	0	0	0	0	0	0	0	0	0	0	0	0	0	0	0	0	0	0	0	0	0	0	0	0	0	0	0	0	0	0	0	0	0	0	0	0	0	0	0	0	0	0	0	0	0
hsa-mir-4662a	3	1	0	0	0	1	0	3	43	5	96	125	82	12	2	23	20	5	460	1	12	37	23	79	8	23	20	109	61	4	20	6	25	21	104	25	11	10	2	14	6	7	37	35	7	16	3060	175	6
hsa-mir-3650	0	0	0	0	0	0	0	0	0	0	0	0	0	0	0	0	0	0	0	0	0	0	0	0	0	0	0	0	0	0	0	0	1	0	0	0	0	0	0	0	0	0	0	0	0	0	0	0	0
hsa-mir-1180	94	181	104	205	123	147	136	125	78	3	42	53	25	10	6	59	15	13	164	17	31	35	6	113	5	40	49	50	73	2	7	14	54	135	96	48	68	8	5	45	49	16	20	13	68	19	284	78	73
hsa-mir-4498	0	0	0	0	0	0	0	0	2	0	0	0	0	0	0	0	0	0	1	0	0	0	0	0	0	0	0	0	0	0	0	0	0	0	0	0	0	0	0	0	0	0	0	0	0	0	1	0	0
hsa-mir-378e	0	0	0	0	0	0	0	0	0	0	0	0	0	0	0	0	0	0	0	0	0	0	0	0	0	0	0	0	0	0	0	0	1	1	0	0	0	0	0	0	0	0	0	0	0	0	0	0	0
hsa-mir-1302-7	0	0	0	0	0	0	0	0	0	0	0	0	0	0	0	0	0	0	0	0	0	0	0	0	0	0	0	0	0	0	0	0	0	0	0	0	0	0	0	0	0	0	0	0	0	0	0	0	0
hsa-mir-4801	0	0	0	0	0	0	0	0	0	0	0	0	0	0	0	0	0	0	0	0	0	0	0	0	0	0	0	0	0	0	0	0	0	0	0	0	0	0	0	0	0	0	0	0	0	0	0	0	0
hsa-mir-4280	0	0	0	0	0	0	0	0	0	0	0	0	0	0	0	0	0	0	0	0	0	0	0	0	0	0	0	0	0	0	0	0	0	0	0	0	0	0	0	0	0	0	0	0	0	0	0	0	0
hsa-mir-4432	0	0	0	0	0	0	0	0	0	0	0	0	0	0	0	0	0	0	0	0	0	0	0	0	0	0	0	0	0	0	0	0	0	0	0	0	0	0	0	0	0	0	0	0	0	0	0	0	0
hsa-mir-4731	0	0	0	0	0	3	0	0	0	0	0	0	0	0	0	0	0	0	0	0	0	0	0	0	0	0	0	0	1	0	0	0	0	0	0	0	0	0	0	0	0	0	0	0	0	0	1	0	0
hsa-mir-4481	0	0	0	0	0	0	0	0	0	0	0	0	0	0	0	0	0	0	0	0	0	0	0	0	0	0	0	0	0	0	0	0	0	0	0	0	0	0	0	0	0	0	0	0	0	0	0	0	0
hsa-mir-5692a-1	0	0	0	0	0	0	0	0	0	0	0	0	0	0	0	0	0	0	0	0	0	0	0	0	0	0	0	0	0	0	0	0	0	0	0	0	0	0	0	0	0	0	0	0	0	0	0	0	0
hsa-mir-411	0	3	0	0	0	1	0	0	139	7	234	12	25	30	14	59	14	4	14	2	7	48	10	89	4	25	21	157	103	18	23	1	72	34	38	53	94	11	7	31	75	9	16	16	15	11	91	14	20
hsa-mir-3912	0	0	0	0	0	0	0	0	6	0	3	0	1	1	0	0	1	2	6	0	1	1	0	0	0	1	1	5	5	3	0	1	1	3	2	9	4	0	0	0	3	0	0	1	0	0	14	1	5
hsa-mir-5696	0	0	0	0	0	0	0	0	1	1	4	0	0	1	2	1	0	0	4	0	0	2	0	0	2	0	0	0	0	0	1	0	0	1	1	0	2	0	0	0	3	0	0	0	1	1	4	0	0
hsa-mir-1276	0	0	0	3	0	0	0	0	0	0	0	2	0	1	0	0	2	0	2	0	3	0	1	0	0	0	0	2	1	0	0	1	0	1	1	2	0	0	1	2	0	0	0	0	0	0	3	1	3
hsa-mir-144	0	1	0	1	3	2	4	1	261	129	125	754	239	164	73	529	52	55	579	14	526	887	43	174	37	201	401	1080	683	62	112	89	158	113	115	191	210	99	89	143	163	85	47	110	30	1102	280	342	371
hsa-mir-329-2	0	0	0	3	2	0	0	2	7	1	10	1	1	0	3	2	1	1	0	0	1	2	0	7	0	2	3	2	1	0	2	0	1	2	3	2	3	0	0	1	0	0	1	1	0	0	4	1	1
hsa-mir-6895	0	0	1	3	2	0	1	0	2	0	0	1	0	0	0	0	0	0	1	1	0	0	0	0	1	0	1	1	0	0	0	1	0	1	0	0	0	0	0	0	0	0	0	0	0	0	1	1	1
hsa-mir-4486	0	0	0	0	0	0	0	0	0	0	0	0	0	0	0	0	0	0	0	0	0	0	0	0	0	0	0	0	0	0	0	0	0	0	0	0	0	0	0	0	0	0	0	0	0	0	0	0	0
hsa-mir-6736	0	0	0	0	0	0	0	2	1	0	0	0	0	0	0	0	0	0	0	0	1	1	0	1	0	0	0	0	0	0	0	0	0	0	0	0	0	0	0	0	0	0	0	0	0	0	0	0	0
hsa-mir-4765	0	0	0	0	0	0	0	0	0	0	0	0	0	0	0	0	0	0	0	0	0	0	0	0	0	0	0	0	1	0	0	0	0	0	0	0	0	0	0	0	0	0	0	0	0	0	0	0	0
hsa-mir-3135b	0	0	0	0	0	0	0	0	0	0	0	0	0	0	0	0	0	0	0	0	0	0	0	0	0	0	0	0	0	0	0	0	0	0	0	0	0	0	0	0	0	0	0	0	0	0	0	0	0
hsa-mir-125a	3430	3213	3891	5323	4112	4435	4603	2409	2037	970	3252	925	521	1845	654	428	375	368	1525	195	207	736	1744	3203	549	1346	791	3182	3419	402	421	122	956	982	4700	1018	1634	233	522	1101	1720	275	314	384	1171	530	2784	1162	673
hsa-mir-616	5	7	6	5	7	3	10	4	12	8	1	21	1	12	5	5	5	40	36	21	148	16	14	8	6	20	16	17	12	6	5	36	19	32	13	5	12	7	9	0	5	24	11	9	8	83	8	9	8
hsa-mir-4510	0	0	0	0	0	0	0	0	1	1	0	0	0	1	0	1	0	0	0	0	0	1	0	0	0	0	1	2	0	0	0	0	0	0	4	1	1	0	1	0	0	0	0	0	0	0	0	0	0
hsa-mir-21	2758	6860	5442	3776	3159	1247	2621	2165	1501588	315937	1513092	727177	438346	458028	368511	706362	178088	724575	1284960	109122	374152	862326	255752	1765785	134907	814847	482114	1817072	1760727	526300	241041	278104	1217856	740096	2526202	1334254	1285932	303211	138254	362859	441995	491834	693004	440212	369434	405395	2376919	1234337	881293
hsa-mir-3973	0	0	0	0	0	0	0	0	0	0	0	0	0	0	0	0	0	0	0	0	0	0	0	0	0	0	0	0	0	0	0	0	0	0	0	0	0	0	0	0	0	0	0	0	0	0	0	0	0
hsa-mir-4777	0	0	0	0	0	0	0	0	1	0	2	2	0	0	0	0	1	0	1	0	0	0	0	4	0	0	0	2	1	0	0	2	1	1	1	0	0	0	0	0	0	0	0	0	0	0	1	5	4
hsa-mir-3646	0	0	0	0	0	1	0	0	2	0	0	1	0	2	0	0	0	0	2	0	0	0	0	0	0	0	0	1	0	0	0	0	0	0	0	1	1	0	0	0	1	0	0	0	0	0	0	0	0
hsa-mir-7856	0	0	0	0	0	0	0	0	0	0	1	0	0	0	0	0	0	0	0	0	0	0	0	0	0	0	0	0	0	0	0	0	0	0	0	0	0	0	0	0	0	0	0	0	0	0	0	0	0
hsa-mir-516b-2	0	0	0	0	0	0	0	0	0	0	0	0	0	0	0	0	0	0	1	0	0	0	0	0	0	0	1	1	0	0	0	0	0	0	1	0	0	0	0	0	0	0	0	0	2	1	1	1	0
hsa-mir-6793	2	4	3	8	1	6	6	3	5	1	0	0	0	0	2	2	1	0	6	1	0	1	2	4	0	2	2	2	2	1	1	1	4	0	1	0	2	0	0	0	0	0	0	1	2	4	4	2	3
hsa-mir-7853	0	0	0	0	0	0	0	0	0	0	0	0	0	0	0	0	0	0	0	0	0	0	0	0	0	0	0	0	0	0	0	0	0	0	0	0	0	0	0	0	0	0	0	0	0	0	0	0	0
hsa-mir-4296	0	0	0	0	0	0	0	0	0	0	0	0	0	0	0	0	0	0	0	0	0	0	0	0	0	0	0	0	0	0	0	0	0	0	0	0	0	0	0	0	0	0	0	0	0	0	0	0	0
hsa-mir-3714	0	0	0	0	0	0	0	0	0	0	0	0	0	0	0	0	0	0	0	0	0	0	0	0	0	0	0	0	0	0	0	0	0	0	0	0	0	0	0	0	0	0	0	0	0	0	0	0	0
hsa-mir-4726	0	0	0	0	1	0	0	0	2	0	0	2	1	0	0	0	0	0	0	1	0	2	0	0	0	0	0	0	2	0	0	0	2	1	0	3	0	0	0	2	1	1	0	2	0	0	2	1	1
hsa-mir-4653	0	1	0	0	0	0	0	0	0	0	0	1	1	0	0	0	0	0	0	0	0	0	0	0	0	0	0	2	0	0	0	0	0	0	0	0	0	0	0	0	0	0	0	0	0	0	0	0	0
hsa-mir-4758	1	0	0	2	0	1	1	0	1	0	0	0	1	0	0	0	0	0	1	2	0	0	0	0	0	0	0	1	1	0	0	0	2	2	0	0	0	0	0	0	0	0	0	0	0	0	4	0	0
hsa-mir-3609	1	0	1	1	0	6	3	4	3	4	1	1	0	3	3	0	4	0	1	1	0	1	1	0	9	1	2	2	0	1	1	3	1	0	2	0	0	0	6	2	6	2	1	1	0	0	0	0	0
hsa-mir-1538	1	4	2	5	0	9	3	7	4	2	0	0	0	0	0	0	0	0	0	0	1	3	0	0	0	0	2	0	1	0	0	1	3	0	0	1	2	2	0	0	0	0	1	2	0	2	2	3	2
hsa-mir-662	0	0	0	0	0	0	0	0	0	1	0	0	0	0	0	0	0	0	0	0	0	0	0	1	0	0	0	0	0	0	0	0	0	0	0	0	0	0	0	0	0	0	0	0	0	0	1	0	0
hsa-mir-4471	0	0	0	0	0	0	0	0	0	0	0	0	0	0	0	0	0	0	0	0	0	0	0	0	0	0	0	0	0	0	0	0	0	0	0	0	0	0	0	0	0	0	0	0	0	0	0	0	0
hsa-mir-3064	1	0	0	0	0	0	0	0	2	0	0	1	1	0	0	3	1	0	1	1	1	0	0	0	0	1	0	0	1	0	0	1	2	0	0	0	1	0	0	1	0	0	0	0	0	0	6	1	0
hsa-mir-3147	0	0	0	0	0	0	0	0	0	0	0	0	0	0	0	0	0	0	0	0	0	0	0	0	0	0	0	0	0	0	0	0	0	0	0	0	0	0	0	0	0	0	0	0	0	0	0	0	0
hsa-mir-1273a	0	0	0	0	0	0	0	0	0	0	0	0	0	0	0	0	0	0	0	0	0	0	0	0	0	0	0	0	0	0	0	0	0	0	0	0	0	0	0	0	0	0	0	0	0	0	0	0	0
hsa-mir-3688-1	0	0	0	0	0	0	0	0	1	0	0	0	0	0	0	0	0	0	0	0	0	1	0	0	0	1	0	0	0	0	0	0	0	0	0	1	0	0	0	0	0	0	0	0	0	1	0	0	0
hsa-mir-4706	0	0	0	0	0	0	0	0	0	0	0	0	0	0	0	0	0	0	0	0	0	1	0	0	0	1	0	0	0	0	0	0	0	0	0	0	0	0	0	0	0	0	0	0	0	0	0	0	1
hsa-mir-876	0	0	0	0	0	0	0	0	0	0	0	0	0	0	0	0	0	0	0	0	0	0	0	0	0	0	0	0	0	0	0	0	0	0	0	0	0	0	0	1	0	0	0	0	0	0	0	0	0
hsa-mir-3170	5	3	5	3	0	0	2	1	21	0	0	15	0	8	1	10	11	2	1	3	9	27	4	5	2	10	8	27	11	6	2	1	17	1	7	2	2	9	0	5	7	1	9	8	1	16	7	1	1
hsa-mir-27a	612	770	845	297	360	1377	215	977	28883	10020	23659	16702	8970	14886	13310	16203	4308	7198	20412	5035	3931	16682	6651	41328	1935	26249	8806	33003	19131	2934	7833	506	30873	8939	18982	15645	19524	3605	7939	6261	14145	3057	6653	9840	13478	10446	32304	15008	6525
hsa-mir-548ao	0	0	0	0	0	0	0	0	0	0	0	0	0	0	0	0	0	0	0	0	0	0	0	0	0	0	0	0	0	0	0	0	0	0	0	0	0	0	0	0	0	0	0	0	0	0	0	0	0
hsa-mir-4767	0	1	0	1	0	0	0	1	0	0	0	0	0	0	0	0	0	0	0	0	0	0	0	0	0	0	0	0	0	0	0	0	0	0	0	0	0	0	0	0	0	0	0	1	0	0	0	0	0
hsa-mir-3606	0	0	0	0	0	0	0	0	0	0	0	0	0	0	0	0	0	0	0	0	0	0	0	0	0	0	0	0	0	0	0	0	0	0	0	0	0	0	0	0	0	0	0	0	1	0	0	0	0
hsa-mir-4755	0	1	0	0	0	1	0	0	0	1	1	3	2	0	2	0	0	1	0	0	1	5	0	1	1	0	0	2	0	0	0	0	0	1	0	3	0	1	0	0	0	0	0	1	0	0	1	1	3
hsa-mir-4317	0	0	0	0	0	0	0	0	0	0	0	0	0	0	0	0	0	0	0	0	0	0	0	0	0	0	0	0	0	0	0	0	0	0	0	0	0	0	0	0	0	0	0	0	0	0	0	0	0
hsa-mir-4299	0	0	0	0	0	0	0	0	0	0	0	0	0	0	0	0	0	0	0	0	0	0	0	0	0	0	0	0	0	0	0	0	0	0	0	0	0	0	0	0	0	0	0	0	0	0	0	0	0
hsa-mir-550b-1	0	0	0	0	0	2	0	0	0	0	0	0	0	0	0	0	0	0	0	0	0	1	0	0	0	0	0	0	0	0	0	0	0	0	0	0	1	0	0	0	0	0	1	1	0	0	0	0	0
hsa-mir-4740	0	1	0	1	1	0	0	0	0	0	1	0	1	0	0	0	0	0	0	0	0	0	1	0	0	0	0	0	0	1	0	0	0	0	0	0	1	0	0	0	0	0	0	0	0	0	0	0	0
hsa-mir-7976	0	0	1	0	0	0	0	0	1	0	0	1	0	0	0	1	0	0	1	0	2	2	0	0	0	2	2	3	1	0	1	0	1	2	1	0	1	0	0	0	1	0	0	1	1	2	0	2	1
hsa-mir-3136	0	0	1	1	0	0	0	0	6	1	1	2	2	4	3	1	0	1	2	5	2	8	0	4	2	7	2	2	6	0	2	4	6	2	1	1	2	0	5	1	0	6	1	2	1	10	5	1	1
hsa-mir-6133	0	0	0	0	0	0	0	0	0	0	0	0	0	0	0	0	0	0	0	0	0	0	0	0	0	0	0	0	0	0	0	0	0	0	0	0	0	0	0	0	0	0	0	0	0	0	0	0	0
hsa-mir-675	34	6	15	16	21	85	22	71	63	67	80	85	0	1	17	13	80	3	22	152	88	50	190	251	7	64	517	69	47	8	11	17	9	35	29	35	37	7	42	40	414	14	27	34	39	250	592	17	9
hsa-mir-6132	0	0	0	0	0	2	0	1	1	1	0	0	0	0	0	0	0	0	0	0	0	0	0	0	0	0	0	0	0	0	0	0	0	0	0	0	0	0	0	0	1	0	0	0	0	2	1	0	0
hsa-mir-3960	0	0	0	0	0	0	0	0	0	0	0	0	0	0	0	0	0	0	0	0	0	0	0	0	0	0	0	0	0	0	0	0	0	0	0	0	0	0	0	0	0	0	0	0	0	0	0	0	0
hsa-mir-4282	0	0	0	0	0	0	0	0	0	0	0	0	0	0	0	0	0	0	0	0	0	0	0	0	0	0	0	0	0	0	0	0	0	0	0	0	0	0	0	0	0	0	0	0	0	0	0	0	0
hsa-mir-320a	3032	1962	3168	4411	1496	1912	1495	2021	9856	389	12947	12972	3102	8048	248	4026	584	2051	4147	350	1432	6922	1199	3819	43	8232	2386	9269	7433	850	402	223	6366	2541	6735	2245	6929	854	174	3371	2417	690	3092	429	1526	2001	8046	9857	3818
hsa-mir-3134	0	0	0	0	0	0	0	0	0	0	0	0	0	0	0	0	0	0	0	0	0	0	0	0	0	0	0	0	0	0	0	0	0	0	0	0	0	0	0	0	0	0	0	0	0	0	0	0	0
hsa-mir-6090	0	0	0	0	0	0	0	0	0	0	0	0	0	0	0	0	0	0	0	0	0	0	0	0	0	0	0	0	0	0	0	0	0	0	0	0	0	0	0	0	0	0	0	0	0	0	0	0	0
hsa-mir-4741	1	1	0	0	0	0	0	1	2	0	0	0	0	1	1	1	1	1	0	0	1	0	1	1	0	0	2	1	4	1	0	0	2	2	0	1	2	0	0	2	0	1	0	1	0	0	5	1	4
hsa-mir-7845	0	1	1	2	0	3	0	2	3	0	0	1	0	0	0	0	0	0	1	2	0	2	0	1	0	0	0	0	4	0	0	0	0	0	0	1	1	0	0	0	0	0	1	1	1	2	2	0	1
hsa-mir-4506	0	0	0	0	0	0	0	1	0	0	0	0	0	0	0	0	0	0	0	0	0	0	0	0	0	0	0	0	1	0	0	0	0	0	0	1	0	0	0	0	0	0	0	0	0	0	0	0	0
hsa-mir-7847	0	0	0	0	0	0	0	0	0	0	0	0	0	0	0	0	0	0	0	0	0	0	0	0	0	0	0	0	0	0	0	0	0	0	0	0	0	0	0	0	0	0	0	0	0	0	0	0	0
hsa-mir-1307	10431	16341	8956	14503	8745	4772	6001	5568	13354	1711	2600	6034	2680	2571	2663	5386	2022	1384	14471	5151	6926	9628	1265	7670	2339	7702	5540	14050	12166	1640	5075	3351	11751	6331	6518	4664	6807	2460	2440	5314	4023	1712	909	4829	1773	4134	12421	11525	7474
hsa-mir-5684	0	0	0	0	0	0	0	0	4	1	0	1	1	1	0	1	1	0	2	0	0	2	0	1	1	3	2	0	1	1	1	0	2	2	0	1	3	1	0	0	1	0	0	1	0	0	6	1	0
hsa-mir-1281	0	0	0	0	0	0	0	0	0	0	0	0	0	0	0	0	0	0	0	0	0	0	0	0	0	0	0	0	1	0	0	0	0	1	0	0	0	0	0	0	0	0	0	0	0	0	0	0	0
hsa-mir-4640	0	1	1	3	0	3	0	0	2	0	0	0	0	0	1	0	0	0	1	1	0	1	1	1	0	0	0	0	3	0	0	2	0	0	1	1	0	0	1	0	1	0	0	0	2	1	0	1	0
hsa-mir-5100	0	0	0	0	0	1	0	0	0	0	0	0	1	0	0	0	0	0	0	0	0	0	0	0	0	0	0	1	0	0	0	0	0	0	0	0	0	0	0	0	0	0	0	0	0	0	0	0	0
hsa-mir-337	6	10	7	0	3	1	3	2	240	43	264	53	69	32	90	93	102	35	71	10	54	76	52	622	33	114	66	338	213	48	65	20	130	73	159	95	181	66	34	38	109	24	82	64	53	64	149	48	28
hsa-mir-4775	0	0	0	0	0	0	0	0	0	0	3	1	1	1	0	1	0	0	1	0	0	0	0	2	0	1	0	2	0	0	1	0	1	0	0	0	0	0	0	0	1	0	0	0	1	0	0	0	1
hsa-mir-3927	0	0	0	0	0	0	0	0	0	0	0	0	0	0	0	0	0	0	0	0	0	0	0	0	0	0	0	0	0	0	0	0	0	0	0	0	0	0	0	0	0	0	0	0	0	1	0	0	0
hsa-mir-3126	0	0	0	0	1	0	0	0	2	0	1	0	0	0	0	0	0	0	0	0	0	0	0	0	0	2	0	1	1	1	0	0	1	0	0	0	0	0	0	2	0	1	0	0	0	0	0	2	0
hsa-mir-106a	6	4	14	12	2	4	10	8	294	336	206	94	24	106	842	34	450	198	242	404	408	266	140	176	166	798	46	204	165	292	344	152	122	52	68	99	98	670	304	16	24	134	318	424	40	358	111	138	76
hsa-mir-760	6	7	5	4	5	10	14	4	12	2	1	3	1	0	5	0	7	2	3	13	4	4	1	0	2	7	3	4	5	1	3	1	5	3	3	1	6	2	6	4	5	2	1	3	3	0	17	0	1
hsa-mir-4698	0	0	0	0	0	0	0	0	0	0	0	0	0	0	0	0	0	0	0	0	0	0	0	0	0	0	0	0	0	0	0	0	0	0	0	0	0	0	0	0	0	0	0	0	0	0	0	0	0
hsa-let-7a-1	13964	18100	15646	16717	15663	20609	7859	15892	68371	5271	56392	14450	15433	20667	5065	24627	3231	11027	75872	2950	4796	28670	9142	37840	3539	18697	12150	62081	106759	9018	7258	4661	46786	22613	44069	48289	36829	11819	2583	17532	19178	10322	5891	9015	7283	6102	138586	37585	29334
hsa-mir-938	0	0	0	0	0	0	0	0	2	0	0	0	0	0	0	0	0	0	0	0	0	0	0	0	0	0	0	1	1	0	0	0	0	0	0	0	1	0	0	0	0	0	0	0	0	0	1	0	0
hsa-mir-3171	0	0	0	0	0	0	0	0	0	0	0	0	0	0	0	0	0	0	0	0	0	0	0	0	0	0	0	0	0	0	0	0	0	0	0	0	0	0	0	0	0	0	0	0	0	0	0	0	0
hsa-mir-548s	0	1	0	0	0	0	0	0	0	0	0	3	1	1	0	1	0	0	4	2	5	7	1	0	0	0	1	5	1	0	0	3	4	3	5	1	1	1	1	1	2	2	2	1	0	2	1	9	2
hsa-mir-7852	0	0	0	0	0	0	0	0	0	0	0	0	0	0	0	0	0	0	0	0	0	0	0	0	0	0	0	0	0	0	0	0	0	0	1	0	0	0	0	0	0	0	0	0	0	0	0	0	0
hsa-mir-574	567	703	640	628	375	890	556	710	627	76	437	199	173	157	77	236	120	182	986	51	210	268	151	946	51	208	107	587	593	39	54	50	311	467	340	203	271	38	57	141	150	32	128	77	369	180	535	418	98
hsa-mir-1302-10	0	0	0	0	0	0	0	0	0	0	0	0	0	0	0	0	0	0	0	0	0	0	0	0	0	0	0	0	0	0	0	0	0	0	0	0	0	0	0	0	0	0	0	0	0	0	0	0	0
hsa-mir-4649	0	0	1	1	0	0	0	0	1	0	0	1	0	0	0	1	0	1	0	0	1	0	0	2	1	0	0	1	1	1	0	0	0	0	1	0	1	0	0	1	0	0	1	0	0	0	1	0	0
hsa-mir-7704	0	0	0	0	0	0	0	0	0	0	0	0	0	0	0	0	0	0	0	0	0	0	0	0	0	0	0	0	0	0	0	0	0	0	0	0	0	0	0	0	0	0	0	0	0	0	0	0	0
hsa-mir-4269	0	0	0	0	0	0	0	0	0	0	0	0	0	0	0	0	0	0	0	0	0	0	0	0	0	0	0	0	0	0	0	0	0	0	0	0	0	0	0	0	0	0	0	0	0	0	0	0	0
hsa-mir-6835	0	0	0	0	0	0	0	0	0	0	0	0	0	0	0	0	0	0	0	0	0	0	0	0	0	0	0	0	0	0	0	0	0	0	0	0	0	0	0	0	0	0	0	0	0	0	0	0	0
hsa-mir-489	0	0	0	0	0	0	0	1	0	0	1	0	1	1	0	5	2	1	0	0	0	0	1	4	0	3	1	1	0	0	0	0	8	0	0	1	0	0	13	0	2	0	0	0	0	1	0	3	0
hsa-mir-1256	0	0	0	0	0	0	0	0	0	0	0	2	0	0	0	0	0	0	1	0	0	0	0	0	0	0	0	1	1	0	0	0	0	2	0	0	0	0	1	1	0	0	0	1	0	1	0	0	0
hsa-mir-3118-3	0	0	0	0	0	0	0	0	0	0	0	0	0	0	0	0	0	0	0	0	0	0	0	0	0	0	0	0	0	0	0	0	0	0	0	0	0	0	0	0	0	0	0	0	0	0	0	0	0
hsa-mir-3162	0	0	2	1	0	1	0	1	0	0	0	0	0	0	0	0	0	0	1	0	0	0	0	0	0	0	0	0	0	0	0	0	0	1	0	0	0	0	0	0	0	0	0	0	0	0	0	0	0
hsa-mir-6734	3	1	0	1	2	1	1	1	4	0	0	1	0	0	0	3	2	0	3	0	1	1	2	0	0	2	0	3	3	0	0	0	0	0	1	1	0	0	0	2	0	0	1	0	0	0	1	2	2
hsa-mir-7159	0	0	0	0	0	0	0	0	0	0	0	0	0	0	0	0	0	0	0	0	0	0	0	0	0	0	0	0	0	0	0	0	0	0	0	0	0	0	0	0	0	0	0	0	0	0	0	0	0
hsa-mir-194-1	1287	2405	8347	2723	987	4524	704	1247	102158	2718	6704	28895	25186	40699	5813	37504	9315	32740	89728	6174	25572	81311	24707	6333	8572	38211	15954	57588	37941	13906	20045	18469	105457	35797	39246	16944	36195	22690	4732	10330	16296	24567	12186	21214	9340	7474	107332	76286	27744
hsa-mir-1827	0	0	0	0	0	0	0	0	0	0	0	0	0	0	0	0	0	0	0	0	0	0	0	0	0	0	0	0	0	0	0	0	0	0	0	0	0	0	0	0	0	0	0	0	0	0	0	0	0
hsa-mir-520a	0	0	0	0	0	0	0	0	1	0	0	0	0	0	0	0	0	0	15	0	2	0	0	0	0	2	0	1	2	0	0	0	2	0	18	0	1	0	0	0	0	0	0	0	3	0	1	3	3
hsa-mir-7973-2	0	0	0	0	0	0	0	0	0	0	0	0	0	0	0	0	0	0	0	0	0	0	0	0	0	0	0	0	0	0	0	0	0	0	0	0	0	0	0	0	0	0	1	0	0	0	0	0	0
hsa-mir-548i-2	0	0	0	0	0	0	0	0	0	0	0	0	0	0	0	0	0	0	0	0	0	0	0	0	0	0	0	0	0	0	0	0	0	0	0	0	0	0	0	0	0	0	0	0	0	0	0	0	0
hsa-mir-3131	8	9	0	19	1	0	3	21	79	43	2	11	16	1	3	10	24	0	2	4	13	25	5	0	2	12	5	48	18	1	19	1	145	4	1	7	22	0	3	31	1	1	2	21	2	7	30	1	2
hsa-mir-3176	0	0	0	0	0	0	0	2	3	0	1	0	0	1	1	1	0	0	0	0	6	4	1	1	0	1	2	6	2	0	0	2	3	2	0	1	5	1	0	1	2	0	1	2	1	0	0	1	5
hsa-mir-657	0	0	1	0	0	0	0	0	0	0	0	0	0	0	0	0	0	0	0	0	0	0	0	0	0	0	0	0	0	0	0	0	0	0	0	0	0	0	0	0	0	0	0	0	0	0	0	0	0
hsa-mir-1255b-1	0	0	0	0	0	0	0	0	0	0	0	0	0	0	0	0	0	0	0	0	0	0	0	0	0	0	0	0	0	0	0	0	0	0	0	0	0	0	0	0	0	0	0	0	0	0	0	0	0
hsa-mir-585	0	1	0	0	0	0	1	0	0	2	11	0	4	0	0	4	0	0	1	0	1	7	0	11	0	1	2	0	7	1	0	1	0	3	2	3	0	0	0	0	0	0	1	1	1	0	1	1	1
hsa-mir-5701-2	0	0	0	0	0	0	0	0	0	0	0	0	0	0	0	0	0	0	0	0	0	0	0	0	0	0	0	0	0	0	0	0	0	0	0	0	0	0	0	0	0	0	0	0	0	0	0	0	0
hsa-mir-371a	0	0	0	0	0	0	0	0	0	0	0	0	0	0	0	0	0	0	0	0	0	0	0	0	0	0	0	0	0	0	0	0	0	0	0	0	0	0	0	0	0	0	0	0	0	0	46	0	0
hsa-mir-885	12	3	7	2	3	9	1	2	0	0	0	1	2	0	0	0	0	0	0	0	0	1	9	0	1	0	0	0	0	0	0	0	0	0	4	0	0	0	0	0	0	0	0	0	0	0	1	0	0
hsa-mir-587	0	0	0	0	0	0	0	0	0	0	0	0	0	0	0	0	0	0	0	0	0	0	0	0	0	0	0	0	0	0	0	0	0	0	0	0	0	0	0	0	0	0	0	0	0	0	0	0	0
hsa-mir-6134	0	0	0	0	0	0	0	0	0	0	0	0	0	0	0	0	0	0	0	0	0	0	0	0	0	0	0	0	0	0	0	0	0	0	0	0	0	0	0	0	0	0	0	0	0	0	1	0	0
hsa-mir-6128	0	0	0	0	0	0	0	0	0	0	0	0	0	0	0	0	0	0	0	0	0	0	0	0	0	0	0	0	0	0	0	0	0	0	0	0	0	0	0	0	0	0	0	0	0	0	0	0	0
hsa-mir-4302	0	0	0	0	0	0	0	0	0	0	0	0	0	0	0	0	0	0	0	0	0	0	0	0	0	0	0	0	0	0	0	0	0	0	0	0	0	0	0	0	0	0	0	0	0	0	0	0	0
hsa-mir-92a-2	39432	45937	38706	53432	32309	24222	34448	25760	83346	1684	16229	46251	11626	73197	8280	30729	8348	8371	64859	3156	7493	97438	5188	39672	4643	108397	27167	78963	51433	13850	7418	5654	86635	15109	69758	16455	37572	27009	1512	19101	55019	7245	11733	7628	15152	9675	98327	60461	17180
hsa-mir-206	0	0	0	0	0	0	0	0	2	0	2	6	2	2	0	12	0	0	1	0	0	6	0	0	0	6	0	66	2	2	0	0	2	0	1	0	2	1	0	0	1	0	2	0	0	1	2	2	0
hsa-mir-376a-2	0	0	0	0	0	0	0	0	5	1	12	5	6	2	2	6	0	0	0	0	0	6	2	30	0	4	1	19	2	5	1	0	9	0	4	4	5	2	0	3	2	0	3	4	3	3	4	1	0
hsa-mir-4457	0	0	0	0	0	0	0	0	1	0	0	0	0	0	0	0	0	0	0	0	0	0	0	0	0	0	0	0	0	0	0	0	0	0	0	0	0	0	0	0	0	0	0	0	0	0	0	0	0
hsa-mir-524	0	0	0	0	0	0	0	0	0	0	0	0	0	0	0	0	0	0	0	0	0	0	0	0	0	1	0	0	1	0	0	0	0	0	0	0	0	0	0	0	0	0	0	0	2	1	0	1	0
hsa-mir-29b-1	11	19	17	14	10	11	4	11	6920	795	2298	4289	2768	1588	540	5138	574	1439	4523	361	551	8700	572	6052	409	5948	715	5724	2856	1380	404	530	4774	1246	4567	1819	3852	1596	384	391	6259	989	1246	787	1398	2740	5601	5033	1334
hsa-mir-4306	0	0	0	0	0	0	0	0	0	0	1	0	0	0	0	0	0	0	0	0	0	0	0	0	0	0	0	0	0	0	0	0	0	0	0	0	0	0	0	0	0	0	0	0	0	0	0	0	0
hsa-mir-99b	89478	87981	108719	86388	74859	126318	122623	108035	104743	30620	126716	30409	16776	43520	23546	21749	15876	16297	30083	14313	14039	34303	79592	66514	31346	40263	30716	101568	188926	27271	34294	13753	50254	41602	117973	41342	74261	13470	21439	57368	43939	14620	11965	28103	23164	30266	155950	26903	38150
hsa-mir-7106	0	0	0	0	0	0	0	0	0	0	0	0	0	0	0	0	0	0	0	0	2	0	0	0	0	0	0	0	0	0	1	0	0	0	0	0	0	0	0	0	0	0	0	0	0	0	0	0	1
hsa-mir-4513	0	0	0	0	0	0	0	0	0	0	0	0	0	0	0	0	0	0	0	0	0	0	0	0	0	0	0	0	0	0	0	0	0	0	0	0	0	0	0	0	0	0	0	0	0	0	0	0	0
hsa-mir-6873	0	0	0	0	0	0	0	0	0	0	0	0	0	0	0	0	0	0	0	0	0	0	0	0	0	0	0	1	0	0	0	0	0	0	0	0	0	0	0	0	0	0	0	0	0	0	0	0	0
hsa-mir-8077	0	0	0	0	0	0	0	0	0	0	0	0	0	0	0	0	0	0	0	0	0	0	0	0	0	0	0	0	0	0	0	0	0	0	0	0	0	0	0	0	0	0	0	0	0	0	0	0	0
hsa-mir-4419b	0	0	0	0	0	0	0	0	0	0	0	0	0	0	0	0	0	0	0	0	0	1	0	0	0	0	0	0	0	0	1	0	1	0	0	0	0	0	0	0	0	0	0	0	0	0	1	1	0
hsa-mir-591	0	0	0	0	0	0	0	0	0	0	0	0	0	0	0	0	0	0	0	0	0	0	0	0	0	0	0	0	0	0	0	0	0	0	0	0	0	0	0	0	0	0	0	0	0	0	0	0	0
hsa-mir-1286	0	0	0	0	0	0	0	0	0	0	0	0	0	0	0	0	0	0	0	0	0	0	0	0	0	1	0	1	0	0	0	0	0	0	0	0	0	0	1	0	0	0	0	0	0	1	0	0	0
hsa-mir-6165	0	0	0	0	0	0	0	0	0	0	0	0	0	0	0	0	0	0	0	0	0	0	0	0	0	0	0	0	0	0	0	0	0	0	0	0	0	0	0	0	0	0	0	0	0	0	0	0	0
hsa-mir-4304	0	0	0	0	0	0	0	0	0	0	0	0	0	0	0	0	0	0	0	0	0	0	0	0	0	0	0	0	0	0	0	0	0	0	0	0	0	0	0	0	0	0	0	0	0	0	0	0	0
hsa-mir-191	1294	1902	2946	1354	931	1080	663	1178	5173	374	1791	6775	1347	3737	630	3682	1423	1445	7524	743	1493	11641	2003	4057	1027	3930	1787	7016	3364	1100	1488	1331	5714	1956	2580	762	2470	1545	535	1711	932	620	2175	1521	1034	3225	5062	4677	1866
hsa-mir-4742	0	0	3	2	2	1	0	1	3	0	3	3	1	0	0	2	0	0	9	0	0	2	1	4	0	3	1	0	2	1	0	1	1	2	2	1	0	3	0	1	1	1	0	0	0	3	2	3	2
hsa-mir-2115	0	0	0	0	0	0	0	0	6	0	0	0	0	0	0	3	0	0	0	0	0	5	0	1	0	2	6	2	7	0	1	0	0	2	0	1	1	0	0	2	0	0	0	0	1	9	3	1	14
hsa-mir-10b	9205	17930	11458	10081	4446	5686	4687	12932	139350	19062	683089	223838	204266	189458	20940	79035	56449	148863	504753	17889	95601	95685	96727	92219	37326	104479	148029	162661	366365	42785	40362	102557	130615	62967	819951	117089	404254	25805	23449	83299	91504	56996	118899	94265	71346	72969	507530	353526	124784
hsa-mir-3672	0	0	0	0	0	0	0	0	0	0	0	0	0	0	0	0	0	0	0	0	0	0	0	0	0	0	0	0	0	0	0	0	0	0	0	0	0	0	0	0	0	0	0	0	0	0	0	0	0
hsa-mir-1244-3	0	0	0	0	0	0	0	0	0	0	0	0	0	0	0	0	0	0	0	0	0	0	0	0	0	0	0	0	0	0	0	0	0	0	0	0	0	0	0	0	0	0	0	0	0	0	0	0	0
hsa-mir-4665	0	2	1	2	0	1	2	1	1	0	0	0	0	0	0	1	1	2	0	0	3	1	0	4	1	1	0	1	0	0	0	0	0	0	0	0	0	1	0	1	0	0	0	1	1	0	1	0	0
hsa-mir-1284	0	0	0	0	0	0	0	0	1	1	2	1	1	0	1	0	1	0	4	0	3	4	0	3	1	1	1	1	9	0	0	0	1	6	1	0	0	1	0	0	0	0	0	2	1	6	2	3	2
hsa-mir-548am	0	0	0	0	0	0	0	0	0	0	0	0	0	0	0	0	0	0	0	0	0	0	0	0	0	0	0	0	0	0	0	0	0	0	0	0	0	0	0	0	0	0	0	0	0	0	0	0	0
hsa-mir-26b	139	169	120	145	94	287	72	186	3723	649	3712	3762	2147	3066	1026	2843	1359	1619	4425	371	793	5032	1573	10619	385	4096	1360	6406	2904	1045	1378	606	5864	1318	3431	1107	3064	1185	508	799	1842	577	1418	1646	3756	2970	4951	4730	2422
hsa-mir-1269b	0	13	14	0	0	7	6	48	2	0	0	0	0	0	32	0	4	0	0	3	0	0	0	1	0	484	0	1	0	49	0	0	42	0	2	0	1	0	0	0	7	4	9	0	0	25	3	12	0
hsa-mir-6733	0	0	0	0	0	0	0	0	7	0	0	1	0	1	0	2	0	0	3	0	1	2	1	1	1	1	3	2	5	0	2	0	4	2	1	0	4	0	0	1	0	1	0	0	2	0	8	1	1
hsa-mir-584	97	98	118	143	61	65	57	68	4102	181	240	1743	893	426	524	1232	304	459	3391	974	5185	744	530	248	377	1022	657	929	2340	271	633	267	2299	1846	768	2350	2157	1601	425	517	313	218	521	736	921	1864	4842	1440	603
hsa-mir-6847	0	0	0	0	0	0	0	1	0	0	0	0	0	0	0	0	0	0	0	0	0	0	0	1	0	0	0	0	0	0	0	0	0	0	0	0	0	0	0	2	0	0	0	0	0	0	1	0	0
hsa-mir-1302-8	0	0	0	0	0	0	0	0	0	0	0	0	0	0	0	0	0	0	0	0	0	0	0	0	0	0	0	0	0	0	0	0	0	0	0	0	0	0	0	0	0	0	0	0	0	0	0	0	0
hsa-let-7f-2	207	433	268	239	261	508	121	631	51856	995	59592	8434	14836	14997	1231	30906	951	3078	31399	720	2076	23869	2082	17267	927	10507	5650	39152	69944	4164	1674	1507	45797	5513	19610	30258	21504	5398	654	9042	12256	5144	2383	2725	4061	2285	186958	17890	25785
hsa-mir-548d-1	0	0	0	0	0	0	0	0	0	0	0	4	0	1	1	0	0	1	2	1	0	3	0	1	0	1	0	0	1	0	0	2	3	1	1	0	0	0	0	0	2	0	1	0	0	1	0	6	1
hsa-mir-5739	0	0	0	0	0	0	0	0	0	0	0	0	0	0	0	0	0	0	0	0	0	0	0	0	0	0	0	0	0	0	0	0	0	0	0	0	0	0	0	0	0	0	0	0	0	0	0	0	0
hsa-mir-6727	0	0	0	0	1	3	0	1	1	1	0	0	0	0	0	0	0	0	0	0	0	0	0	0	0	0	0	2	0	0	0	0	0	1	0	0	0	0	0	0	0	0	0	0	0	0	3	0	0
hsa-mir-548v	1	2	1	0	0	0	1	0	8	0	0	10	2	3	0	5	1	3	3	6	18	2	4	3	1	5	1	8	2	0	7	3	9	9	2	4	3	0	1	0	4	2	2	9	2	2	1	4	9
hsa-mir-548n	0	0	0	0	0	0	0	0	2	0	0	1	0	0	0	0	0	0	0	0	0	1	0	0	0	0	0	0	1	0	0	0	1	0	0	0	0	0	0	0	0	0	0	0	0	0	2	2	1
hsa-mir-3164	0	0	0	0	0	0	0	0	0	0	0	0	0	0	0	0	1	0	0	0	1	1	0	0	0	0	0	0	0	0	0	0	0	0	0	0	0	0	0	0	0	0	0	0	0	1	0	0	0
hsa-mir-4265	0	0	0	0	0	0	0	0	0	0	0	0	0	0	0	0	0	0	0	0	0	0	0	0	0	0	0	0	0	0	0	0	0	0	0	0	0	0	0	0	0	0	0	0	0	0	0	0	0
hsa-mir-205	16	21	32	20	12	7	6	0	1	3	0	91	0	1	0	0	0	0	13	1	0	0	34	1593	1	0	74	0	0	0	0	0	1	0	505	0	0	0	1	383	3	1	2	12	92	595	0	6	0
hsa-mir-1912	0	0	0	0	0	0	0	0	0	0	0	0	0	0	0	0	0	0	0	0	0	0	0	0	1	0	0	0	0	0	0	0	0	0	0	0	0	0	0	0	0	0	0	0	0	0	0	0	0
hsa-mir-3668	0	0	0	0	0	0	0	0	0	0	0	0	0	0	0	0	0	0	0	0	0	0	0	0	0	0	0	0	0	0	0	0	0	0	0	0	0	0	0	0	0	0	0	0	0	0	0	0	0
hsa-mir-548aa-2	0	0	0	0	0	0	0	0	0	0	0	0	0	0	0	0	0	0	0	0	0	0	0	0	0	0	0	0	0	0	0	0	0	0	0	0	0	0	0	0	0	0	0	0	0	0	0	0	0
hsa-mir-5689	0	0	0	0	0	0	0	0	0	0	0	0	0	0	0	0	0	0	0	0	0	0	0	0	0	0	0	0	0	0	0	0	0	0	0	0	0	0	0	0	0	0	0	0	0	0	0	0	0
hsa-mir-628	0	0	1	0	0	1	0	2	49	104	47	34	19	3	87	16	33	105	45	149	82	19	82	122	51	24	14	52	54	62	74	98	44	28	27	12	44	40	54	18	25	82	41	190	14	289	56	36	63
hsa-mir-8080	0	0	0	0	0	0	0	0	0	0	0	0	0	0	0	0	0	0	0	0	0	0	0	0	0	0	0	0	0	0	0	0	0	0	0	0	0	0	0	0	0	0	0	0	0	0	0	0	0
hsa-mir-640	0	0	0	0	0	0	0	0	0	0	0	0	0	0	0	0	0	0	0	0	0	0	0	0	0	0	0	0	0	0	0	0	0	0	0	0	0	0	0	0	0	0	0	0	0	0	0	0	0
hsa-mir-3926-2	0	0	0	0	0	0	0	0	1	0	4	0	0	1	0	0	0	0	0	0	0	0	0	3	0	0	0	9	3	0	1	0	0	0	0	2	1	1	0	0	1	0	1	1	1	0	2	0	0
hsa-mir-3689e	0	0	0	0	0	0	0	0	0	0	0	0	0	0	0	0	0	0	0	0	0	0	0	0	0	0	0	0	0	0	0	0	0	0	0	0	0	0	0	0	0	0	0	0	0	0	0	0	0
hsa-mir-501	159	274	220	255	203	85	163	98	298	25	189	678	100	48	29	150	234	60	406	23	258	362	41	255	47	350	110	244	315	62	68	52	685	136	328	77	233	159	29	196	185	56	184	155	64	269	614	365	127
hsa-mir-3179-4	0	0	0	0	0	0	0	0	0	0	0	0	0	0	0	0	0	0	0	0	0	0	0	0	0	0	0	0	0	0	0	0	0	0	0	0	0	0	0	0	0	0	0	0	0	0	0	0	0
hsa-mir-641	0	0	0	0	0	0	0	0	2	0	1	2	2	1	0	0	0	1	1	0	3	1	0	2	0	0	0	3	1	0	0	0	3	1	3	0	2	0	0	1	3	1	2	0	1	0	0	1	0
hsa-mir-548f-4	0	0	0	0	0	0	0	0	0	0	0	1	0	0	0	0	0	0	0	0	0	0	0	0	0	0	0	0	0	0	1	0	0	0	0	0	0	0	0	0	0	0	0	0	0	0	1	0	0
hsa-mir-5579	0	0	0	0	0	0	0	0	1	0	3	0	0	0	0	0	0	1	0	0	0	0	0	1	0	0	0	1	0	0	0	0	0	0	0	0	2	0	0	0	0	0	0	1	0	0	0	0	0
hsa-mir-6836	0	2	0	0	0	0	0	1	0	0	0	0	0	1	0	0	0	0	0	0	0	0	0	0	0	0	0	0	0	0	0	0	0	0	0	0	1	0	0	0	0	1	0	0	0	0	1	0	0
hsa-mir-141	43	88	97	93	45	70	35	52	12009	1392	1088	10871	3659	7913	1929	9029	4033	9245	23776	3298	4846	12062	4750	3331	1116	13579	4756	43212	11226	2152	4201	3733	9512	4686	11404	5934	11894	4010	1954	1444	2843	3683	7852	4572	5559	7193	9975	15928	6792
hsa-mir-1322	0	0	0	0	0	0	0	0	0	0	0	0	0	1	0	0	0	1	0	1	0	0	0	0	0	0	0	0	0	0	0	0	0	0	0	0	0	0	0	0	0	0	0	0	0	0	0	0	0
hsa-mir-2276	0	0	0	1	2	0	0	0	1	0	0	0	0	0	0	0	2	0	2	1	1	0	0	1	0	2	0	0	0	0	2	0	2	0	1	0	0	0	1	2	1	0	0	0	1	0	0	0	0
hsa-mir-5047	0	0	0	0	0	0	0	0	0	0	0	0	0	0	0	0	0	0	0	0	0	0	0	0	0	0	0	0	0	0	0	0	0	0	0	0	0	0	0	0	0	0	0	0	0	0	0	0	0
hsa-mir-3914-2	0	0	0	0	0	0	0	0	0	0	0	0	0	0	0	0	0	0	0	0	0	0	0	0	0	0	0	0	0	0	0	0	0	0	0	0	0	0	0	0	0	0	0	0	0	0	0	0	0
hsa-mir-3655	0	0	2	0	0	1	0	2	1	0	1	0	0	0	1	0	0	1	2	0	1	5	0	1	1	1	1	2	7	0	0	1	1	0	1	2	3	0	0	0	5	0	1	2	1	0	1	2	2
hsa-mir-4439	0	0	0	0	0	0	0	0	0	0	0	0	0	0	0	0	0	0	0	0	0	0	0	0	0	0	0	0	0	0	0	0	0	0	0	0	0	0	0	0	0	0	0	0	0	0	0	0	0
hsa-mir-4733	0	0	0	1	0	3	0	0	3	0	1	0	0	5	0	1	0	0	0	0	1	0	0	2	0	2	0	1	0	0	0	0	0	0	0	0	1	0	0	0	1	0	2	1	0	0	0	0	0
hsa-mir-3680-1	0	2	1	1	0	3	0	0	1	0	0	1	0	2	0	0	0	0	1	1	1	2	1	1	0	3	1	4	3	0	0	0	1	0	1	0	2	0	0	1	0	0	0	0	0	1	8	1	1
hsa-mir-6505	0	0	0	0	0	0	0	0	0	0	0	0	0	0	0	0	0	0	0	0	0	0	0	0	0	1	1	0	0	0	0	0	0	0	0	0	0	0	0	0	1	0	0	0	0	0	1	0	0
hsa-mir-548as	0	0	0	0	0	0	0	0	0	0	0	0	0	0	0	0	0	0	0	0	0	0	0	0	0	0	0	0	0	0	0	0	0	0	0	0	0	0	0	0	0	0	0	0	0	0	0	0	0
hsa-mir-4770	0	0	0	0	0	1	0	0	1	2	11	0	0	0	1	0	0	1	0	1	0	2	1	0	0	0	0	1	7	0	0	0	1	0	0	0	0	0	0	1	0	0	0	0	4	0	6	0	1
hsa-mir-6740	0	0	0	0	0	1	0	0	0	0	0	0	0	0	0	0	0	0	1	0	1	0	0	0	0	3	0	2	0	0	0	0	1	0	1	0	0	0	0	1	0	0	0	0	0	1	0	0	0
hsa-mir-6125	3	3	5	8	3	10	1	3	2	3	1	1	3	0	2	1	0	3	1	2	0	7	0	0	0	1	0	2	2	0	0	1	1	0	0	3	7	0	0	4	2	0	0	1	0	0	4	5	1
hsa-mir-605	9	5	8	13	3	3	5	15	1	1	1	9	1	7	2	2	0	2	1	0	3	11	4	1	0	2	0	7	4	2	1	0	3	3	3	1	4	2	1	0	0	0	0	0	0	1	7	0	0
hsa-mir-4681	0	0	0	0	0	0	0	0	0	0	0	0	0	0	0	0	0	0	0	0	0	0	0	0	0	0	0	0	1	0	0	0	0	0	0	0	0	0	0	0	0	0	0	0	0	0	0	0	0
hsa-mir-1302-9	0	0	0	0	0	0	0	0	0	0	0	0	0	0	0	0	0	0	0	0	0	0	0	0	0	0	0	0	0	0	0	0	0	0	0	0	0	0	0	0	0	0	0	0	0	0	0	0	0
hsa-mir-671	27	46	45	54	36	47	23	49	62	11	21	43	22	20	10	31	13	19	63	5	37	40	7	72	3	35	10	73	38	15	5	19	75	34	35	44	27	11	19	16	39	13	13	12	22	20	45	45	33
hsa-mir-5681a	0	0	0	0	0	0	0	0	0	0	0	0	0	0	0	0	0	0	0	0	0	0	0	0	0	0	0	0	0	0	0	0	0	0	0	0	0	0	0	0	0	0	0	0	0	0	0	0	0
hsa-mir-4259	0	0	0	0	0	0	0	0	0	0	0	0	0	0	0	0	0	0	0	0	0	0	0	0	0	0	0	0	0	0	0	0	0	0	0	0	0	0	0	0	0	0	0	0	0	0	0	0	0
hsa-mir-548ad	0	0	0	0	0	0	0	0	0	0	0	0	0	0	0	0	0	0	0	0	0	0	0	0	0	0	0	0	0	0	0	0	0	0	0	0	0	0	0	0	0	0	0	0	0	0	0	0	0
hsa-mir-5698	1	8	3	9	3	1	0	0	6	0	0	2	2	0	0	4	0	2	2	0	3	1	3	0	0	3	0	3	5	0	0	0	0	3	0	0	0	0	1	1	0	7	1	0	0	0	2	1	7
hsa-mir-4424	0	0	0	0	0	0	0	0	0	0	2	1	1	0	0	0	0	1	1	0	0	0	0	0	0	1	0	3	0	0	0	0	2	0	1	0	1	0	0	0	1	0	0	0	0	0	0	1	1
hsa-mir-30b	34	111	73	18	25	194	19	72	5259	1007	7418	2809	3363	5966	693	2805	1674	2448	2363	302	653	7116	3320	5095	456	3938	1457	6239	3017	840	1122	279	5808	1373	3584	1304	2464	1164	414	1873	2901	663	2080	1897	2202	1331	4818	2849	1254
hsa-mir-1913	0	0	0	0	0	0	0	0	0	0	0	0	0	0	0	0	0	0	0	0	1	0	0	0	0	0	0	0	0	0	0	0	0	0	1	1	1	0	0	1	0	0	0	0	0	0	0	0	0
hsa-mir-1972-2	0	0	0	0	0	0	0	0	0	0	0	0	0	0	0	0	0	0	0	0	0	0	0	0	0	0	0	0	0	0	0	0	0	0	0	0	0	0	0	0	0	0	0	0	0	0	0	0	0
hsa-mir-433	10	4	12	17	15	11	21	11	6	1	15	5	3	1	0	7	2	4	3	0	0	4	3	18	1	4	3	5	8	3	1	3	7	8	12	8	11	3	1	13	6	2	2	5	2	0	10	2	0
hsa-mir-3684	0	0	0	0	0	0	0	0	2	2	0	1	0	0	0	2	4	0	1	1	1	7	0	2	1	3	2	0	3	0	3	1	4	1	0	2	0	0	1	0	1	0	1	2	0	2	1	4	2
hsa-mir-6080	0	0	0	0	0	0	0	0	0	0	0	0	0	0	0	0	0	0	0	0	0	0	0	0	0	0	0	0	0	0	0	0	0	0	0	0	0	0	0	0	0	0	0	0	0	0	0	0	0
hsa-mir-4658	0	1	2	1	0	0	1	0	0	0	0	0	0	0	0	0	0	0	0	0	0	0	0	0	0	0	0	0	0	0	0	1	0	0	2	3	0	0	0	0	0	0	0	0	0	0	0	0	2
hsa-mir-4639	0	0	0	0	0	0	0	0	0	0	0	0	0	0	0	0	0	0	0	0	0	0	0	0	0	0	0	1	0	0	0	0	1	0	0	0	0	0	0	0	0	0	0	0	0	0	0	0	0
hsa-mir-3119-1	0	0	0	0	0	0	0	0	0	0	0	0	0	0	0	0	0	0	0	0	0	0	0	0	0	0	0	0	0	0	0	0	0	0	0	0	0	0	0	0	0	0	0	0	0	0	0	0	0
hsa-mir-6854	0	2	0	0	0	0	0	0	7	0	9	8	5	6	0	3	0	1	10	0	1	7	2	7	0	3	1	6	7	3	1	2	4	8	3	7	2	1	0	0	4	1	5	1	0	1	3	3	1
hsa-mir-1289-1	0	0	0	0	0	0	0	0	3	0	0	0	0	0	0	0	0	0	0	0	0	0	0	0	0	0	1	2	0	0	0	0	1	0	1	0	0	0	0	0	0	0	0	0	0	0	0	0	0
hsa-mir-421	0	2	0	0	0	1	0	0	27	1	34	20	15	5	4	50	20	4	17	5	5	53	3	13	2	27	13	50	26	4	4	4	110	8	9	4	16	13	1	27	6	3	8	14	7	10	188	11	13
hsa-mir-3670-1	0	0	0	0	0	0	0	0	0	0	0	0	0	0	0	0	0	0	0	0	0	0	0	0	0	0	0	0	0	0	0	0	0	0	0	0	0	0	0	0	0	0	0	0	0	0	0	0	0
hsa-mir-4501	0	0	0	0	0	0	0	0	0	0	0	0	0	0	0	0	0	0	0	0	0	0	1	0	0	0	0	0	0	0	0	0	0	0	0	0	0	0	0	0	0	0	0	0	0	0	1	0	0
hsa-mir-126	163	210	187	155	58	270	97	232	18605	4598	7034	10618	2583	5073	3857	7804	3349	5102	10447	2496	4008	14830	12651	32103	1912	10153	2530	35708	12425	6489	5624	4398	10403	6566	9298	6073	9376	5002	4454	2306	9774	3470	5435	7629	3681	8371	11762	8168	5222
hsa-mir-1206	0	0	0	0	0	0	0	0	0	0	0	0	0	0	0	0	0	0	0	0	0	0	0	0	0	0	0	0	0	0	0	0	0	0	0	0	0	0	0	0	0	0	0	0	0	0	0	0	0
hsa-mir-423	844	1126	994	1221	723	1326	635	944	1244	115	785	906	390	661	193	680	218	207	1455	133	322	1169	158	1003	102	1045	400	1049	1087	112	150	242	1244	462	698	434	641	149	67	362	823	189	588	202	290	276	1489	1468	308
hsa-mir-509-3	0	1	3	4	1	1	1	1	3	0	2	5	0	0	1	9	5	3	1	5	4	3	3	4	5	22	28	1	1	2	0	4	10	1	12	0	10	5	1	2	2	8	4	4	0	4	24	8	1
hsa-let-7i	458	847	506	666	327	496	255	528	3656	476	3742	995	1247	616	487	641	574	857	1719	431	572	1314	394	3574	275	997	1128	6160	2843	810	419	512	2322	1463	2345	2056	3436	580	359	975	904	719	697	811	941	1229	3564	1738	1105
hsa-mir-8062	0	0	0	0	0	0	0	0	0	0	0	0	0	0	0	0	0	0	0	0	0	0	0	0	0	0	0	0	0	0	0	0	0	0	0	0	0	0	0	0	0	0	0	0	0	0	0	0	0
hsa-mir-6503	1	0	1	1	0	2	1	0	1	1	4	0	4	0	1	0	0	0	0	1	0	0	1	6	0	1	1	6	2	0	0	0	1	1	0	4	1	0	1	0	0	1	0	2	0	2	0	1	2
hsa-mir-3670-4	0	0	0	0	0	0	0	0	0	0	0	0	0	0	0	0	0	0	0	0	0	0	0	0	0	0	0	0	0	0	0	0	0	0	0	0	0	0	0	0	0	0	0	0	0	0	0	0	0
hsa-mir-4781	0	0	0	0	0	0	1	1	0	0	0	1	0	2	0	0	1	0	2	1	0	0	1	2	0	1	0	2	3	0	1	1	1	3	0	3	2	0	0	0	1	2	0	1	1	2	7	0	0
hsa-mir-6890	0	0	0	0	0	0	0	0	1	0	0	0	0	0	0	0	0	0	0	0	0	0	0	0	0	0	0	0	0	0	0	0	2	0	0	0	0	0	0	0	0	0	0	0	0	0	0	0	0
hsa-mir-3945	0	0	0	0	0	0	0	0	0	0	0	0	0	0	0	0	0	0	0	1	0	0	0	0	0	0	0	0	0	0	0	0	0	0	0	1	0	0	0	0	0	0	0	0	0	1	0	0	0
hsa-mir-4796	0	0	0	0	0	0	0	0	1	0	0	0	0	0	1	0	0	1	3	2	0	0	0	0	0	1	0	1	1	0	1	0	0	1	0	0	1	1	0	0	0	0	0	1	1	0	1	2	3
hsa-mir-5687	0	0	0	0	0	0	0	0	1	0	3	0	0	0	0	0	0	3	0	0	0	0	2	1	0	0	0	2	0	0	1	1	1	0	1	0	2	0	1	0	0	0	0	0	0	2	0	0	0
hsa-mir-1238	0	0	0	1	0	0	0	0	0	0	1	0	0	0	0	0	0	0	0	0	0	0	0	0	0	0	0	0	0	0	0	0	0	0	0	0	0	0	0	0	0	0	0	0	0	0	0	0	0
hsa-mir-133a-2	160	164	122	150	224	772	342	736	117	86	2294	72	120	24	25	10	12	8	42	36	4	31	60	30	7	173	6	130	877	9	26	3	44	114	564	209	9	4	16	108	105	9	4	30	40	4	879	64	3
hsa-mir-145	17983	19054	18439	10549	18228	84228	38598	50060	14899	11728	72765	7956	5916	7195	4159	8003	3718	3641	8589	2320	1224	6846	5918	17683	1087	12883	2508	27350	55004	4200	2699	1220	10789	12521	36710	16250	11967	2265	3601	7415	11134	2427	4999	3628	8825	5740	41355	6749	1698
hsa-mir-522	0	0	0	0	0	0	0	0	0	0	2	0	0	0	0	0	0	0	0	0	0	0	0	0	0	0	0	0	0	0	0	0	0	0	2	0	0	0	0	0	0	0	0	0	4	0	0	0	0
hsa-mir-4511	0	0	0	0	0	0	0	0	0	1	0	0	0	0	0	0	0	0	0	0	0	0	0	0	0	0	0	1	0	0	0	0	0	0	0	0	0	0	0	1	0	1	0	0	0	0	0	0	0
hsa-mir-1202	0	0	0	0	0	0	0	0	0	0	0	0	0	0	0	0	0	0	0	0	0	0	0	0	0	0	0	0	0	0	0	0	0	0	0	0	0	0	0	0	0	0	0	0	0	0	0	0	0
hsa-mir-562	0	0	0	0	0	0	0	0	0	0	0	0	0	0	0	0	0	0	0	0	0	0	0	0	0	0	0	0	0	0	0	0	0	0	0	0	0	0	0	0	0	0	0	0	0	0	0	0	0
hsa-mir-4451	0	0	0	0	0	0	0	0	1	2	0	0	0	0	0	0	0	0	0	0	0	0	0	0	0	0	0	2	3	0	0	0	0	0	0	0	1	0	3	0	0	1	0	1	0	0	0	0	0
hsa-mir-3132	0	0	0	1	0	0	0	1	0	0	0	0	0	0	0	0	0	0	0	0	0	0	0	0	0	0	0	0	0	0	0	0	0	0	0	0	0	0	0	0	0	0	0	0	0	0	0	0	0
hsa-mir-7974	1	1	0	0	0	1	0	0	14	0	0	23	3	0	0	2	2	1	4	0	0	5	0	11	1	16	2	10	5	0	0	1	23	1	3	3	6	0	0	0	8	0	1	2	0	2	10	15	10
hsa-mir-1255a	0	0	0	0	0	0	0	0	1	0	4	8	1	0	1	1	1	1	3	3	6	6	0	1	0	2	0	5	2	0	1	4	5	4	0	1	0	1	2	0	0	1	0	0	1	4	0	2	3
hsa-mir-766	94	95	55	81	77	181	167	151	32	3	56	30	16	4	4	33	8	18	52	17	9	28	1	52	3	8	22	43	60	6	8	7	21	34	29	12	20	4	6	14	13	5	11	14	24	39	38	33	18
hsa-mir-101-1	93	99	99	143	72	42	105	64	18392	10806	28235	10313	10557	10291	10251	6229	3347	9370	25278	2392	4076	14664	12069	15604	2665	10524	10634	32543	20815	6850	5827	2267	21117	8708	33897	17199	13963	5347	4519	3606	16945	10881	4423	8541	2456	8161	53596	21122	6309
hsa-mir-602	0	0	0	0	0	0	0	0	0	0	0	0	0	0	0	0	0	0	0	0	0	0	0	0	0	0	0	0	0	0	0	0	0	0	0	0	0	0	0	0	0	0	0	0	0	0	0	0	0
hsa-mir-7515	0	0	0	0	0	0	0	0	0	0	0	0	0	0	0	0	0	0	0	0	0	0	0	0	0	0	0	0	0	0	0	0	0	0	0	0	0	0	0	0	0	0	0	0	0	0	0	0	0
hsa-mir-548ac	0	0	0	0	0	0	0	0	0	0	0	0	0	0	0	0	0	0	0	0	0	0	0	0	0	0	0	0	0	0	0	0	0	1	0	0	0	0	0	0	0	0	0	0	0	0	0	0	0
hsa-mir-4707	0	0	6	1	0	6	1	0	0	1	2	3	0	0	0	2	1	0	2	3	2	2	0	4	0	3	1	1	0	0	0	2	4	1	3	1	2	0	0	1	1	1	0	0	0	0	2	7	4
hsa-mir-6815	0	0	0	0	0	0	0	0	2	0	1	0	1	0	1	0	1	1	0	0	0	2	1	3	0	1	0	4	0	1	2	1	0	2	4	4	2	1	0	1	1	2	0	2	0	1	1	0	0
hsa-mir-26a-1	226	411	259	249	129	521	102	308	8011	1406	12051	3014	4878	4932	1413	2660	1017	2317	4391	722	973	6291	2413	10610	524	3700	1444	10690	6914	1282	1333	480	6067	1806	6370	2669	6263	1109	779	2641	2449	1021	1392	1758	2176	1961	10689	4122	2366
hsa-mir-6721	0	2	0	0	0	1	2	0	1	0	1	0	0	0	0	0	0	0	0	0	0	0	0	0	0	0	0	0	0	0	0	0	0	0	0	0	0	1	0	0	0	0	0	0	0	0	0	0	0
hsa-mir-6827	1	0	0	0	0	0	0	1	0	0	0	0	0	0	0	0	0	0	1	0	0	0	0	0	1	0	0	1	0	0	0	0	0	0	0	0	0	0	0	0	0	0	0	0	0	0	1	0	0
hsa-mir-3929	0	0	0	0	0	0	0	0	0	0	0	0	0	0	0	0	0	0	0	0	3	0	0	0	0	0	0	0	0	0	0	0	0	0	0	0	0	0	0	0	0	0	0	0	0	0	0	0	0
hsa-mir-4493	0	0	0	0	0	0	0	0	0	0	0	0	0	0	0	0	0	0	0	0	0	0	0	0	0	0	0	0	0	0	0	0	0	0	0	0	0	0	0	0	0	0	0	0	0	0	0	0	0
hsa-mir-4295	0	0	0	0	0	0	0	0	0	0	0	0	0	0	0	0	0	0	0	0	0	0	0	0	0	0	0	1	0	0	0	0	0	0	0	0	0	0	1	0	0	0	0	0	0	0	0	0	0
hsa-mir-596	0	0	1	0	0	0	0	0	0	0	0	0	0	0	1	0	0	0	2	0	0	0	0	0	0	0	0	0	0	0	0	0	0	0	0	0	0	0	0	0	0	0	0	0	0	0	0	0	0
[truncated: 416 more columns]
